# Supplementary material for: Genome-Wide Analysis of Simple Sequence Repeats in Bitter Gourd (Momordica charantia)
Source: Front Plant Sci. 2017 Jun 22;8:1103. doi: 10.3389/fpls.2017.01103 (PMC5479929; doi:10.3389/fpls.2017.01103)
Supplement: Supplementary file 2 [file Table_1.XLSX]

## Sheet: Table S1
Supplementary Table S1. Details on bitter gourd resources.
Sample NO.	Samples name	Origin	Population
1	THMC152	India	P3
2	THMC339	India	P3
3	THMC179	India	P2
4	THMC140	India	P2
5	THMC143	India	P2
6	THMC141	India	P2
7	THMC144	India	P2
8	THMC145	India	P2
9	THMC153	Thailand	P1
10	THMC151	India	P2
11	THMC167	India	P2
12	THMC168	India	P2
13	THMC174	India	P2
14	THMC170	Taiwan, China	P1
15	THMC197	India	P2
16	THMC292	India	P2
17	THMC304	India	P2
18	THMC296	Thailand	P2
19	THMC177	India	P2
20	THMC187	Sri Lanka	P2
21	THMC196	India	P2
22	THMC195	India	P2
23	THMC307	India	P2
24	THMC345	Vietnam	P2
25	THMC134	India	P2
26	THMC281*	India
27	THMC136-2	India	P2
28	THMC137	India	P2
29	THMC220	Pakistan	P2
30	THMC219	Pakistan	P2
31	THMC224	Nepal	P2
32	THMC225	Nepal	P2
33	THMC227	Nepal	P2
34	THMC226	Nepal	P2
35	THMC228	Nepal	P2
36	THMC283-1	Nepal	P2
37	THMC286	Nepal	P2
38	THMC285	Nepal	P2
39	THMC287	Nepal	P2
40	THMC81	Bangladesh	P2
41	THMC346	Bangladesh	P2
42	THMC87	Bangladesh	P2
43	THMC347	Bangladesh	P2
44	THMC353	Bangladesh	P2
45	THMC68	Bangladesh	P2
46	THMC380	Bangladesh	P2
47	THMC76	Bangladesh	P2
48	THMC77	Bangladesh	P2
49	THMC98	Bangladesh	P2
50	THMC89	Bangladesh	P2
51	THMC131	Sri Lanka	P2
52	04-17	Sri Lanka	P2
53	THMC356	Vietnam	P2
54	THMC360	Vietnam	P2
55	THMC358	Vietnam	P2
56	THMC363	Vietnam	P3
57	THMC367	Vietnam	P2
58	THMC371	Vietnam	P2
59	THMC368	Vietnam	P3
60	THMC374	Vietnam	P2
61	THMC58	Vietnam	P3
62	THMC60-2	Vietnam	P3
63	THMC60-1	Vietnam	P3
64	THMC62	Vietnam	P2
65	THMC63	Vietnam	P2
66	THMC65	Vietnam	P2
67	THMC64	Vietnam	P3
68	Qijun925-1-1	Thailand	P3
69	Thailand small kugua	Thailand	P3
70	THMC4	Thailand	P3
71	THMC5	Thailand	P1
72	THMC12	Thailand	P1
73	THMC11	Thailand	P1
74	THMC13	Thailand	P2
75	THMC14	Thailand	P2
76	THMC17	Thailand	P1
77	THMC15-1	Thailand	P2
78	THMC19-1	Thailand	P1
79	THMC22-1	Thailand	P1
80	THMC25	Thailand	P2
81	THMC23	Thailand	P2
82	THMC26-1	Thailand	P3
83	THMC56	the Philippines	P1
84	THMC32	the Philippines	P3
85	THMC36	the Philippines	P3
86	THMC35	the Philippines	P3
87	THMC41	the Philippines	P3
88	THMC42	the Philippines	P3
89	THMC47	the Philippines	P3
90	THMC44	the Philippines	P3
91	THMC48	the Philippines	P3
92	THMC49	the Philippines	P3
93	THMC55	the Philippines	P1
94	THMC54	the Philippines	P1
95	THMC56-2	the Philippines	P1
96	THMC57	the Philippines	P3
97	THMC116	Cambodia	P3
98	THMC115	Cambodia	P3
99	THMC118	Cambodia	P3
100	THMC122-1	Cambodia	P3
101	Phnom Penh kugua	Cambodia	P2
102	THMC126	Cambodia	P3
103	THMC108	Indonesia	P3
104	THMC110	Indonesia	P3
105	THMC112	Indonesia	P3
106	Malaysia2-3	Malaysia	P3
107	Malaysia6-1	Malaysia	P3
108	Malaysia1-2	Malaysia	P1
109	Malaysia-3	Malaysia	P3
110	Bingcheng one	Malaysia	P3
111	THMC114	Lao PDR	P1
112	THMC113	Belize	P1
113	THMC400	Columbia	P1
114	THMC401	Columbia	P1
115	THMC402	Columbia	P1
116	9809-3-9	China	P3
117	YunNan small kugua	China	P2
118	9825-18-2	China	P3
119	BaoTing wild kugua	China	P3
120	83 kugua	China	P3
121	DaXin kugua	China	P3
122	Qiong-2	China	P3
123	YangShuo wild kugua	China	P3
124	YunNan langya kugua	China	P3
125	HaiNan small kugua	China	P3
126	K44	China	P3
127	JiangMen dading-2	China	P3
128	68-2-1-2-1	China	P3
129	Red seed dading-3-3	China	P3
130	HuiZhou dading-1-2-3-1	China	P3
131	HaiNan kugua	China	P3
132	JiangMen dading-1	China	P3
133	89-2-1-2-1	China	P3
134	89-2-2-2	China	P3
135	9780-3-1	China	P3
136	11-13-1-2-3-1	China	P3
137	9814-1	China	P3
138	29-1-2-8	China	P3
139	Kansheng black seed-1	China	P3
140	89-2-4-3-1	China	P3
141	Xiutian BG101-1	China	P3
142	Xinyou ZY-3112-2-0-10-3	China	P3
143	Nongbo-1-1—3-1-1	China	P3
144	Chuangfu-10-1	China	P3
145	Chuangfu-2-1-1	China	P3
146	10-3-2-7-1-2	China	P3
147	Zeng-13	China	P3
148	Xiangbai-3-1	China	P3
149	XT491-2	China	P3
150	Baokang one-1	China	P3
151	Baokang two	China	P3
152	10-5-1-1-1	China	P3
153	10-4-1-1-2	China	P3
154	Meiyu kugua	China	P3
155	TingShan-2-1-5-2	China	P3
156	Jinchuan-2-1	China	P3
157	ZYUXF3-810-1-1-1	China	P3
158	ZY-9-3-1	China	P3
159	MS black yaoxiangF3-02-1-0-1-2	China	P3
160	DY951-1-11-2	China	P3
161	Yaoxiang-6-1-2-2	China	P3
162	Nongbo-1-2-1-1-3	China	P3
163	25-4-1-4	China	P3
164	ZY yaoxiangF2-1-1	China	P3
165	Dali-11	China	P3
166	9780-6-3	China	P3
167	GuangXi wild kugua	China	P1
168	Jiangke texuan-1	China	P3
169	47-2-1-1-3	China	P3
170	9808-2-2	China	P3
171	9825-10-1-1	China	P3
172	FuJian white kugua	China	P3
173	14-Dading	China	P3
174	Cuiyu zhenzhu-1	China	P3
175	UX203	China	P3
176	QuanZhou kugua	China	P3
177	DuAn kugua	China	P3
178	88-kugua	China	P3
179	DaXin short kugua	China	P3
180	ShanTou wild kugua	China	P1
181	THMC102-1-1	Taiwan, China	P2
182	THMC101	Taiwan, China	P1
184	THMC104	Taiwan, China	P1
185	Tanzanian1	Tanzania	P1
186	Tanzanian2	Tanzania	P2
187	Tanzanian3	Tanzania	P2
188	Tanzanian4	Tanzania	P2
189	Tanzanian5	Tanzania	P2
190	Tanzanian6	Tanzania	P2
191	Tanzanian7	Tanzania	P2
192	AVBG1304	AVRDC	P2
193	AVBG1311	AVRDC	P3
194	AVBG1310	AVRDC	P3
195	AVBG1312	AVRDC	P3
196	AVBG1313	AVRDC	P3
197	AVBG1323	AVRDC	P2
198	AVBG1314	AVRDC	P3
199	AVBG1324	AVRDC	P2
200	AVBG1325	AVRDC	P2
201	AVBG1330	AVRDC	P2
202	AVBG1327	AVRDC	P3
203	AVBG1334	AVRDC	P2
204	VNR28	VNR Seeds	P2
205	VNR32	VNR Seeds	P2
206	Chaman	Nunhems	P2
207	Abhishek	Seminis	P2
208	US6214	US Agri Seeds	P2
209	Parjat	Rasi Seeds	P2
210	Chayan	Rasi Seeds	P2
211	Palee	East West Seed	P2
212	Best F1	East West Seed	P3
213	Prachi	East West Seed	P2
* Momordica balsamina
