# Supplementary material for: Genome-Wide Analysis of Simple Sequence Repeats in Bitter Gourd (Momordica charantia)
Source: Front Plant Sci. 2017 Jun 22;8:1103. doi: 10.3389/fpls.2017.01103 (PMC5479929; doi:10.3389/fpls.2017.01103)
Supplement: Supplementary file 4 [file Table_4.xlsx]

## Sheet: Table S4
Supplementary Table S4. SSR motifs identified in the two bitter gourd genomes.
Dali-11								OHB3-1
ID	SSR nr.	SSR type	SSR	size	start	end		ID	SSR nr.	SSR type	SSR	size	start	end
MC01	1	p1	(T)11	11	1046	1056		BDCS01000001	1	p1	(T)15	15	230	244
MC01	2	p2	(GT)6	12	1584	1595		BDCS01000001	2	p1	(A)15	15	1046	1060
MC01	3	p3	(ATA)4	12	3683	3694		BDCS01000001	3	p2	(AG)6	12	1918	1929
MC01	4	p2	(AT)8	16	3702	3717		BDCS01000001	4	p2	(AT)6	12	4753	4764
MC01	5	p1	(T)10	10	3734	3743		BDCS01000001	5	p3	(AAT)10	30	5655	5684
MC01	6	p1	(T)10	10	3779	3788		BDCS01000001	6	p1	(A)10	10	7156	7165
MC01	7	p1	(T)10	10	3838	3847		BDCS01000001	7	p2	(AT)12	24	7300	7323
MC01	8	p1	(T)10	10	12994	13003		BDCS01000001	8	p1	(T)14	14	7455	7468
MC01	9	p1	(A)14	14	14605	14618		BDCS01000001	9	p5	(TTTTG)4	20	8375	8394
MC01	10	p1	(A)14	14	18480	18493		BDCS01000001	10	p1	(A)10	10	10599	10608
MC01	11	p3	(AAT)8	24	18492	18515		BDCS01000001	11	p1	(T)11	11	12480	12490
MC01	12	p1	(G)13	13	21350	21362		BDCS01000001	12	p2	(AT)9	18	13445	13462
MC01	13	p1	(T)13	13	29557	29569		BDCS01000001	13	p1	(A)10	10	14454	14463
MC01	14	p1	(T)10	10	29892	29901		BDCS01000001	14	p4	(ATTG)4	16	14655	14670
MC01	15	p1	(T)11	11	30032	30042		BDCS01000001	15	p5	(TAAAT)4	20	14803	14822
MC01	16	p1	(T)10	10	33733	33742		BDCS01000001	16	p1	(A)10	10	15004	15013
MC01	17	p1	(T)10	10	39551	39560		BDCS01000001	17	p1	(T)12	12	15446	15457
MC01	18	p2	(AT)6	12	40661	40672		BDCS01000001	18	p1	(A)12	12	16204	16215
MC01	19	p1	(T)11	11	40777	40787		BDCS01000001	19	p2	(TA)7	14	16968	16981
MC01	20	p3	(AAT)7	21	41090	41110		BDCS01000001	20	p1	(T)13	13	17164	17176
MC01	21	p1	(A)10	10	44421	44430		BDCS01000001	21	p1	(T)10	10	24301	24310
MC01	22	p2	(AT)7	14	44544	44557		BDCS01000001	22	p1	(T)14	14	25201	25214
MC01	23	p2	(AT)6	12	47324	47335		BDCS01000001	23	p1	(A)11	11	27107	27117
MC01	24	p1	(A)10	10	50021	50030		BDCS01000001	24	p1	(T)10	10	27301	27310
MC01	25	p3	(TTC)5	15	50072	50086		BDCS01000001	25	p3	(AGC)4	12	27382	27393
MC01	26	p3	(GCT)4	12	66626	66637		BDCS01000001	26	p1	(A)14	14	29903	29916
MC01	27	p1	(A)10	10	74669	74678		BDCS01000001	27	p2	(AG)6	12	32208	32219
MC01	28	p3	(TAT)5	15	75696	75710		BDCS01000001	28	p1	(T)14	14	32229	32242
MC01	29	p1	(A)11	11	91987	91997		BDCS01000001	29	p3	(TCT)4	12	32501	32512
MC01	30	p2	(AT)7	14	97188	97201		BDCS01000001	30	p3	(AAT)9	27	34744	34770
MC01	31	p1	(A)11	11	97611	97621		BDCS01000001	31	p1	(T)20	20	35377	35396
MC01	32	p1	(A)13	13	99307	99319		BDCS01000001	32	p1	(T)10	10	35474	35483
MC01	33	p4	(TCGG)4	16	99451	99466		BDCS01000001	33	p1	(T)12	12	35485	35496
MC01	34	p1	(T)10	10	100078	100087		BDCS01000001	34	p2	(TC)6	12	35672	35683
MC01	35	p4	(ATTA)5	20	102419	102438		BDCS01000001	35	p3	(AAT)11	33	35751	35783
MC01	36	p3	(TCA)5	15	108882	108896		BDCS01000001	36	p1	(A)12	12	36765	36776
MC01	37	p1	(T)13	13	111622	111634		BDCS01000001	37	p2	(GA)6	12	39617	39628
MC01	38	p3	(AAT)4	12	112211	112222		BDCS01000001	38	p3	(CTT)4	12	42921	42932
MC01	39	p1	(T)10	10	112339	112348		BDCS01000001	39	p2	(AT)8	16	43766	43781
MC01	40	p1	(T)10	10	112665	112674		BDCS01000001	40	p1	(T)11	11	44076	44086
MC01	41	p1	(T)11	11	114012	114022		BDCS01000001	41	p1	(A)10	10	49392	49401
MC01	42	p1	(A)10	10	114400	114409		BDCS01000001	42	p1	(A)10	10	51274	51283
MC01	43	p2	(AT)9	18	114819	114836		BDCS01000001	43	p1	(A)11	11	51317	51327
MC01	44	p1	(A)12	12	114962	114973		BDCS01000001	44	p1	(A)10	10	51465	51474
MC01	45	p1	(A)10	10	115545	115554		BDCS01000001	45	p3	(TTA)4	12	51607	51618
MC01	46	p1	(A)10	10	115971	115980		BDCS01000001	46	p1	(T)11	11	52166	52176
MC01	47	p1	(A)10	10	116013	116022		BDCS01000001	47	p2	(AT)6	12	53436	53447
MC01	48	p1	(T)12	12	116040	116051		BDCS01000001	48	p2	(GA)6	12	53927	53938
MC01	49	p2	(TA)7	14	117203	117216		BDCS01000001	49	p3	(TTG)7	21	54260	54280
MC01	50	p1	(T)10	10	117879	117888		BDCS01000001	50	p1	(T)10	10	58342	58351
MC01	51	p1	(T)16	16	117911	117926		BDCS01000001	51	p1	(A)10	10	58624	58633
MC01	52	p2	(AT)6	12	119085	119096		BDCS01000001	52	p1	(T)10	10	60882	60891
MC01	53	p2	(TA)7	14	120334	120347		BDCS01000001	53	p2	(GA)7	14	62668	62681
MC01	54	p1	(A)11	11	121158	121168		BDCS01000001	54	p1	(T)12	12	64828	64839
MC01	55	p1	(A)17	17	121212	121228		BDCS01000001	55	p2	(AG)18	36	65129	65164
MC01	56	p1	(T)17	17	121522	121538		BDCS01000001	56	p2	(AG)18	36	66968	67003
MC01	57	p1	(T)12	12	121633	121644		BDCS01000001	57	p1	(A)11	11	68769	68779
MC01	58	p1	(A)12	12	123276	123287		BDCS01000001	58	p1	(A)10	10	69094	69103
MC01	59	p4	(TTAA)4	16	123391	123406		BDCS01000001	59	p1	(T)12	12	70766	70777
MC01	60	p3	(ATG)4	12	123853	123864		BDCS01000001	60	p1	(A)11	11	71300	71310
MC01	61	p1	(G)11	11	130388	130398		BDCS01000001	61	p1	(T)17	17	72491	72507
MC01	62	p1	(A)10	10	130588	130597		BDCS01000001	62	p3	(TTA)4	12	73697	73708
MC01	63	p1	(T)10	10	132545	132554		BDCS01000001	63	p3	(ATT)4	12	73926	73937
MC01	64	p3	(AAG)4	12	138417	138428		BDCS01000001	64	p1	(A)13	13	73967	73979
MC01	65	p2	(TA)6	12	143009	143020		BDCS01000001	65	p3	(TTG)4	12	74266	74277
MC01	66	p1	(A)16	16	143171	143186		BDCS01000001	66	p3	(ATT)18	54	76003	76056
MC01	67	p1	(T)11	11	144022	144032		BDCS01000001	67	p1	(A)10	10	77424	77433
MC01	68	p3	(CTT)4	12	146334	146345		BDCS01000001	68	p3	(ATC)4	12	77815	77826
MC01	69	p2	(AT)7	14	149441	149454		BDCS01000001	69	p3	(TTC)4	12	78796	78807
MC01	70	p1	(T)10	10	152648	152657		BDCS01000001	70	p1	(T)12	12	78816	78827
MC01	71	p4	(TTAT)4	16	155392	155407		BDCS01000001	71	p1	(A)10	10	79549	79558
MC01	72	p3	(TTC)4	12	155723	155734		BDCS01000001	72	p2	(AT)7	14	82178	82191
MC01	73	p1	(T)10	10	155920	155929		BDCS01000001	73	p1	(T)10	10	82644	82653
MC01	74	p1	(T)13	13	161865	161877		BDCS01000001	74	p4	(AAAT)4	16	83063	83078
MC01	75	p1	(A)12	12	162042	162053		BDCS01000001	75	p1	(T)11	11	83230	83240
MC01	76	p4	(TTTA)4	16	162678	162693		BDCS01000001	76	p1	(T)10	10	83535	83544
MC01	77	p2	(AT)10	20	163530	163549		BDCS01000001	77	p2	(AT)9	18	86601	86618
MC01	78	p1	(T)11	11	164688	164698		BDCS01000001	78	p1	(T)10	10	86824	86833
MC01	79	p2	(AT)8	16	170360	170375		BDCS01000001	79	p1	(A)10	10	88102	88111
MC01	80	p3	(AAG)4	12	171926	171937		BDCS01000001	80	p1	(A)10	10	89175	89184
MC01	81	p3	(TTC)4	12	179593	179604		BDCS01000001	81	p2	(AT)6	12	90251	90262
MC01	82	p5	(AATAA)4	20	185634	185653		BDCS01000001	82	p2	(AT)13	26	91065	91090
MC01	83	p1	(T)16	16	185846	185861		BDCS01000001	83	p3	(ATT)5	15	91394	91408
MC01	84	p1	(T)10	10	186276	186285		BDCS01000001	84	p1	(A)10	10	91885	91894
MC01	85	p3	(CTT)6	18	189677	189694		BDCS01000001	85	p1	(A)14	14	92507	92520
MC01	86	p1	(A)12	12	197359	197370		BDCS01000001	86	p3	(ATT)4	12	92745	92756
MC01	87	p1	(C)11	11	197416	197426		BDCS01000001	87	p3	(TCT)5	15	93057	93071
MC01	88	p3	(CTT)6	18	197430	197447		BDCS01000001	88	p1	(T)12	12	94766	94777
MC01	89	p1	(A)11	11	201030	201040		BDCS01000001	89	p3	(TTC)4	12	96780	96791
MC01	90	p3	(TAA)4	12	203077	203088		BDCS01000001	90	p1	(A)13	13	97163	97175
MC01	91	p3	(GCA)4	12	210517	210528		BDCS01000001	91	p1	(T)14	14	97975	97988
MC01	92	p3	(TCT)4	12	210923	210934		BDCS01000001	92	p1	(A)14	14	100912	100925
MC01	93	p3	(TCT)4	12	211219	211230		BDCS01000001	93	p1	(A)11	11	100970	100980
MC01	94	p3	(ATA)4	12	222812	222823		BDCS01000001	94	p2	(TA)7	14	101503	101516
MC01	95	p3	(GAA)5	15	228984	228998		BDCS01000001	95	p1	(A)11	11	102198	102208
MC01	96	p1	(A)10	10	229291	229300		BDCS01000001	96	p3	(TTA)4	12	105030	105041
MC01	97	p1	(T)10	10	248272	248281		BDCS01000001	97	p1	(A)10	10	105436	105445
MC01	98	p3	(AAT)4	12	248588	248599		BDCS01000001	98	p1	(A)10	10	106758	106767
MC01	99	p1	(A)14	14	249670	249683		BDCS01000001	99	p1	(A)10	10	107741	107750
MC01	100	p3	(AAT)6	18	250792	250809		BDCS01000001	100	p1	(A)10	10	111202	111211
MC01	101	p3	(AAG)4	12	250814	250825		BDCS01000001	101	p1	(A)10	10	112749	112758
MC01	102	p1	(T)14	14	250929	250942		BDCS01000001	102	p2	(AT)7	14	115402	115415
MC01	103	p3	(AAT)7	21	251711	251731		BDCS01000001	103	p1	(T)11	11	116346	116356
MC01	104	p1	(T)11	11	251835	251845		BDCS01000001	104	p1	(T)12	12	116750	116761
MC01	105	p3	(TAA)4	12	252898	252909		BDCS01000001	105	p1	(A)13	13	117634	117646
MC01	106	p2	(AT)8	16	252913	252928		BDCS01000001	106	p1	(A)10	10	117996	118005
MC01	107	p3	(TCT)4	12	254653	254664		BDCS01000001	107	p1	(T)10	10	118116	118125
MC01	108	p1	(T)10	10	258066	258075		BDCS01000001	108	p2	(CT)6	12	118793	118804
MC01	109	p1	(T)10	10	265422	265431		BDCS01000001	109	p1	(T)10	10	120042	120051
MC01	110	p1	(A)12	12	266868	266879		BDCS01000001	110	p1	(T)14	14	129787	129800
MC01	111	p1	(A)11	11	269525	269535		BDCS01000001	111	p2	(GA)16	32	130430	130461
MC01	112	p1	(A)12	12	270469	270480		BDCS01000001	112	p3	(GGA)6	18	132359	132376
MC01	113	p2	(AT)9	18	270704	270721		BDCS01000001	113	p1	(T)13	13	133068	133080
MC01	114	p1	(A)11	11	271371	271381		BDCS01000001	114	p1	(A)16	16	139680	139695
MC01	115	p1	(A)10	10	276434	276443		BDCS01000001	115	p3	(GGA)4	12	140940	140951
MC01	116	p1	(G)10	10	276799	276808		BDCS01000001	116	p1	(T)15	15	141613	141627
MC01	117	p3	(GCT)4	12	287860	287871		BDCS01000001	117	p3	(TTA)4	12	141989	142000
MC01	118	p1	(A)10	10	291140	291149		BDCS01000001	118	p1	(A)10	10	143788	143797
MC01	119	p4	(ATTT)4	16	293468	293483		BDCS01000001	119	p1	(T)11	11	147021	147031
MC01	120	p6	(TTTATT)4	24	304502	304525		BDCS01000001	120	p3	(AAG)6	18	147949	147966
MC01	121	p3	(TTC)4	12	325054	325065		BDCS01000001	121	p3	(GAG)6	18	148216	148233
MC01	122	p1	(A)10	10	327099	327108		BDCS01000001	122	p1	(T)11	11	151794	151804
MC01	123	p1	(C)10	10	329019	329028		BDCS01000001	123	p3	(AAT)7	21	153422	153442
MC01	124	p1	(A)10	10	346841	346850		BDCS01000001	124	p3	(ATT)5	15	153789	153803
MC01	125	p1	(A)11	11	347116	347126		BDCS01000001	125	p3	(ATA)4	12	153814	153825
MC01	126	p1	(T)10	10	348446	348455		BDCS01000001	126	p1	(A)10	10	157697	157706
MC01	127	p1	(T)11	11	349257	349267		BDCS01000001	127	p3	(TAT)4	12	160382	160393
MC01	128	p1	(T)10	10	352335	352344		BDCS01000001	128	p1	(T)10	10	162831	162840
MC01	129	p3	(CTT)4	12	358740	358751		BDCS01000001	129	p1	(A)10	10	163170	163179
MC01	130	p1	(C)12	12	362085	362096		BDCS01000001	130	p1	(A)10	10	164026	164035
MC01	131	p2	(TC)6	12	372127	372138		BDCS01000001	131	p2	(TA)8	16	164037	164052
MC01	132	p1	(A)10	10	379655	379664		BDCS01000001	132	p1	(A)13	13	165574	165586
MC01	133	p3	(GAA)4	12	382179	382190		BDCS01000001	133	p1	(T)10	10	167717	167726
MC01	134	p2	(AT)6	12	382663	382674		BDCS01000001	134	p2	(AT)17	34	168528	168561
MC01	135	p3	(ATT)4	12	382679	382690		BDCS01000001	135	p1	(A)10	10	169859	169868
MC01	136	p2	(AT)21	42	392443	392484		BDCS01000001	136	p1	(T)10	10	172634	172643
MC01	137	p1	(A)12	12	407210	407221		BDCS01000001	137	p2	(TA)13	26	174455	174480
MC01	138	p3	(GAA)5	15	414820	414834		BDCS01000001	138	p2	(TA)6	12	174643	174654
MC01	139	p1	(T)10	10	414911	414920		BDCS01000001	139	p1	(A)12	12	175254	175265
MC01	140	p3	(TAT)7	21	421472	421492		BDCS01000001	140	p3	(TGA)4	12	178158	178169
MC01	141	p2	(AT)8	16	421509	421524		BDCS01000001	141	p1	(T)12	12	180118	180129
MC01	142	p2	(AT)6	12	421533	421544		BDCS01000001	142	p1	(T)10	10	180134	180143
MC01	143	p3	(CTT)4	12	426014	426025		BDCS01000001	143	p1	(A)13	13	181657	181669
MC01	144	p4	(ACAT)4	16	428081	428096		BDCS01000001	144	p2	(AT)27	54	186214	186267
MC01	145	p3	(TCT)4	12	430614	430625		BDCS01000001	145	p3	(AAG)5	15	186591	186605
MC01	146	p1	(A)10	10	434189	434198		BDCS01000001	146	p1	(T)14	14	191552	191565
MC01	147	p1	(T)11	11	434779	434789		BDCS01000001	147	p1	(A)10	10	191724	191733
MC01	148	p1	(A)11	11	434943	434953		BDCS01000001	148	p2	(GA)6	12	194447	194458
MC01	149	p1	(A)10	10	435031	435040		BDCS01000001	149	p4	(GGAT)4	16	194995	195010
MC01	150	p1	(T)10	10	436628	436637		BDCS01000001	150	p1	(A)10	10	196257	196266
MC01	151	p2	(TA)15	30	436704	436733		BDCS01000001	151	p1	(A)11	11	196403	196413
MC01	152	p1	(T)10	10	436813	436822		BDCS01000001	152	p3	(ATT)7	21	196718	196738
MC01	153	p2	(TA)7	14	439450	439463		BDCS01000001	153	p1	(A)10	10	197138	197147
MC01	154	p1	(T)11	11	440390	440400		BDCS01000001	154	p2	(AT)6	12	197944	197955
MC01	155	p3	(TTA)4	12	440852	440863		BDCS01000001	155	p3	(TGA)4	12	198653	198664
MC01	156	p3	(TAT)4	12	440865	440876		BDCS01000001	156	p2	(TA)6	12	199153	199164
MC01	157	p1	(A)11	11	441300	441310		BDCS01000001	157	p1	(A)10	10	199599	199608
MC01	158	p1	(T)16	16	441762	441777		BDCS01000001	158	p2	(CT)6	12	200257	200268
MC01	159	p3	(CAA)4	12	441950	441961		BDCS01000001	159	p3	(CTG)4	12	204402	204413
MC01	160	p3	(CAA)4	12	443437	443448		BDCS01000001	160	p1	(T)10	10	206851	206860
MC01	161	p3	(GAA)4	12	446348	446359		BDCS01000001	161	p2	(TA)6	12	207460	207471
MC01	162	p1	(T)10	10	454740	454749		BDCS01000001	162	p4	(ATTA)4	16	209445	209460
MC01	163	p2	(TA)7	14	459525	459538		BDCS01000001	163	p2	(TA)6	12	209557	209568
MC01	164	p1	(A)11	11	459700	459710		BDCS01000001	164	p1	(A)10	10	211022	211031
MC01	165	p1	(T)11	11	464068	464078		BDCS01000001	165	p1	(A)13	13	211670	211682
MC01	166	p1	(A)12	12	464553	464564		BDCS01000001	166	p1	(T)14	14	215041	215054
MC01	167	p1	(T)10	10	465793	465802		BDCS01000001	167	p2	(TA)10	20	216666	216685
MC01	168	p1	(G)19	19	466386	466404		BDCS01000001	168	p1	(A)10	10	217821	217830
MC01	169	p1	(A)15	15	467252	467266		BDCS01000001	169	p1	(T)10	10	218493	218502
MC01	170	p1	(A)13	13	468250	468262		BDCS01000001	170	p2	(TA)9	18	219774	219791
MC01	171	p3	(TCA)4	12	471366	471377		BDCS01000001	171	p1	(A)10	10	219872	219881
MC01	172	p1	(A)12	12	472390	472401		BDCS01000001	172	p4	(TTAA)4	16	219913	219928
MC01	173	p2	(CT)6	12	472943	472954		BDCS01000001	173	p3	(TAT)5	15	219932	219946
MC01	174	p2	(TC)7	14	472980	472993		BDCS01000001	174	p1	(A)11	11	220006	220016
MC01	175	p2	(TC)6	12	472999	473010		BDCS01000001	175	p3	(ATA)5	15	220064	220078
MC01	176	p1	(C)14	14	473582	473595		BDCS01000001	176	p1	(T)13	13	220152	220164
MC01	177	p1	(C)14	14	475662	475675		BDCS01000001	177	p3	(GGC)4	12	226280	226291
MC01	178	p4	(TTAA)4	16	480171	480186		BDCS01000001	178	p2	(GA)8	16	226374	226389
MC01	179	p2	(TA)9	18	480259	480276		BDCS01000001	179	p2	(AT)10	20	226746	226765
MC01	180	p4	(CATA)4	16	491973	491988		BDCS01000001	180	p1	(A)10	10	229045	229054
MC01	181	p2	(TA)7	14	492035	492048		BDCS01000001	181	p3	(ATT)5	15	230671	230685
MC01	182	p2	(AT)6	12	492050	492061		BDCS01000001	182	p1	(A)13	13	232494	232506
MC01	183	p1	(A)11	11	496468	496478		BDCS01000001	183	p1	(A)11	11	232820	232830
MC01	184	p3	(TTA)5	15	498210	498224		BDCS01000001	184	p3	(ATA)4	12	233153	233164
MC01	185	p1	(A)10	10	508626	508635		BDCS01000001	185	p1	(A)12	12	235463	235474
MC01	186	p1	(T)10	10	508664	508673		BDCS01000001	186	p1	(A)10	10	242396	242405
MC01	187	p2	(TA)6	12	509222	509233		BDCS01000001	187	p1	(A)11	11	244400	244410
MC01	188	p1	(T)13	13	515694	515706		BDCS01000001	188	p1	(T)10	10	244772	244781
MC01	189	p1	(T)10	10	520252	520261		BDCS01000001	189	p4	(TAAT)4	16	245029	245044
MC01	190	p1	(T)12	12	521147	521158		BDCS01000001	190	p2	(GT)7	14	246686	246699
MC01	191	p1	(T)17	17	527780	527796		BDCS01000001	191	p2	(TA)7	14	247452	247465
MC01	192	p1	(T)19	19	529779	529797		BDCS01000001	192	p1	(T)12	12	247883	247894
MC01	193	p3	(GTT)4	12	534354	534365		BDCS01000001	193	p1	(T)11	11	248453	248463
MC01	194	p3	(CGG)4	12	543049	543060		BDCS01000001	194	p1	(A)11	11	248817	248827
MC01	195	p2	(TA)7	14	543867	543880		BDCS01000001	195	p1	(T)11	11	249507	249517
MC01	196	p1	(T)10	10	544584	544593		BDCS01000001	196	p1	(A)11	11	249793	249803
MC01	197	p3	(TTA)4	12	545463	545474		BDCS01000001	197	p1	(A)12	12	250151	250162
MC01	198	p2	(TA)6	12	546295	546306		BDCS01000001	198	p1	(A)12	12	253896	253907
MC01	199	p1	(A)11	11	565580	565590		BDCS01000001	199	p1	(A)14	14	256077	256090
MC01	200	p1	(A)10	10	565740	565749		BDCS01000001	200	p1	(A)12	12	258204	258215
MC01	201	p3	(AAT)5	15	565754	565768		BDCS01000001	201	p1	(A)10	10	259491	259500
MC01	202	p1	(T)10	10	569319	569328		BDCS01000001	202	p1	(T)10	10	260249	260258
MC01	203	p1	(A)13	13	571971	571983		BDCS01000001	203	p1	(T)10	10	260869	260878
MC01	204	p1	(A)15	15	578899	578913		BDCS01000001	204	p4	(AAAT)5	20	261550	261569
MC01	205	p1	(T)10	10	579640	579649		BDCS01000001	205	p1	(A)11	11	263885	263895
MC01	206	p1	(T)12	12	580386	580397		BDCS01000001	206	p1	(A)10	10	265873	265882
MC01	207	p1	(T)10	10	581055	581064		BDCS01000001	207	p1	(A)10	10	265884	265893
MC01	208	p3	(GAA)4	12	584950	584961		BDCS01000001	208	p1	(A)10	10	271370	271379
MC01	209	p3	(TTA)4	12	591960	591971		BDCS01000001	209	p1	(T)16	16	278515	278530
MC01	210	p2	(AT)9	18	592562	592579		BDCS01000001	210	p1	(T)10	10	281470	281479
MC01	211	p1	(T)11	11	592579	592589		BDCS01000001	211	p1	(T)10	10	283348	283357
MC01	212	p3	(TTA)7	21	592762	592782		BDCS01000001	212	p1	(A)11	11	283733	283743
MC01	213	p3	(ATT)4	12	592785	592796		BDCS01000001	213	p1	(A)10	10	286590	286599
MC01	214	p1	(T)11	11	592848	592858		BDCS01000001	214	p3	(TTA)5	15	286714	286728
MC01	215	p1	(A)16	16	595126	595141		BDCS01000001	215	p3	(AAT)5	15	288787	288801
MC01	216	p4	(AAGA)4	16	595146	595161		BDCS01000001	216	p1	(T)10	10	289431	289440
MC01	217	p2	(AT)15	30	595353	595382		BDCS01000001	217	p1	(T)10	10	289575	289584
MC01	218	p5	(AAATA)4	20	596184	596203		BDCS01000001	218	p2	(AT)6	12	290430	290441
MC01	219	p1	(T)11	11	596302	596312		BDCS01000001	219	p1	(A)10	10	292474	292483
MC01	220	p3	(TAT)5	15	596636	596650		BDCS01000001	220	p4	(TAAT)4	16	292620	292635
MC01	221	p2	(CT)16	32	598865	598896		BDCS01000001	221	p6	(AGAAAA)4	24	292811	292834
MC01	222	p3	(GGT)4	12	598917	598928		BDCS01000001	222	p1	(A)11	11	293419	293429
MC01	223	p3	(AAT)6	18	599122	599139		BDCS01000001	223	p2	(CT)7	14	296897	296910
MC01	224	p2	(TC)6	12	599174	599185		BDCS01000001	224	p1	(T)10	10	297533	297542
MC01	225	p3	(AAT)4	12	599928	599939		BDCS01000001	225	p1	(T)10	10	298532	298541
MC01	226	p3	(AAG)4	12	600191	600202		BDCS01000001	226	p1	(A)15	15	301245	301259
MC01	227	p1	(A)12	12	600292	600303		BDCS01000001	227	p1	(T)10	10	303293	303302
MC01	228	p1	(A)11	11	601730	601740		BDCS01000001	228	p1	(T)10	10	306199	306208
MC01	229	p3	(TTC)4	12	601976	601987		BDCS01000001	229	p5	(AAAAC)4	20	306875	306894
MC01	230	p1	(A)10	10	612838	612847		BDCS01000001	230	p1	(T)14	14	310163	310176
MC01	231	p3	(TCT)4	12	612859	612870		BDCS01000001	231	p1	(A)26	26	310925	310950
MC01	232	p3	(AGG)4	12	618139	618150		BDCS01000001	232	p3	(TTA)4	12	311779	311790
MC01	233	p1	(A)13	13	621381	621393		BDCS01000001	233	p4	(AAAG)4	16	312273	312288
MC01	234	p1	(T)11	11	622754	622764		BDCS01000001	234	p1	(A)10	10	315033	315042
MC01	235	p3	(TGA)4	12	626804	626815		BDCS01000001	235	p2	(AT)6	12	319106	319117
MC01	236	p1	(A)10	10	630151	630160		BDCS01000001	236	p2	(AT)7	14	319207	319220
MC01	237	p1	(A)11	11	631536	631546		BDCS01000001	237	p2	(AT)10	20	319324	319343
MC01	238	p3	(ATT)6	18	636890	636907		BDCS01000001	238	p3	(ATT)5	15	319769	319783
MC01	239	p1	(T)11	11	637018	637028		BDCS01000001	239	p1	(T)10	10	321607	321616
MC01	240	p3	(CCT)4	12	637189	637200		BDCS01000001	240	p1	(T)10	10	321659	321668
MC01	241	p2	(TA)6	12	641963	641974		BDCS01000001	241	p3	(AAT)8	24	322472	322495
MC01	242	p3	(TAA)4	12	642006	642017		BDCS01000001	242	p4	(TTTA)4	16	322776	322791
MC01	243	p3	(TAT)5	15	642018	642032		BDCS01000001	243	p2	(AT)8	16	325764	325779
MC01	244	p1	(A)10	10	642147	642156		BDCS01000001	244	p1	(T)10	10	326309	326318
MC01	245	p1	(C)11	11	644521	644531		BDCS01000001	245	p4	(TATG)4	16	326432	326447
MC01	246	p1	(T)11	11	647475	647485		BDCS01000001	246	p2	(TA)10	20	326948	326967
MC01	247	p1	(T)11	11	647744	647754		BDCS01000001	247	p1	(A)13	13	332920	332932
MC01	248	p1	(T)11	11	647859	647869		BDCS01000001	248	p4	(AAAT)4	16	336104	336119
MC01	249	p1	(T)11	11	648332	648342		BDCS01000001	249	p1	(T)11	11	342108	342118
MC01	250	p1	(T)10	10	648504	648513		BDCS01000001	250	p1	(T)10	10	345060	345069
MC01	251	p1	(T)10	10	659561	659570		BDCS01000001	251	p1	(T)10	10	345315	345324
MC01	252	p1	(A)11	11	660613	660623		BDCS01000001	252	p2	(AT)11	22	345542	345563
MC01	253	p2	(AT)10	20	664612	664631		BDCS01000001	253	p4	(ATTT)5	20	345562	345581
MC01	254	p4	(ATTA)7	28	664677	664704		BDCS01000001	254	p1	(T)10	10	345659	345668
MC01	255	p3	(CAC)4	12	665045	665056		BDCS01000001	255	p1	(A)12	12	345979	345990
MC01	256	p1	(C)10	10	669330	669339		BDCS01000001	256	p3	(TTA)5	15	347201	347215
MC01	257	p1	(T)11	11	673430	673440		BDCS01000001	257	p1	(T)10	10	351854	351863
MC01	258	p1	(G)13	13	674365	674377		BDCS01000001	258	p1	(T)12	12	356712	356723
MC01	259	p3	(CGC)4	12	677811	677822		BDCS01000001	259	p1	(T)11	11	361421	361431
MC01	260	p3	(TTC)4	12	684673	684684		BDCS01000001	260	p3	(AAT)4	12	361784	361795
MC01	261	p3	(TCT)5	15	684725	684739		BDCS01000001	261	p4	(CTTT)4	16	361975	361990
MC01	262	p4	(TTAA)4	16	689748	689763		BDCS01000001	262	p2	(TA)21	42	362313	362354
MC01	263	p1	(A)11	11	691565	691575		BDCS01000001	263	p1	(T)12	12	363586	363597
MC01	264	p1	(T)10	10	691825	691834		BDCS01000001	264	p1	(A)11	11	364662	364672
MC01	265	p3	(TTC)5	15	692095	692109		BDCS01000001	265	p1	(T)11	11	366762	366772
MC01	266	p3	(TTC)4	12	696455	696466		BDCS01000001	266	p1	(T)10	10	368328	368337
MC01	267	p1	(T)12	12	698124	698135		BDCS01000001	267	p1	(A)12	12	369241	369252
MC01	268	p4	(TTAA)4	16	700612	700627		BDCS01000001	268	p3	(TAA)4	12	369254	369265
MC01	269	p1	(A)10	10	700704	700713		BDCS01000001	269	p1	(A)15	15	371082	371096
MC01	270	p4	(ATTA)4	16	705871	705886		BDCS01000001	270	p2	(AT)6	12	372350	372361
MC01	271	p2	(AT)6	12	708693	708704		BDCS01000001	271	p2	(AT)7	14	372363	372376
MC01	272	p3	(TAA)5	15	711541	711555		BDCS01000001	272	p1	(A)10	10	372393	372402
MC01	273	p2	(TA)8	16	711558	711573		BDCS01000001	273	p5	(ATTTT)4	20	372592	372611
MC01	274	p2	(AT)9	18	711643	711660		BDCS01000001	274	p3	(TTC)6	18	372669	372686
MC01	275	p1	(A)10	10	717501	717510		BDCS01000001	275	p3	(TTC)7	21	373535	373555
MC01	276	p3	(CTT)4	12	718893	718904		BDCS01000001	276	p1	(T)10	10	374048	374057
MC01	277	p1	(A)10	10	720064	720073		BDCS01000001	277	p3	(TAA)4	12	376234	376245
MC01	278	p1	(T)16	16	721669	721684		BDCS01000001	278	p2	(TC)7	14	377432	377445
MC01	279	p3	(TCT)5	15	725543	725557		BDCS01000001	279	p1	(A)10	10	382291	382300
MC01	280	p1	(T)10	10	726139	726148		BDCS01000001	280	p1	(T)11	11	386908	386918
MC01	281	p1	(T)10	10	733230	733239		BDCS01000001	281	p1	(A)10	10	390700	390709
MC01	282	p1	(T)10	10	737080	737089		BDCS01000001	282	p6	(AGGAAT)4	24	391218	391241
MC01	283	p3	(GTT)5	15	739001	739015		BDCS01000001	283	p2	(CT)7	14	391440	391453
MC01	284	p1	(T)10	10	740150	740159		BDCS01000001	284	p1	(T)11	11	391764	391774
MC01	285	p3	(CTT)4	12	744474	744485		BDCS01000001	285	p5	(ATTTG)4	20	392439	392458
MC01	286	p2	(TA)7	14	746352	746365		BDCS01000001	286	p1	(T)12	12	393830	393841
MC01	287	p2	(AT)7	14	746400	746413		BDCS01000001	287	p1	(T)10	10	394692	394701
MC01	288	p3	(AAT)4	12	746425	746436		BDCS01000001	288	p1	(A)11	11	397646	397656
MC01	289	p1	(A)10	10	749916	749925		BDCS01000001	289	p1	(T)11	11	398938	398948
MC01	290	p1	(G)10	10	764807	764816		BDCS01000001	290	p1	(A)10	10	399350	399359
MC01	291	p1	(A)10	10	764962	764971		BDCS01000001	291	p2	(AT)14	28	402434	402461
MC01	292	p6	(CTTTTC)4	24	773943	773966		BDCS01000001	292	p1	(A)10	10	402628	402637
MC01	293	p1	(A)10	10	774165	774174		BDCS01000001	293	p2	(AT)13	26	403208	403233
MC01	294	p1	(A)13	13	774823	774835		BDCS01000001	294	p1	(T)12	12	406389	406400
MC01	295	p3	(AAT)4	12	778149	778160		BDCS01000001	295	p1	(A)10	10	408220	408229
MC01	296	p1	(G)19	19	778545	778563		BDCS01000001	296	p2	(TA)6	12	408487	408498
MC01	297	p1	(A)10	10	779883	779892		BDCS01000001	297	p1	(T)11	11	410482	410492
MC01	298	p1	(A)10	10	779894	779903		BDCS01000001	298	p3	(CCT)5	15	413420	413434
MC01	299	p4	(ATTT)4	16	792339	792354		BDCS01000001	299	p1	(T)11	11	420955	420965
MC01	300	p5	(AAAAT)4	20	803602	803621		BDCS01000001	300	p1	(A)10	10	422298	422307
MC01	301	p1	(C)10	10	803696	803705		BDCS01000001	301	p1	(A)10	10	422738	422747
MC01	302	p2	(TA)6	12	809031	809042		BDCS01000001	302	p3	(AAG)7	21	422905	422925
MC01	303	p2	(AT)10	20	809177	809196		BDCS01000001	303	p1	(T)10	10	423231	423240
MC01	304	p2	(AT)7	14	809198	809211		BDCS01000001	304	p1	(A)10	10	423385	423394
MC01	305	p2	(AT)13	26	810265	810290		BDCS01000001	305	p2	(TA)16	32	423612	423643
MC01	306	p1	(T)10	10	810555	810564		BDCS01000001	306	p1	(T)10	10	423677	423686
MC01	307	p1	(T)10	10	810773	810782		BDCS01000001	307	p1	(T)10	10	424879	424888
MC01	308	p3	(ATT)5	15	811004	811018		BDCS01000001	308	p2	(AT)9	18	424935	424952
MC01	309	p1	(A)10	10	812317	812326		BDCS01000001	309	p3	(AAT)5	15	425683	425697
MC01	310	p1	(A)10	10	815140	815149		BDCS01000001	310	p3	(TTA)16	48	426891	426938
MC01	311	p3	(GAA)5	15	817654	817668		BDCS01000001	311	p1	(A)10	10	426959	426968
MC01	312	p2	(CT)9	18	819134	819151		BDCS01000001	312	p1	(A)10	10	427206	427215
MC01	313	p3	(GAG)4	12	820034	820045		BDCS01000001	313	p1	(A)10	10	427352	427361
MC01	314	p1	(T)10	10	821223	821232		BDCS01000001	314	p3	(CGG)5	15	427959	427973
MC01	315	p2	(AT)13	26	822270	822295		BDCS01000001	315	p2	(CT)26	52	428096	428147
MC01	316	p1	(T)11	11	823298	823308		BDCS01000001	316	p1	(T)11	11	428683	428693
MC01	317	p1	(A)10	10	823310	823319		BDCS01000001	317	p3	(GCT)5	15	430144	430158
MC01	318	p1	(A)14	14	826626	826639		BDCS01000001	318	p1	(T)14	14	431581	431594
MC01	319	p1	(A)13	13	826647	826659		BDCS01000001	319	p1	(A)11	11	432440	432450
MC01	320	p1	(A)15	15	826665	826679		BDCS01000001	320	p3	(AAT)4	12	432449	432460
MC01	321	p4	(TAAA)4	16	826764	826779		BDCS01000001	321	p2	(AT)7	14	432489	432502
MC01	322	p4	(AATA)4	16	826813	826828		BDCS01000001	322	p1	(T)12	12	433378	433389
MC01	323	p3	(AAT)5	15	826872	826886		BDCS01000001	323	p1	(A)10	10	436324	436333
MC01	324	p1	(A)12	12	826902	826913		BDCS01000001	324	p1	(T)10	10	437928	437937
MC01	325	p1	(T)10	10	826999	827008		BDCS01000001	325	p1	(A)10	10	438965	438974
MC01	326	p1	(T)13	13	827087	827099		BDCS01000001	326	p4	(TTAT)4	16	439108	439123
MC01	327	p3	(AAT)4	12	828264	828275		BDCS01000001	327	p3	(GAA)4	12	440731	440742
MC01	328	p2	(AT)10	20	828535	828554		BDCS01000001	328	p1	(A)11	11	441349	441359
MC01	329	p1	(T)11	11	829218	829228		BDCS01000001	329	p1	(T)11	11	443220	443230
MC01	330	p2	(GA)7	14	829336	829349		BDCS01000001	330	p1	(T)11	11	444871	444881
MC01	331	p1	(A)10	10	829349	829358		BDCS01000001	331	p3	(ACT)4	12	446944	446955
MC01	332	p3	(TTC)4	12	833688	833699		BDCS01000001	332	p1	(A)11	11	448773	448783
MC01	333	p1	(A)10	10	836350	836359		BDCS01000001	333	p1	(T)11	11	452948	452958
MC01	334	p1	(T)10	10	837462	837471		BDCS01000001	334	p3	(AAG)4	12	454317	454328
MC01	335	p3	(TAA)4	12	838090	838101		BDCS01000001	335	p1	(T)12	12	456172	456183
MC01	336	p1	(A)10	10	841071	841080		BDCS01000001	336	p2	(TA)6	12	458394	458405
MC01	337	p5	(TAAAT)4	20	842604	842623		BDCS01000001	337	p2	(TC)8	16	459497	459512
MC01	338	p1	(T)10	10	848810	848819		BDCS01000001	338	p1	(A)17	17	460366	460382
MC01	339	p1	(A)11	11	849494	849504		BDCS01000001	339	p1	(T)11	11	460716	460726
MC01	340	p1	(T)14	14	849759	849772		BDCS01000001	340	p1	(T)10	10	460821	460830
MC01	341	p1	(T)10	10	850063	850072		BDCS01000001	341	p1	(A)10	10	461504	461513
MC01	342	p3	(CGC)4	12	852538	852549		BDCS01000001	342	p3	(CTC)4	12	462935	462946
MC01	343	p2	(AT)7	14	853152	853165		BDCS01000001	343	p2	(GA)11	22	463184	463205
MC01	344	p5	(ATATA)4	20	855311	855330		BDCS01000001	344	p3	(TTA)7	21	466452	466472
MC01	345	p5	(ATATA)4	20	856896	856915		BDCS01000001	345	p1	(A)15	15	467573	467587
MC01	346	p1	(T)11	11	858561	858571		BDCS01000001	346	p3	(TAT)5	15	477361	477375
MC01	347	p3	(GAA)4	12	860263	860274		BDCS01000001	347	p4	(AAAT)4	16	479328	479343
MC01	348	p3	(ATA)5	15	877134	877148		BDCS01000001	348	p1	(T)10	10	480870	480879
MC01	349	p3	(AAG)4	12	877604	877615		BDCS01000001	349	p1	(A)11	11	482581	482591
MC01	350	p3	(CTT)4	12	877645	877656		BDCS01000001	350	p1	(T)10	10	483021	483030
MC01	351	p4	(GAAA)4	16	880524	880539		BDCS01000001	351	p1	(A)10	10	484297	484306
MC01	352	p1	(A)10	10	880537	880546		BDCS01000001	352	p2	(TC)10	20	484325	484344
MC01	353	p3	(TTA)4	12	893155	893166		BDCS01000001	353	p1	(T)10	10	484642	484651
MC01	354	p1	(A)10	10	902377	902386		BDCS01000001	354	p1	(T)10	10	487115	487124
MC01	355	p3	(AAT)5	15	910409	910423		BDCS01000001	355	p1	(T)10	10	487698	487707
MC01	356	p2	(AT)8	16	910811	910826		BDCS01000001	356	p1	(T)10	10	487850	487859
MC01	357	p1	(A)11	11	912731	912741		BDCS01000001	357	p2	(CT)11	22	488275	488296
MC01	358	p5	(TTAAA)4	20	913222	913241		BDCS01000001	358	p2	(GA)6	12	492542	492553
MC01	359	p1	(T)13	13	925346	925358		BDCS01000001	359	p3	(GGC)5	15	494928	494942
MC01	360	p3	(CTT)4	12	930723	930734		BDCS01000001	360	p1	(T)12	12	495694	495705
MC01	361	p1	(G)13	13	933738	933750		BDCS01000001	361	p2	(TA)18	36	495801	495836
MC01	362	p2	(TA)6	12	934401	934412		BDCS01000001	362	p1	(T)10	10	496475	496484
MC01	363	p6	(ATATTA)4	24	934410	934433		BDCS01000001	363	p2	(TC)7	14	497119	497132
MC01	364	p3	(CTT)4	12	934510	934521		BDCS01000001	364	p1	(A)15	15	498401	498415
MC01	365	p1	(T)10	10	937147	937156		BDCS01000001	365	p1	(A)10	10	500506	500515
MC01	366	p1	(T)14	14	938032	938045		BDCS01000001	366	p2	(TA)6	12	501748	501759
MC01	367	p4	(TTTA)4	16	938189	938204		BDCS01000001	367	p1	(A)15	15	502662	502676
MC01	368	p1	(G)19	19	946454	946472		BDCS01000001	368	p3	(TTC)4	12	507313	507324
MC01	369	p3	(TAT)9	27	951528	951554		BDCS01000001	369	p1	(T)10	10	508784	508793
MC01	370	p1	(T)15	15	953413	953427		BDCS01000001	370	p3	(TTA)4	12	509426	509437
MC01	371	p5	(GTTTA)4	20	954043	954062		BDCS01000001	371	p2	(TA)7	14	509436	509449
MC01	372	p1	(T)13	13	954064	954076		BDCS01000001	372	p2	(TA)6	12	509481	509492
MC01	373	p3	(ATA)4	12	960995	961006		BDCS01000001	373	p2	(TA)11	22	509507	509528
MC01	374	p1	(A)10	10	964345	964354		BDCS01000001	374	p3	(TTA)5	15	509534	509548
MC01	375	p2	(TA)11	22	967089	967110		BDCS01000001	375	p1	(T)10	10	509568	509577
MC01	376	p1	(T)11	11	970064	970074		BDCS01000001	376	p1	(T)10	10	510602	510611
MC01	377	p1	(T)12	12	972328	972339		BDCS01000001	377	p2	(TC)6	12	510669	510680
MC01	378	p2	(AT)8	16	974892	974907		BDCS01000001	378	p1	(T)10	10	510847	510856
MC01	379	p2	(AT)7	14	975092	975105		BDCS01000001	379	p1	(T)11	11	511078	511088
MC01	380	p4	(ATTA)5	20	975324	975343		BDCS01000001	380	p2	(AT)23	46	511377	511422
MC01	381	p1	(T)11	11	975870	975880		BDCS01000001	381	p5	(GAAAA)4	20	511721	511740
MC01	382	p1	(A)10	10	979073	979082		BDCS01000001	382	p1	(A)12	12	511930	511941
MC01	383	p3	(ATT)4	12	979449	979460		BDCS01000001	383	p1	(T)10	10	512066	512075
MC01	384	p1	(C)62	62	981803	981864		BDCS01000001	384	p1	(A)10	10	512156	512165
MC01	385	p4	(TAAT)5	20	984729	984748		BDCS01000001	385	p1	(A)12	12	512463	512474
MC01	386	p3	(AGA)4	12	986201	986212		BDCS01000001	386	p1	(T)11	11	513878	513888
MC01	387	p2	(GA)6	12	986224	986235		BDCS01000001	387	p1	(A)10	10	514178	514187
MC01	388	p1	(A)10	10	987640	987649		BDCS01000001	388	p3	(ATT)4	12	516774	516785
MC01	389	p1	(A)10	10	987834	987843		BDCS01000001	389	p1	(A)10	10	517406	517415
MC01	390	p2	(AT)14	28	988911	988938		BDCS01000001	390	p1	(T)12	12	517586	517597
MC01	391	p1	(T)11	11	988949	988959		BDCS01000001	391	p1	(T)11	11	517843	517853
MC01	392	p1	(A)12	12	991766	991777		BDCS01000001	392	p1	(A)12	12	518140	518151
MC01	393	p2	(AT)6	12	997528	997539		BDCS01000001	393	p2	(TA)6	12	520241	520252
MC01	394	p1	(A)10	10	997601	997610		BDCS01000001	394	p6	(GATGGC)4	24	523315	523338
MC01	395	p3	(TTA)11	33	997640	997672		BDCS01000001	395	p2	(GT)6	12	523625	523636
MC01	396	p2	(TA)8	16	997738	997753		BDCS01000001	396	p2	(CT)7	14	524884	524897
MC01	397	p2	(TA)8	16	997758	997773		BDCS01000001	397	p1	(T)14	14	525325	525338
MC01	398	p1	(A)10	10	999434	999443		BDCS01000001	398	p1	(T)10	10	526214	526223
MC01	399	p1	(A)10	10	999553	999562		BDCS01000001	399	p3	(AAT)4	12	530013	530024
MC01	400	p1	(T)14	14	1008352	1008365		BDCS01000001	400	p1	(T)11	11	530105	530115
MC01	401	p1	(T)14	14	1012389	1012402		BDCS01000001	401	p1	(A)11	11	530183	530193
MC01	402	p1	(T)10	10	1012413	1012422		BDCS01000001	402	p3	(TTA)4	12	531184	531195
MC01	403	p1	(A)10	10	1012945	1012954		BDCS01000001	403	p1	(T)11	11	533018	533028
MC01	404	p1	(T)13	13	1013284	1013296		BDCS01000001	404	p1	(T)13	13	533155	533167
MC01	405	p1	(T)10	10	1013312	1013321		BDCS01000001	405	p1	(T)10	10	533505	533514
MC01	406	p1	(A)11	11	1042261	1042271		BDCS01000001	406	p1	(A)10	10	534792	534801
MC01	407	p3	(AAT)5	15	1043175	1043189		BDCS01000001	407	p1	(T)10	10	535351	535360
MC01	408	p3	(ATT)4	12	1043190	1043201		BDCS01000001	408	p1	(A)19	19	535655	535673
MC01	409	p4	(ATTA)4	16	1043907	1043922		BDCS01000001	409	p3	(TAA)4	12	538733	538744
MC01	410	p4	(ATTA)5	20	1043971	1043990		BDCS01000001	410	p1	(T)10	10	538848	538857
MC01	411	p1	(T)11	11	1050053	1050063		BDCS01000001	411	p1	(A)11	11	539246	539256
MC01	412	p1	(T)14	14	1050702	1050715		BDCS01000001	412	p1	(T)10	10	539594	539603
MC01	413	p6	(GAATCC)4	24	1059852	1059875		BDCS01000001	413	p2	(TG)8	16	539705	539720
MC01	414	p1	(A)12	12	1071116	1071127		BDCS01000001	414	p1	(T)11	11	540110	540120
MC01	415	p4	(TTTA)4	16	1077759	1077774		BDCS01000001	415	p1	(T)10	10	541261	541270
MC01	416	p2	(TA)9	18	1079699	1079716		BDCS01000001	416	p1	(A)10	10	542705	542714
MC01	417	p3	(GTT)4	12	1083783	1083794		BDCS01000001	417	p5	(ATATA)5	25	542824	542848
MC01	418	p1	(T)18	18	1086694	1086711		BDCS01000001	418	p1	(T)12	12	542856	542867
MC01	419	p1	(T)10	10	1092724	1092733		BDCS01000001	419	p2	(TA)7	14	543562	543575
MC01	420	p1	(G)20	20	1093258	1093277		BDCS01000001	420	p1	(A)10	10	544131	544140
MC01	421	p2	(AG)6	12	1093865	1093876		BDCS01000001	421	p3	(TAA)5	15	546721	546735
MC01	422	p3	(TCT)4	12	1103291	1103302		BDCS01000001	422	p1	(A)13	13	547091	547103
MC01	423	p1	(T)10	10	1103714	1103723		BDCS01000001	423	p3	(AAT)6	18	549189	549206
MC01	424	p5	(GGGTT)4	20	1118448	1118467		BDCS01000001	424	p1	(T)11	11	560195	560205
MC01	425	p1	(T)10	10	1119159	1119168		BDCS01000001	425	p3	(TTA)4	12	560234	560245
MC01	426	p1	(T)11	11	1120403	1120413		BDCS01000001	426	p1	(A)15	15	561163	561177
MC01	427	p2	(AT)10	20	1120887	1120906		BDCS01000001	427	p1	(A)10	10	562117	562126
MC01	428	p1	(T)11	11	1120948	1120958		BDCS01000001	428	p3	(TTA)6	18	562371	562388
MC01	429	p3	(CTG)5	15	1129416	1129430		BDCS01000001	429	p2	(GT)6	12	563670	563681
MC01	430	p3	(CTT)4	12	1146542	1146553		BDCS01000001	430	p3	(GCG)4	12	566277	566288
MC01	431	p4	(TCTT)4	16	1151164	1151179		BDCS01000001	431	p1	(A)10	10	567149	567158
MC01	432	p1	(A)10	10	1151385	1151394		BDCS01000001	432	p4	(TTTA)4	16	567265	567280
MC01	433	p1	(A)10	10	1157509	1157518		BDCS01000001	433	p1	(A)10	10	567920	567929
MC01	434	p3	(AAC)5	15	1161298	1161312		BDCS01000001	434	p3	(AAT)4	12	568973	568984
MC01	435	p1	(A)10	10	1184848	1184857		BDCS01000001	435	p3	(TTC)9	27	570971	570997
MC01	436	p1	(A)11	11	1188298	1188308		BDCS01000001	436	p1	(T)11	11	575314	575324
MC01	437	p2	(CA)6	12	1189253	1189264		BDCS01000001	437	p1	(A)10	10	575709	575718
MC01	438	p3	(AAG)4	12	1190920	1190931		BDCS01000001	438	p1	(T)11	11	576129	576139
MC01	439	p1	(G)19	19	1190938	1190956		BDCS01000001	439	p1	(A)11	11	576643	576653
MC01	440	p1	(A)12	12	1190989	1191000		BDCS01000001	440	p1	(A)10	10	576844	576853
MC01	441	p1	(A)10	10	1191222	1191231		BDCS01000001	441	p1	(A)10	10	577462	577471
MC01	442	p1	(G)20	20	1193147	1193166		BDCS01000001	442	p3	(AAG)7	21	585655	585675
MC01	443	p1	(T)17	17	1194908	1194924		BDCS01000001	443	p1	(A)10	10	586100	586109
MC01	444	p3	(GAG)4	12	1195976	1195987		BDCS01000001	444	p1	(A)10	10	589360	589369
MC01	445	p1	(T)18	18	1198508	1198525		BDCS01000001	445	p1	(T)11	11	591201	591211
MC01	446	p3	(TAT)4	12	1201777	1201788		BDCS01000001	446	p1	(A)10	10	593522	593531
MC01	447	p1	(T)11	11	1204718	1204728		BDCS01000001	447	p3	(AAT)4	12	596214	596225
MC01	448	p1	(T)16	16	1205606	1205621		BDCS01000001	448	p1	(A)10	10	599013	599022
MC01	449	p3	(GAA)4	12	1205930	1205941		BDCS01000001	449	p2	(AG)13	26	601854	601879
MC01	450	p1	(A)10	10	1206069	1206078		BDCS01000001	450	p1	(A)12	12	604211	604222
MC01	451	p1	(A)10	10	1208462	1208471		BDCS01000001	451	p1	(T)10	10	604520	604529
MC01	452	p1	(A)10	10	1208556	1208565		BDCS01000001	452	p1	(T)16	16	605311	605326
MC01	453	p1	(T)11	11	1208589	1208599		BDCS01000001	453	p3	(AAT)4	12	606323	606334
MC01	454	p1	(T)10	10	1208653	1208662		BDCS01000001	454	p1	(A)13	13	606641	606653
MC01	455	p1	(T)10	10	1210579	1210588		BDCS01000001	455	p1	(A)12	12	607083	607094
MC01	456	p3	(TTA)14	42	1211539	1211580		BDCS01000001	456	p1	(T)13	13	614661	614673
MC01	457	p1	(A)13	13	1213776	1213788		BDCS01000001	457	p2	(GA)15	30	618624	618653
MC01	458	p1	(A)10	10	1216889	1216898		BDCS01000001	458	p1	(T)10	10	619994	620003
MC01	459	p1	(A)11	11	1217096	1217106		BDCS01000001	459	p2	(TC)6	12	623874	623885
MC01	460	p3	(AAT)4	12	1219693	1219704		BDCS01000001	460	p1	(A)10	10	624951	624960
MC01	461	p2	(AT)6	12	1219765	1219776		BDCS01000001	461	p1	(T)10	10	625240	625249
MC01	462	p1	(A)10	10	1219820	1219829		BDCS01000001	462	p1	(A)19	19	625919	625937
MC01	463	p1	(A)12	12	1221954	1221965		BDCS01000001	463	p3	(CGG)4	12	627771	627782
MC01	464	p1	(T)10	10	1222341	1222350		BDCS01000001	464	p3	(CGG)5	15	627867	627881
MC01	465	p1	(A)10	10	1224813	1224822		BDCS01000001	465	p2	(AT)11	22	628889	628910
MC01	466	p1	(T)10	10	1229336	1229345		BDCS01000001	466	p1	(A)12	12	629386	629397
MC01	467	p2	(AT)6	12	1229553	1229564		BDCS01000001	467	p2	(TA)8	16	629398	629413
MC01	468	p1	(C)11	11	1231402	1231412		BDCS01000001	468	p2	(AT)7	14	629414	629427
MC01	469	p1	(T)10	10	1232748	1232757		BDCS01000001	469	p2	(TA)11	22	630175	630196
MC01	470	p1	(C)15	15	1238395	1238409		BDCS01000001	470	p2	(TA)10	20	631729	631748
MC01	471	p2	(AG)6	12	1239425	1239436		BDCS01000001	471	p4	(TAAA)4	16	632392	632407
MC01	472	p1	(C)10	10	1260680	1260689		BDCS01000001	472	p1	(A)13	13	632489	632501
MC01	473	p1	(T)12	12	1263925	1263936		BDCS01000001	473	p1	(T)11	11	634149	634159
MC01	474	p1	(A)12	12	1269490	1269501		BDCS01000001	474	p1	(T)11	11	634701	634711
MC01	475	p1	(A)18	18	1269816	1269833		BDCS01000001	475	p1	(T)11	11	635438	635448
MC01	476	p1	(T)15	15	1270124	1270138		BDCS01000001	476	p1	(A)13	13	635782	635794
MC01	477	p1	(A)14	14	1274118	1274131		BDCS01000001	477	p1	(T)11	11	636069	636079
MC01	478	p3	(ATA)7	21	1277043	1277063		BDCS01000001	478	p1	(T)15	15	636358	636372
MC01	479	p1	(T)13	13	1277812	1277824		BDCS01000001	479	p2	(AG)7	14	637352	637365
MC01	480	p1	(A)15	15	1278016	1278030		BDCS01000001	480	p3	(TTC)4	12	640243	640254
MC01	481	p4	(AAAG)5	20	1278028	1278047		BDCS01000001	481	p1	(T)10	10	640256	640265
MC01	482	p3	(ATT)5	15	1278444	1278458		BDCS01000001	482	p1	(T)12	12	640458	640469
MC01	483	p1	(T)11	11	1280089	1280099		BDCS01000001	483	p3	(AAG)6	18	641343	641360
MC01	484	p1	(A)11	11	1280563	1280573		BDCS01000001	484	p2	(AG)9	18	644235	644252
MC01	485	p1	(T)10	10	1284314	1284323		BDCS01000001	485	p3	(CGC)4	12	646752	646763
MC01	486	p1	(A)10	10	1287841	1287850		BDCS01000001	486	p2	(TA)6	12	647463	647474
MC01	487	p1	(A)10	10	1288233	1288242		BDCS01000001	487	p2	(AT)10	20	647492	647511
MC01	488	p2	(AT)9	18	1288388	1288405		BDCS01000001	488	p1	(A)10	10	648616	648625
MC01	489	p2	(GT)10	20	1288458	1288477		BDCS01000001	489	p2	(TC)13	26	653382	653407
MC01	490	p2	(AT)13	26	1288478	1288503		BDCS01000001	490	p1	(T)10	10	653447	653456
MC01	491	p2	(TG)8	16	1288509	1288524		BDCS01000001	491	p2	(TC)6	12	653554	653565
MC01	492	p2	(AC)10	20	1288526	1288545		BDCS01000001	492	p2	(AC)7	14	655803	655816
MC01	493	p2	(TA)6	12	1288569	1288580		BDCS01000001	493	p1	(T)11	11	656346	656356
MC01	494	p2	(TA)6	12	1288641	1288652		BDCS01000001	494	p1	(T)10	10	656655	656664
MC01	495	p6	(ATCTAT)4	24	1292370	1292393		BDCS01000001	495	p1	(T)12	12	657248	657259
MC01	496	p1	(T)11	11	1293549	1293559		BDCS01000001	496	p1	(T)12	12	657638	657649
MC01	497	p1	(A)12	12	1294139	1294150		BDCS01000001	497	p1	(A)12	12	659883	659894
MC01	498	p1	(T)10	10	1294876	1294885		BDCS01000001	498	p1	(T)12	12	660142	660153
MC01	499	p1	(T)15	15	1295081	1295095		BDCS01000001	499	p3	(AGA)4	12	662831	662842
MC01	500	p1	(T)11	11	1299077	1299087		BDCS01000001	500	p3	(CAT)4	12	664213	664224
MC01	501	p1	(A)13	13	1301418	1301430		BDCS01000001	501	p3	(TTC)8	24	664424	664447
MC01	502	p2	(AT)9	18	1303374	1303391		BDCS01000001	502	p3	(TCT)6	18	669317	669334
MC01	503	p1	(T)10	10	1304335	1304344		BDCS01000001	503	p3	(ACT)4	12	678173	678184
MC01	504	p1	(T)12	12	1304940	1304951		BDCS01000001	504	p3	(TCT)4	12	678185	678196
MC01	505	p1	(A)11	11	1308523	1308533		BDCS01000001	505	p3	(TAA)6	18	679780	679797
MC01	506	p2	(TA)9	18	1308922	1308939		BDCS01000001	506	p3	(TTC)4	12	680247	680258
MC01	507	p1	(T)10	10	1309931	1309940		BDCS01000001	507	p4	(TTAA)4	16	684302	684317
MC01	508	p1	(A)15	15	1310157	1310171		BDCS01000001	508	p2	(TA)6	12	684715	684726
MC01	509	p3	(GAA)4	12	1313864	1313875		BDCS01000001	509	p2	(AT)16	32	684916	684947
MC01	510	p1	(T)10	10	1314965	1314974		BDCS01000001	510	p1	(A)13	13	686486	686498
MC01	511	p1	(A)10	10	1330905	1330914		BDCS01000001	511	p1	(T)10	10	688017	688026
MC01	512	p1	(G)12	12	1330923	1330934		BDCS01000001	512	p3	(ATT)6	18	688523	688540
MC01	513	p4	(TTAA)4	16	1333649	1333664		BDCS01000001	513	p3	(TTC)5	15	689631	689645
MC01	514	p5	(AAATA)5	25	1333754	1333778		BDCS01000001	514	p1	(A)11	11	690863	690873
MC01	515	p4	(AAAT)4	16	1333774	1333789		BDCS01000001	515	p1	(T)10	10	690941	690950
MC01	516	p2	(AT)6	12	1333788	1333799		BDCS01000001	516	p1	(T)10	10	693681	693690
MC01	517	p3	(AAG)4	12	1336551	1336562		BDCS01000001	517	p1	(A)10	10	694174	694183
MC01	518	p3	(CTG)4	12	1336594	1336605		BDCS01000001	518	p3	(AAG)5	15	695293	695307
MC01	519	p3	(AAG)4	12	1344377	1344388		BDCS01000001	519	p1	(A)10	10	695485	695494
MC01	520	p3	(TAT)4	12	1345519	1345530		BDCS01000001	520	p1	(A)10	10	695497	695506
MC01	521	p1	(T)15	15	1354272	1354286		BDCS01000001	521	p1	(T)15	15	695702	695716
MC01	522	p1	(T)11	11	1354325	1354335		BDCS01000001	522	p1	(T)14	14	696002	696015
MC01	523	p4	(TTAA)4	16	1363688	1363703		BDCS01000001	523	p3	(AAT)5	15	696339	696353
MC01	524	p2	(AT)9	18	1363854	1363871		BDCS01000001	524	p1	(T)10	10	698525	698534
MC01	525	p2	(CT)6	12	1364046	1364057		BDCS01000001	525	p1	(T)10	10	699635	699644
MC01	526	p1	(T)13	13	1367593	1367605		BDCS01000001	526	p1	(A)11	11	700362	700372
MC01	527	p1	(C)11	11	1380990	1381000		BDCS01000001	527	p1	(A)11	11	706652	706662
MC01	528	p1	(A)10	10	1381277	1381286		BDCS01000001	528	p1	(T)10	10	707145	707154
MC01	529	p1	(T)10	10	1383139	1383148		BDCS01000001	529	p2	(AT)7	14	707893	707906
MC01	530	p6	(CTTTTC)5	30	1385115	1385144		BDCS01000001	530	p2	(TA)7	14	708429	708442
MC01	531	p6	(ATATTA)4	24	1389875	1389898		BDCS01000001	531	p3	(AGA)5	15	709152	709166
MC01	532	p1	(G)10	10	1389948	1389957		BDCS01000001	532	p1	(A)11	11	709166	709176
MC01	533	p3	(GAA)5	15	1396919	1396933		BDCS01000001	533	p2	(AT)11	22	709522	709543
MC01	534	p3	(CGC)4	12	1400533	1400544		BDCS01000001	534	p1	(A)10	10	709860	709869
MC01	535	p2	(TA)8	16	1405179	1405194		BDCS01000001	535	p2	(TA)10	20	710013	710032
MC01	536	p1	(T)10	10	1405705	1405714		BDCS01000001	536	p1	(A)10	10	710404	710413
MC01	537	p1	(T)10	10	1405785	1405794		BDCS01000001	537	p1	(A)11	11	710432	710442
MC01	538	p1	(T)10	10	1407007	1407016		BDCS01000001	538	p2	(GA)6	12	711122	711133
MC01	539	p2	(TA)6	12	1407865	1407876		BDCS01000001	539	p1	(A)10	10	711460	711469
MC01	540	p1	(T)10	10	1419118	1419127		BDCS01000001	540	p1	(A)10	10	711789	711798
MC01	541	p1	(T)11	11	1427719	1427729		BDCS01000001	541	p1	(T)14	14	712261	712274
MC01	542	p1	(G)12	12	1428357	1428368		BDCS01000001	542	p1	(A)14	14	712689	712702
MC01	543	p1	(T)11	11	1446768	1446778		BDCS01000001	543	p2	(AT)12	24	713044	713067
MC01	544	p3	(AAG)4	12	1453017	1453028		BDCS01000001	544	p2	(TA)18	36	714459	714494
MC01	545	p1	(A)10	10	1453058	1453067		BDCS01000001	545	p1	(A)10	10	715583	715592
MC01	546	p1	(A)10	10	1457737	1457746		BDCS01000001	546	p1	(A)11	11	729001	729011
MC01	547	p1	(G)12	12	1463446	1463457		BDCS01000001	547	p1	(A)10	10	729463	729472
MC01	548	p2	(AT)6	12	1470129	1470140		BDCS01000001	548	p1	(A)10	10	729669	729678
MC01	549	p2	(AT)8	16	1470215	1470230		BDCS01000001	549	p1	(A)11	11	731142	731152
MC01	550	p3	(CTT)4	12	1474714	1474725		BDCS01000001	550	p3	(TAA)4	12	731395	731406
MC01	551	p1	(T)10	10	1477611	1477620		BDCS01000001	551	p2	(TA)7	14	733402	733415
MC01	552	p2	(CT)6	12	1477781	1477792		BDCS01000001	552	p1	(T)13	13	734580	734592
MC01	553	p3	(TCT)5	15	1477790	1477804		BDCS01000001	553	p1	(A)11	11	734645	734655
MC01	554	p2	(AT)7	14	1482533	1482546		BDCS01000001	554	p1	(A)12	12	735460	735471
MC01	555	p1	(G)27	27	1486224	1486250		BDCS01000001	555	p1	(A)12	12	735673	735684
MC01	556	p1	(T)11	11	1486295	1486305		BDCS01000001	556	p1	(A)10	10	737212	737221
MC01	557	p2	(AT)7	14	1488121	1488134		BDCS01000001	557	p4	(AAAT)4	16	738930	738945
MC01	558	p2	(TA)9	18	1493059	1493076		BDCS01000001	558	p2	(TC)6	12	739956	739967
MC01	559	p1	(T)10	10	1493628	1493637		BDCS01000001	559	p1	(T)10	10	739971	739980
MC01	560	p1	(G)13	13	1494935	1494947		BDCS01000001	560	p1	(T)11	11	739982	739992
MC01	561	p4	(ATTA)4	16	1500843	1500858		BDCS01000001	561	p1	(T)11	11	740679	740689
MC01	562	p1	(A)14	14	1504544	1504557		BDCS01000001	562	p2	(AT)9	18	741110	741127
MC01	563	p1	(A)10	10	1505005	1505014		BDCS01000001	563	p2	(TA)6	12	741579	741590
MC01	564	p1	(T)12	12	1505726	1505737		BDCS01000001	564	p1	(A)14	14	744692	744705
MC01	565	p1	(A)11	11	1505768	1505778		BDCS01000001	565	p1	(T)11	11	746154	746164
MC01	566	p1	(A)11	11	1516196	1516206		BDCS01000001	566	p1	(T)11	11	751055	751065
MC01	567	p2	(TA)9	18	1519848	1519865		BDCS01000001	567	p2	(AT)6	12	752490	752501
MC01	568	p2	(TC)6	12	1521356	1521367		BDCS01000001	568	p1	(T)10	10	752612	752621
MC01	569	p3	(AAG)4	12	1522607	1522618		BDCS01000001	569	p3	(AAT)6	18	757542	757559
MC01	570	p1	(T)10	10	1528466	1528475		BDCS01000001	570	p2	(AT)6	12	764219	764230
MC01	571	p1	(T)10	10	1529393	1529402		BDCS01000001	571	p1	(T)15	15	765347	765361
MC01	572	p1	(A)11	11	1529480	1529490		BDCS01000001	572	p1	(T)10	10	768755	768764
MC01	573	p3	(GAA)4	12	1529492	1529503		BDCS01000001	573	p1	(T)10	10	774146	774155
MC01	574	p2	(TA)8	16	1535237	1535252		BDCS01000001	574	p1	(T)11	11	775804	775814
MC01	575	p1	(A)14	14	1538684	1538697		BDCS01000001	575	p1	(T)11	11	776339	776349
MC01	576	p3	(AAC)4	12	1544961	1544972		BDCS01000001	576	p1	(A)12	12	776588	776599
MC01	577	p3	(AAT)6	18	1557306	1557323		BDCS01000001	577	p2	(GA)6	12	776785	776796
MC01	578	p1	(T)17	17	1558404	1558420		BDCS01000001	578	p2	(TA)9	18	777821	777838
MC01	579	p1	(A)12	12	1561189	1561200		BDCS01000001	579	p2	(AT)13	26	778368	778393
MC01	580	p1	(A)10	10	1563310	1563319		BDCS01000001	580	p1	(A)10	10	779659	779668
MC01	581	p1	(A)10	10	1564910	1564919		BDCS01000001	581	p3	(CAA)4	12	781626	781637
MC01	582	p1	(T)10	10	1566012	1566021		BDCS01000001	582	p1	(T)12	12	782320	782331
MC01	583	p1	(A)11	11	1569074	1569084		BDCS01000001	583	p1	(T)12	12	782812	782823
MC01	584	p1	(T)10	10	1570722	1570731		BDCS01000001	584	p3	(AAT)4	12	787124	787135
MC01	585	p1	(T)11	11	1571044	1571054		BDCS01000001	585	p1	(A)11	11	789116	789126
MC01	586	p1	(T)10	10	1571696	1571705		BDCS01000001	586	p1	(T)12	12	789988	789999
MC01	587	p3	(TTA)4	12	1571707	1571718		BDCS01000001	587	p1	(T)10	10	790989	790998
MC01	588	p1	(A)10	10	1571912	1571921		BDCS01000001	588	p1	(A)11	11	794180	794190
MC01	589	p1	(A)10	10	1573721	1573730		BDCS01000001	589	p1	(A)10	10	794341	794350
MC01	590	p1	(A)10	10	1574762	1574771		BDCS01000001	590	p1	(T)10	10	801803	801812
MC01	591	p3	(AAT)5	15	1578203	1578217		BDCS01000001	591	p4	(AAAT)4	16	802331	802346
MC01	592	p1	(T)10	10	1578874	1578883		BDCS01000001	592	p1	(A)10	10	805252	805261
MC01	593	p1	(A)14	14	1580525	1580538		BDCS01000001	593	p1	(A)13	13	812078	812090
MC01	594	p1	(T)10	10	1585400	1585409		BDCS01000001	594	p4	(TTAT)4	16	812815	812830
MC01	595	p1	(T)10	10	1585578	1585587		BDCS01000001	595	p1	(A)10	10	816886	816895
MC01	596	p3	(AAT)8	24	1586136	1586159		BDCS01000001	596	p1	(T)10	10	822500	822509
MC01	597	p1	(A)10	10	1586632	1586641		BDCS01000001	597	p1	(T)13	13	822568	822580
MC01	598	p1	(A)10	10	1596247	1596256		BDCS01000001	598	p1	(T)10	10	822820	822829
MC01	599	p4	(TTAA)5	20	1606434	1606453		BDCS01000001	599	p1	(A)14	14	824430	824443
MC01	600	p1	(A)11	11	1606705	1606715		BDCS01000001	600	p1	(A)14	14	824714	824727
MC01	601	p1	(A)10	10	1606748	1606757		BDCS01000001	601	p3	(TTA)5	15	825155	825169
MC01	602	p2	(CA)6	12	1606779	1606790		BDCS01000001	602	p1	(T)10	10	826835	826844
MC01	603	p2	(TA)9	18	1606791	1606808		BDCS01000001	603	p1	(T)10	10	828628	828637
MC01	604	p2	(TA)8	16	1606835	1606850		BDCS01000001	604	p4	(TATT)4	16	829310	829325
MC01	605	p1	(T)10	10	1606912	1606921		BDCS01000001	605	p2	(AT)8	16	833082	833097
MC01	606	p3	(TTC)4	12	1608448	1608459		BDCS01000001	606	p1	(A)10	10	834963	834972
MC01	607	p1	(T)16	16	1608701	1608716		BDCS01000001	607	p1	(A)10	10	834982	834991
MC01	608	p1	(C)11	11	1611444	1611454		BDCS01000001	608	p1	(A)10	10	838315	838324
MC01	609	p1	(A)10	10	1614105	1614114		BDCS01000001	609	p1	(T)14	14	838444	838457
MC01	610	p1	(A)10	10	1616127	1616136		BDCS01000001	610	p1	(T)14	14	840581	840594
MC01	611	p1	(A)14	14	1616810	1616823		BDCS01000001	611	p1	(T)11	11	840888	840898
MC01	612	p2	(TA)7	14	1618470	1618483		BDCS01000001	612	p1	(A)10	10	842404	842413
MC01	613	p1	(A)16	16	1621647	1621662		BDCS01000001	613	p2	(AT)21	42	843432	843473
MC01	614	p1	(T)12	12	1623015	1623026		BDCS01000001	614	p1	(T)11	11	843606	843616
MC01	615	p1	(T)10	10	1624679	1624688		BDCS01000001	615	p3	(ATT)6	18	844076	844093
MC01	616	p1	(A)16	16	1626669	1626684		BDCS01000001	616	p1	(T)10	10	844316	844325
MC01	617	p1	(A)10	10	1632651	1632660		BDCS01000001	617	p1	(A)10	10	844447	844456
MC01	618	p2	(AT)10	20	1633374	1633393		BDCS01000001	618	p1	(A)12	12	851682	851693
MC01	619	p1	(T)11	11	1634784	1634794		BDCS01000001	619	p1	(T)10	10	856562	856571
MC01	620	p3	(GAA)4	12	1635793	1635804		BDCS01000001	620	p1	(T)10	10	864256	864265
MC01	621	p2	(AT)8	16	1635905	1635920		BDCS01000001	621	p1	(T)10	10	864284	864293
MC01	622	p2	(AT)7	14	1637284	1637297		BDCS01000001	622	p1	(T)10	10	866229	866238
MC01	623	p1	(A)10	10	1639194	1639203		BDCS01000001	623	p3	(AAT)4	12	868591	868602
MC01	624	p3	(GGT)4	12	1650258	1650269		BDCS01000001	624	p1	(A)11	11	869094	869104
MC01	625	p1	(A)11	11	1652869	1652879		BDCS01000001	625	p1	(A)11	11	870873	870883
MC01	626	p2	(TC)7	14	1660554	1660567		BDCS01000001	626	p2	(GA)9	18	870945	870962
MC01	627	p1	(T)10	10	1664269	1664278		BDCS01000001	627	p1	(T)10	10	871318	871327
MC01	628	p1	(T)11	11	1671475	1671485		BDCS01000001	628	p1	(T)14	14	871386	871399
MC01	629	p1	(T)16	16	1671543	1671558		BDCS01000001	629	p1	(T)11	11	872056	872066
MC01	630	p3	(ATT)17	51	1671812	1671862		BDCS01000001	630	p1	(A)11	11	872442	872452
MC01	631	p1	(A)10	10	1671971	1671980		BDCS01000001	631	p3	(AAT)4	12	872451	872462
MC01	632	p2	(CT)6	12	1673323	1673334		BDCS01000001	632	p1	(T)17	17	872668	872684
MC01	633	p3	(CAA)4	12	1674919	1674930		BDCS01000001	633	p1	(A)10	10	874384	874393
MC01	634	p1	(T)10	10	1680972	1680981		BDCS01000001	634	p1	(T)10	10	876787	876796
MC01	635	p3	(TGG)5	15	1682140	1682154		BDCS01000001	635	p1	(A)10	10	878860	878869
MC01	636	p3	(TTC)4	12	1688504	1688515		BDCS01000001	636	p3	(AAC)6	18	879341	879358
MC01	637	p1	(G)11	11	1689474	1689484		BDCS01000001	637	p3	(AGC)6	18	879443	879460
MC01	638	p1	(A)11	11	1693806	1693816		BDCS01000001	638	p1	(T)10	10	880375	880384
MC01	639	p1	(T)11	11	1694477	1694487		BDCS01000001	639	p2	(TC)6	12	881090	881101
MC01	640	p3	(AGA)4	12	1694661	1694672		BDCS01000001	640	p1	(A)16	16	884453	884468
MC01	641	p1	(A)10	10	1696163	1696172		BDCS01000001	641	p1	(A)10	10	884730	884739
MC01	642	p1	(A)10	10	1698219	1698228		BDCS01000001	642	p2	(GA)12	24	885104	885127
MC01	643	p1	(A)10	10	1698562	1698571		BDCS01000001	643	p2	(TA)12	24	885254	885277
MC01	644	p1	(A)10	10	1698611	1698620		BDCS01000001	644	p1	(T)10	10	885332	885341
MC01	645	p1	(A)10	10	1698662	1698671		BDCS01000001	645	p2	(AT)15	30	888042	888071
MC01	646	p1	(A)11	11	1698827	1698837		BDCS01000001	646	p1	(T)11	11	888498	888508
MC01	647	p1	(A)11	11	1698993	1699003		BDCS01000001	647	p3	(AAT)4	12	888530	888541
MC01	648	p2	(AT)19	38	1699139	1699176		BDCS01000001	648	p1	(A)11	11	889140	889150
MC01	649	p1	(T)12	12	1703063	1703074		BDCS01000001	649	p1	(A)14	14	889941	889954
MC01	650	p1	(T)10	10	1703418	1703427		BDCS01000001	650	p1	(T)10	10	891496	891505
MC01	651	p1	(T)10	10	1703524	1703533		BDCS01000001	651	p1	(T)11	11	893006	893016
MC01	652	p1	(T)10	10	1703665	1703674		BDCS01000001	652	p1	(A)10	10	893151	893160
MC01	653	p1	(T)11	11	1705368	1705378		BDCS01000001	653	p1	(A)11	11	893336	893346
MC01	654	p1	(A)10	10	1706114	1706123		BDCS01000001	654	p3	(TTA)5	15	893349	893363
MC01	655	p1	(A)10	10	1706613	1706622		BDCS01000001	655	p1	(T)11	11	894750	894760
MC01	656	p1	(A)11	11	1716624	1716634		BDCS01000001	656	p3	(AAT)5	15	894947	894961
MC01	657	p1	(A)18	18	1717633	1717650		BDCS01000001	657	p2	(TA)10	20	895863	895882
MC01	658	p1	(A)10	10	1717771	1717780		BDCS01000001	658	p1	(T)12	12	904564	904575
MC01	659	p2	(TC)6	12	1717972	1717983		BDCS01000001	659	p3	(AGT)4	12	904944	904955
MC01	660	p1	(T)11	11	1718244	1718254		BDCS01000001	660	p1	(T)10	10	905402	905411
MC01	661	p2	(AT)12	24	1718577	1718600		BDCS01000001	661	p2	(AG)6	12	905420	905431
MC01	662	p1	(T)11	11	1718826	1718836		BDCS01000001	662	p2	(AT)6	12	905622	905633
MC01	663	p1	(A)11	11	1722796	1722806		BDCS01000001	663	p2	(TA)12	24	906293	906316
MC01	664	p1	(A)10	10	1722843	1722852		BDCS01000001	664	p2	(CT)6	12	908328	908339
MC01	665	p1	(T)10	10	1727787	1727796		BDCS01000001	665	p3	(AAT)4	12	908534	908545
MC01	666	p1	(T)15	15	1729459	1729473		BDCS01000001	666	p1	(T)10	10	908742	908751
MC01	667	p1	(A)10	10	1730611	1730620		BDCS01000001	667	p1	(T)10	10	909965	909974
MC01	668	p1	(A)14	14	1750198	1750211		BDCS01000001	668	p1	(A)13	13	912107	912119
MC01	669	p3	(TCT)5	15	1755256	1755270		BDCS01000001	669	p1	(T)17	17	913102	913118
MC01	670	p1	(A)15	15	1757464	1757478		BDCS01000001	670	p4	(ATCA)4	16	915239	915254
MC01	671	p3	(TAA)4	12	1757958	1757969		BDCS01000001	671	p6	(GGCTTT)4	24	915681	915704
MC01	672	p1	(T)10	10	1757995	1758004		BDCS01000001	672	p2	(AG)6	12	917048	917059
MC01	673	p2	(TA)9	18	1758845	1758862		BDCS01000001	673	p1	(A)10	10	917641	917650
MC01	674	p1	(A)13	13	1760058	1760070		BDCS01000001	674	p1	(A)11	11	920360	920370
MC01	675	p1	(T)10	10	1765552	1765561		BDCS01000001	675	p1	(A)10	10	923490	923499
MC01	676	p1	(T)10	10	1767079	1767088		BDCS01000001	676	p1	(A)10	10	925293	925302
MC01	677	p1	(G)16	16	1767093	1767108		BDCS01000001	677	p6	(TTTAGT)4	24	926036	926059
MC01	678	p3	(CTT)4	12	1767976	1767987		BDCS01000001	678	p1	(T)11	11	926071	926081
MC01	679	p3	(GAA)4	12	1771484	1771495		BDCS01000001	679	p1	(T)12	12	930260	930271
MC01	680	p1	(T)10	10	1781260	1781269		BDCS01000001	680	p1	(A)10	10	931078	931087
MC01	681	p6	(TCACTT)4	24	1782476	1782499		BDCS01000001	681	p6	(GAAGTA)4	24	931561	931584
MC01	682	p3	(CAT)4	12	1782730	1782741		BDCS01000001	682	p3	(AGG)6	18	931650	931667
MC01	683	p1	(A)10	10	1783512	1783521		BDCS01000001	683	p1	(T)16	16	931857	931872
MC01	684	p1	(G)11	11	1784617	1784627		BDCS01000001	684	p3	(CTA)4	12	932603	932614
MC01	685	p3	(TTG)4	12	1785012	1785023		BDCS01000001	685	p3	(AAT)5	15	934490	934504
MC01	686	p1	(A)10	10	1787738	1787747		BDCS01000001	686	p4	(AAAT)4	16	934890	934905
MC01	687	p1	(T)13	13	1789649	1789661		BDCS01000001	687	p1	(T)10	10	934924	934933
MC01	688	p4	(ATTA)5	20	1790576	1790595		BDCS01000001	688	p3	(AAT)4	12	937385	937396
MC01	689	p3	(TTC)5	15	1798231	1798245		BDCS01000001	689	p2	(AT)21	42	938206	938247
MC01	690	p1	(T)12	12	1800092	1800103		BDCS01000001	690	p1	(T)10	10	939489	939498
MC01	691	p1	(G)11	11	1800680	1800690		BDCS01000001	691	p1	(T)11	11	941729	941739
MC01	692	p2	(TG)8	16	1804169	1804184		BDCS01000001	692	p1	(A)11	11	944191	944201
MC01	693	p3	(TAA)5	15	1806042	1806056		BDCS01000001	693	p1	(T)10	10	944662	944671
MC01	694	p3	(ATT)4	12	1806174	1806185		BDCS01000001	694	p3	(TTA)5	15	945180	945194
MC01	695	p2	(AT)6	12	1806536	1806547		BDCS01000001	695	p1	(A)10	10	945263	945272
MC01	696	p1	(A)10	10	1808229	1808238		BDCS01000001	696	p2	(AT)22	44	946026	946069
MC01	697	p3	(CTT)5	15	1809566	1809580		BDCS01000001	697	p1	(T)13	13	946125	946137
MC01	698	p1	(T)10	10	1815129	1815138		BDCS01000001	698	p1	(A)16	16	946429	946444
MC01	699	p1	(C)11	11	1819429	1819439		BDCS01000001	699	p3	(AGC)5	15	947677	947691
MC01	700	p1	(C)12	12	1824495	1824506		BDCS01000001	700	p3	(AAT)10	30	947738	947767
MC01	701	p2	(TG)6	12	1826030	1826041		BDCS01000001	701	p1	(T)11	11	948000	948010
MC01	702	p1	(T)10	10	1826704	1826713		BDCS01000001	702	p3	(TTA)4	12	948200	948211
MC01	703	p3	(ATA)6	18	1833311	1833328		BDCS01000001	703	p2	(AT)24	48	948379	948426
MC01	704	p4	(AATA)7	28	1833325	1833352		BDCS01000001	704	p1	(T)11	11	948464	948474
MC01	705	p3	(TTA)4	12	1833454	1833465		BDCS01000001	705	p3	(AAT)4	12	949301	949312
MC01	706	p1	(A)13	13	1833553	1833565		BDCS01000001	706	p1	(T)14	14	950060	950073
MC01	707	p2	(GA)6	12	1833776	1833787		BDCS01000001	707	p1	(T)14	14	950123	950136
MC01	708	p1	(A)13	13	1838762	1838774		BDCS01000001	708	p2	(TA)10	20	951276	951295
MC01	709	p3	(ATA)4	12	1839281	1839292		BDCS01000001	709	p3	(GAA)5	15	951511	951525
MC01	710	p1	(A)13	13	1840456	1840468		BDCS01000001	710	p1	(T)12	12	952143	952154
MC01	711	p1	(A)10	10	1840582	1840591		BDCS01000001	711	p3	(TCA)4	12	952986	952997
MC01	712	p1	(G)12	12	1840633	1840644		BDCS01000001	712	p3	(TTA)5	15	953859	953873
MC01	713	p2	(TA)6	12	1842866	1842877		BDCS01000001	713	p3	(TTA)6	18	953875	953892
MC01	714	p1	(T)10	10	1845535	1845544		BDCS01000001	714	p3	(TAT)5	15	953903	953917
MC01	715	p3	(GAA)4	12	1847702	1847713		BDCS01000001	715	p4	(TTAA)5	20	954469	954488
MC01	716	p1	(T)12	12	1850678	1850689		BDCS01000001	716	p1	(T)10	10	957449	957458
MC01	717	p1	(A)10	10	1851925	1851934		BDCS01000001	717	p1	(T)11	11	957669	957679
MC01	718	p1	(A)12	12	1852509	1852520		BDCS01000001	718	p1	(A)10	10	959108	959117
MC01	719	p1	(A)12	12	1853056	1853067		BDCS01000001	719	p1	(A)12	12	959300	959311
MC01	720	p1	(T)10	10	1870648	1870657		BDCS01000001	720	p2	(TA)12	24	959312	959335
MC01	721	p1	(A)16	16	1871406	1871421		BDCS01000001	721	p2	(AT)14	28	962492	962519
MC01	722	p1	(A)11	11	1871491	1871501		BDCS01000001	722	p1	(A)10	10	964218	964227
MC01	723	p1	(A)11	11	1871625	1871635		BDCS01000001	723	p1	(A)10	10	964303	964312
MC01	724	p1	(A)10	10	1871673	1871682		BDCS01000001	724	p1	(A)10	10	968758	968767
MC01	725	p3	(ATT)4	12	1872980	1872991		BDCS01000001	725	p1	(A)10	10	968769	968778
MC01	726	p3	(AAG)4	12	1876056	1876067		BDCS01000001	726	p1	(T)10	10	970735	970744
MC01	727	p1	(T)34	34	1883550	1883583		BDCS01000001	727	p4	(AAAT)5	20	971101	971120
MC01	728	p2	(AT)11	22	1884466	1884487		BDCS01000001	728	p1	(T)12	12	971213	971224
MC01	729	p1	(T)10	10	1885596	1885605		BDCS01000001	729	p1	(T)13	13	973827	973839
MC01	730	p1	(T)11	11	1885863	1885873		BDCS01000001	730	p3	(CAA)5	15	974925	974939
MC01	731	p3	(TTC)4	12	1888405	1888416		BDCS01000001	731	p3	(TAA)5	15	975724	975738
MC01	732	p3	(CTT)7	21	1889457	1889477		BDCS01000001	732	p1	(T)10	10	975861	975870
MC01	733	p1	(A)12	12	1893913	1893924		BDCS01000001	733	p2	(AT)14	28	977802	977829
MC01	734	p3	(TTA)5	15	1894092	1894106		BDCS01000001	734	p3	(ATT)4	12	978040	978051
MC01	735	p3	(TAT)6	18	1894107	1894124		BDCS01000001	735	p2	(TC)7	14	978784	978797
MC01	736	p1	(T)10	10	1894575	1894584		BDCS01000001	736	p3	(CGG)4	12	980270	980281
MC01	737	p3	(TTC)4	12	1894743	1894754		BDCS01000001	737	p1	(T)10	10	980827	980836
MC01	738	p3	(TTC)4	12	1897216	1897227		BDCS01000001	738	p1	(A)10	10	981299	981308
MC01	739	p1	(T)10	10	1897727	1897736		BDCS01000001	739	p1	(A)12	12	982507	982518
MC01	740	p1	(T)12	12	1897803	1897814		BDCS01000001	740	p2	(TC)6	12	989143	989154
MC01	741	p1	(T)10	10	1897957	1897966		BDCS01000001	741	p3	(ATT)6	18	991553	991570
MC01	742	p2	(TA)8	16	1898613	1898628		BDCS01000001	742	p1	(A)10	10	992326	992335
MC01	743	p1	(T)10	10	1899395	1899404		BDCS01000001	743	p3	(ATT)5	15	996267	996281
MC01	744	p1	(A)10	10	1907653	1907662		BDCS01000001	744	p1	(A)16	16	997174	997189
MC01	745	p1	(A)10	10	1907670	1907679		BDCS01000001	745	p1	(T)15	15	1000407	1000421
MC01	746	p3	(CTT)4	12	1916927	1916938		BDCS01000001	746	p2	(AT)8	16	1001532	1001547
MC01	747	p3	(TTC)4	12	1917451	1917462		BDCS01000001	747	p2	(AG)6	12	1001664	1001675
MC01	748	p3	(CGG)4	12	1917592	1917603		BDCS01000001	748	p2	(TC)7	14	1001703	1001716
MC01	749	p3	(TAA)4	12	1922381	1922392		BDCS01000001	749	p1	(T)10	10	1001854	1001863
MC01	750	p2	(AT)6	12	1922396	1922407		BDCS01000001	750	p1	(T)11	11	1001923	1001933
MC01	751	p4	(TAAT)5	20	1925217	1925236		BDCS01000001	751	p2	(AG)6	12	1004225	1004236
MC01	752	p2	(AT)7	14	1925253	1925266		BDCS01000001	752	p3	(TTC)5	15	1004619	1004633
MC01	753	p2	(TG)6	12	1925742	1925753		BDCS01000001	753	p1	(A)11	11	1007327	1007337
MC01	754	p1	(A)11	11	1933833	1933843		BDCS01000001	754	p1	(A)11	11	1008087	1008097
MC01	755	p3	(TCT)5	15	1934946	1934960		BDCS01000001	755	p3	(AAT)8	24	1010182	1010205
MC01	756	p4	(TTAA)4	16	1937167	1937182		BDCS01000001	756	p1	(A)10	10	1010938	1010947
MC01	757	p1	(A)10	10	1937379	1937388		BDCS01000001	757	p1	(A)12	12	1011312	1011323
MC01	758	p2	(TA)8	16	1937390	1937405		BDCS01000001	758	p2	(CT)6	12	1011404	1011415
MC01	759	p3	(TAT)5	15	1937541	1937555		BDCS01000001	759	p3	(GGC)5	15	1011462	1011476
MC01	760	p3	(TAT)4	12	1937559	1937570		BDCS01000001	760	p1	(T)10	10	1013753	1013762
MC01	761	p1	(A)22	22	1939344	1939365		BDCS01000001	761	p1	(A)12	12	1019353	1019364
MC01	762	p1	(A)24	24	1939428	1939451		BDCS01000001	762	p1	(A)11	11	1019381	1019391
MC01	763	p1	(A)38	38	1939564	1939601		BDCS01000001	763	p4	(GAGC)4	16	1019638	1019653
MC01	764	p1	(A)10	10	1942282	1942291		BDCS01000001	764	p1	(A)13	13	1021339	1021351
MC01	765	p1	(A)10	10	1943100	1943109		BDCS01000001	765	p1	(A)10	10	1021962	1021971
MC01	766	p1	(T)16	16	1943707	1943722		BDCS01000001	766	p1	(T)10	10	1024488	1024497
MC01	767	p1	(A)14	14	1944305	1944318		BDCS01000001	767	p1	(A)10	10	1024819	1024828
MC01	768	p1	(T)15	15	1944557	1944571		BDCS01000001	768	p1	(A)11	11	1025733	1025743
MC01	769	p1	(T)11	11	1948151	1948161		BDCS01000001	769	p1	(A)12	12	1025811	1025822
MC01	770	p1	(A)11	11	1950051	1950061		BDCS01000001	770	p1	(A)10	10	1033213	1033222
MC01	771	p1	(A)12	12	1951459	1951470		BDCS01000001	771	p1	(T)10	10	1033749	1033758
MC01	772	p1	(A)10	10	1956750	1956759		BDCS01000001	772	p1	(T)14	14	1034658	1034671
MC01	773	p1	(A)11	11	1957201	1957211		BDCS01000001	773	p1	(T)10	10	1034985	1034994
MC01	774	p2	(AT)14	28	1974454	1974481		BDCS01000001	774	p2	(AC)6	12	1036619	1036630
MC01	775	p3	(ATT)4	12	1974555	1974566		BDCS01000001	775	p1	(A)11	11	1037303	1037313
MC01	776	p1	(A)10	10	1980312	1980321		BDCS01000001	776	p6	(TTGGAT)4	24	1037746	1037769
MC01	777	p2	(AT)13	26	1992069	1992094		BDCS01000001	777	p3	(TCT)8	24	1037899	1037922
MC01	778	p4	(TAAA)5	20	1992108	1992127		BDCS01000001	778	p2	(AG)8	16	1038078	1038093
MC01	779	p3	(ATT)4	12	1992142	1992153		BDCS01000001	779	p2	(AG)14	28	1038132	1038159
MC01	780	p3	(TTC)4	12	1995070	1995081		BDCS01000001	780	p2	(AG)6	12	1038290	1038301
MC01	781	p1	(A)10	10	2008361	2008370		BDCS01000001	781	p3	(TAA)6	18	1039083	1039100
MC01	782	p1	(T)12	12	2008603	2008614		BDCS01000001	782	p2	(AT)14	28	1040081	1040108
MC01	783	p2	(AT)8	16	2010347	2010362		BDCS01000001	783	p1	(A)10	10	1040497	1040506
MC01	784	p3	(GAA)4	12	2013253	2013264		BDCS01000001	784	p3	(AAT)6	18	1042608	1042625
MC01	785	p3	(TAA)7	21	2013332	2013352		BDCS01000001	785	p2	(TA)6	12	1043185	1043196
MC01	786	p1	(T)11	11	2018855	2018865		BDCS01000001	786	p1	(A)12	12	1044560	1044571
MC01	787	p3	(TTC)4	12	2020128	2020139		BDCS01000001	787	p1	(A)13	13	1047333	1047345
MC01	788	p1	(T)10	10	2020272	2020281		BDCS01000001	788	p3	(AAT)5	15	1050434	1050448
MC01	789	p3	(ATC)4	12	2026231	2026242		BDCS01000001	789	p1	(T)10	10	1051661	1051670
MC01	790	p1	(A)10	10	2026340	2026349		BDCS01000001	790	p1	(T)10	10	1053496	1053505
MC01	791	p1	(A)12	12	2029627	2029638		BDCS01000001	791	p1	(A)11	11	1054018	1054028
MC01	792	p3	(ATT)4	12	2030455	2030466		BDCS01000001	792	p1	(T)13	13	1054280	1054292
MC01	793	p2	(TA)6	12	2033070	2033081		BDCS01000001	793	p1	(T)12	12	1055059	1055070
MC01	794	p1	(A)11	11	2034138	2034148		BDCS01000001	794	p2	(AT)15	30	1055283	1055312
MC01	795	p3	(TTA)4	12	2038752	2038763		BDCS01000001	795	p2	(TA)6	12	1056009	1056020
MC01	796	p3	(ATT)6	18	2038787	2038804		BDCS01000001	796	p1	(T)10	10	1056431	1056440
MC01	797	p1	(A)18	18	2039466	2039483		BDCS01000001	797	p1	(T)10	10	1056694	1056703
MC01	798	p1	(A)10	10	2039515	2039524		BDCS01000001	798	p2	(AT)6	12	1057463	1057474
MC01	799	p1	(T)10	10	2041186	2041195		BDCS01000001	799	p1	(T)11	11	1058346	1058356
MC01	800	p3	(TAA)4	12	2041311	2041322		BDCS01000001	800	p2	(TG)6	12	1060936	1060947
MC01	801	p1	(A)10	10	2041841	2041850		BDCS01000001	801	p4	(TTTA)4	16	1061518	1061533
MC01	802	p3	(TAA)4	12	2053628	2053639		BDCS01000001	802	p3	(TTA)4	12	1061531	1061542
MC01	803	p1	(A)12	12	2061599	2061610		BDCS01000001	803	p3	(CAG)5	15	1062461	1062475
MC01	804	p1	(T)10	10	2063848	2063857		BDCS01000001	804	p1	(A)13	13	1065170	1065182
MC01	805	p1	(G)30	30	2075837	2075866		BDCS01000001	805	p1	(A)11	11	1067384	1067394
MC01	806	p3	(TTG)4	12	2076551	2076562		BDCS01000001	806	p1	(A)12	12	1068523	1068534
MC01	807	p1	(C)11	11	2087601	2087611		BDCS01000001	807	p1	(A)15	15	1071418	1071432
MC01	808	p1	(C)12	12	2087753	2087764		BDCS01000001	808	p1	(T)10	10	1071579	1071588
MC01	809	p1	(A)14	14	2088324	2088337		BDCS01000001	809	p1	(A)10	10	1072251	1072260
MC01	810	p3	(CTT)4	12	2089280	2089291		BDCS01000001	810	p3	(CGG)4	12	1073807	1073818
MC01	811	p3	(TTC)4	12	2089326	2089337		BDCS01000001	811	p3	(GCG)4	12	1073887	1073898
MC01	812	p1	(G)14	14	2089380	2089393		BDCS01000001	812	p1	(T)10	10	1078302	1078311
MC01	813	p1	(T)10	10	2091886	2091895		BDCS01000001	813	p1	(T)11	11	1080797	1080807
MC01	814	p3	(TAT)4	12	2109469	2109480		BDCS01000001	814	p2	(AT)13	26	1081156	1081181
MC01	815	p1	(T)10	10	2109657	2109666		BDCS01000001	815	p1	(T)10	10	1081490	1081499
MC01	816	p3	(TCT)4	12	2117287	2117298		BDCS01000001	816	p2	(AT)11	22	1081601	1081622
MC01	817	p2	(AC)6	12	2120226	2120237		BDCS01000001	817	p1	(A)16	16	1083146	1083161
MC01	818	p4	(ATTT)4	16	2125152	2125167		BDCS01000001	818	p1	(A)10	10	1085788	1085797
MC01	819	p1	(T)11	11	2127656	2127666		BDCS01000001	819	p1	(T)13	13	1090182	1090194
MC01	820	p4	(ATTT)5	20	2134449	2134468		BDCS01000001	820	p3	(TTA)10	30	1092033	1092062
MC01	821	p1	(T)11	11	2137208	2137218		BDCS01000001	821	p4	(TTAT)4	16	1092169	1092184
MC01	822	p1	(A)10	10	2143236	2143245		BDCS01000001	822	p1	(A)12	12	1094122	1094133
MC01	823	p1	(T)10	10	2143791	2143800		BDCS01000001	823	p3	(TTA)8	24	1095277	1095300
MC01	824	p2	(TA)10	20	2145821	2145840		BDCS01000001	824	p1	(A)11	11	1096624	1096634
MC01	825	p1	(T)13	13	2146328	2146340		BDCS01000001	825	p1	(A)12	12	1097304	1097315
MC01	826	p3	(TAT)4	12	2146692	2146703		BDCS01000001	826	p3	(TAA)5	15	1097316	1097330
MC01	827	p3	(AAG)4	12	2152420	2152431		BDCS01000001	827	p4	(AAAT)6	24	1098451	1098474
MC01	828	p1	(T)10	10	2158525	2158534		BDCS01000001	828	p2	(TC)10	20	1098839	1098858
MC01	829	p3	(GAA)4	12	2161381	2161392		BDCS01000001	829	p1	(T)11	11	1100152	1100162
MC01	830	p2	(AG)6	12	2161546	2161557		BDCS01000001	830	p3	(TCT)5	15	1100348	1100362
MC01	831	p1	(A)12	12	2162475	2162486		BDCS01000001	831	p3	(CTG)4	12	1106298	1106309
MC01	832	p1	(A)10	10	2163726	2163735		BDCS01000001	832	p1	(A)17	17	1107251	1107267
MC01	833	p1	(T)14	14	2164579	2164592		BDCS01000001	833	p1	(T)10	10	1107350	1107359
MC01	834	p1	(A)15	15	2164691	2164705		BDCS01000001	834	p1	(A)11	11	1108297	1108307
MC01	835	p4	(AAAT)6	24	2164951	2164974		BDCS01000001	835	p1	(T)15	15	1108470	1108484
MC01	836	p1	(T)13	13	2166683	2166695		BDCS01000001	836	p1	(T)10	10	1108824	1108833
MC01	837	p6	(AAAAAG)5	30	2166993	2167022		BDCS01000001	837	p1	(A)14	14	1109456	1109469
MC01	838	p1	(A)10	10	2167023	2167032		BDCS01000001	838	p1	(T)10	10	1109747	1109756
MC01	839	p1	(T)12	12	2180984	2180995		BDCS01000001	839	p4	(TTAA)4	16	1110338	1110353
MC01	840	p3	(TTG)4	12	2190224	2190235		BDCS01000001	840	p1	(A)10	10	1110451	1110460
MC01	841	p1	(T)10	10	2190578	2190587		BDCS01000001	841	p2	(TC)6	12	1110707	1110718
MC01	842	p2	(AT)7	14	2196712	2196725		BDCS01000001	842	p3	(TTC)4	12	1111008	1111019
MC01	843	p1	(A)11	11	2197937	2197947		BDCS01000001	843	p1	(T)10	10	1111443	1111452
MC01	844	p1	(A)16	16	2206570	2206585		BDCS01000001	844	p1	(T)11	11	1111501	1111511
MC01	845	p1	(T)10	10	2207008	2207017		BDCS01000001	845	p2	(AT)14	28	1111774	1111801
MC01	846	p2	(AG)6	12	2212001	2212012		BDCS01000001	846	p2	(AT)7	14	1111954	1111967
MC01	847	p1	(A)10	10	2239404	2239413		BDCS01000001	847	p4	(AATA)4	16	1112594	1112609
MC01	848	p1	(T)11	11	2241433	2241443		BDCS01000001	848	p2	(TA)12	24	1112616	1112639
MC01	849	p4	(ATTA)4	16	2243497	2243512		BDCS01000001	849	p1	(T)10	10	1113081	1113090
MC01	850	p1	(T)12	12	2243697	2243708		BDCS01000001	850	p1	(A)10	10	1113946	1113955
MC01	851	p3	(TTC)4	12	2248511	2248522		BDCS01000001	851	p1	(T)10	10	1114470	1114479
MC01	852	p3	(AAG)4	12	2251244	2251255		BDCS01000001	852	p1	(T)10	10	1114937	1114946
MC01	853	p3	(AAG)4	12	2255833	2255844		BDCS01000001	853	p4	(CAAA)4	16	1115172	1115187
MC01	854	p1	(A)11	11	2257409	2257419		BDCS01000001	854	p2	(AT)16	32	1118067	1118098
MC01	855	p1	(T)10	10	2258104	2258113		BDCS01000001	855	p2	(AT)16	32	1118404	1118435
MC01	856	p2	(TA)7	14	2260723	2260736		BDCS01000001	856	p3	(CTT)4	12	1118687	1118698
MC01	857	p1	(A)10	10	2260857	2260866		BDCS01000001	857	p3	(TTC)4	12	1119803	1119814
MC01	858	p6	(AATATT)4	24	2267743	2267766		BDCS01000001	858	p1	(T)11	11	1120004	1120014
MC01	859	p2	(AT)6	12	2267782	2267793		BDCS01000001	859	p2	(TC)9	18	1121206	1121223
MC01	860	p2	(AT)6	12	2267871	2267882		BDCS01000001	860	p2	(TA)7	14	1121224	1121237
MC01	861	p1	(A)10	10	2270948	2270957		BDCS01000001	861	p1	(A)10	10	1123096	1123105
MC01	862	p2	(AT)7	14	2279731	2279744		BDCS01000001	862	p3	(TTA)4	12	1125448	1125459
MC01	863	p3	(CTT)4	12	2281439	2281450		BDCS01000001	863	p1	(T)12	12	1125745	1125756
MC01	864	p3	(AGA)6	18	2283112	2283129		BDCS01000001	864	p1	(T)10	10	1128852	1128861
MC01	865	p1	(A)10	10	2283144	2283153		BDCS01000001	865	p1	(T)13	13	1130458	1130470
MC01	866	p4	(TAAT)6	24	2286449	2286472		BDCS01000001	866	p1	(A)12	12	1131304	1131315
MC01	867	p2	(AT)9	18	2286525	2286542		BDCS01000001	867	p1	(T)13	13	1132712	1132724
MC01	868	p4	(AATA)4	16	2289209	2289224		BDCS01000001	868	p1	(T)11	11	1133361	1133371
MC01	869	p1	(G)14	14	2289327	2289340		BDCS01000001	869	p2	(AT)6	12	1133432	1133443
MC01	870	p2	(AT)6	12	2297961	2297972		BDCS01000001	870	p3	(CAA)4	12	1134471	1134482
MC01	871	p2	(AT)7	14	2318808	2318821		BDCS01000001	871	p2	(AT)8	16	1135365	1135380
MC01	872	p3	(CTT)4	12	2325335	2325346		BDCS01000001	872	p3	(GAT)4	12	1135833	1135844
MC01	873	p1	(A)23	23	2330595	2330617		BDCS01000001	873	p1	(A)11	11	1136903	1136913
MC01	874	p1	(T)10	10	2333017	2333026		BDCS01000001	874	p3	(ATT)7	21	1141033	1141053
MC01	875	p2	(TC)6	12	2334218	2334229		BDCS01000001	875	p1	(A)16	16	1142818	1142833
MC01	876	p1	(T)18	18	2341372	2341389		BDCS01000001	876	p2	(CT)16	32	1143353	1143384
MC01	877	p4	(TTAA)4	16	2342410	2342425		BDCS01000001	877	p1	(T)10	10	1144749	1144758
MC01	878	p1	(G)13	13	2360387	2360399		BDCS01000001	878	p1	(T)10	10	1144762	1144771
MC01	879	p3	(AGA)4	12	2360428	2360439		BDCS01000001	879	p1	(A)11	11	1148971	1148981
MC01	880	p3	(ATA)4	12	2366094	2366105		BDCS01000001	880	p3	(TTA)5	15	1150513	1150527
MC01	881	p1	(T)10	10	2366369	2366378		BDCS01000001	881	p3	(GCG)4	12	1152696	1152707
MC01	882	p2	(AT)6	12	2367244	2367255		BDCS01000001	882	p3	(TTA)6	18	1153027	1153044
MC01	883	p1	(T)10	10	2370606	2370615		BDCS01000001	883	p1	(A)11	11	1154062	1154072
MC01	884	p3	(TCT)4	12	2370950	2370961		BDCS01000001	884	p3	(TTA)5	15	1154204	1154218
MC01	885	p1	(A)13	13	2374482	2374494		BDCS01000001	885	p1	(T)10	10	1154219	1154228
MC01	886	p3	(GAA)5	15	2384038	2384052		BDCS01000001	886	p4	(ATCA)4	16	1154576	1154591
MC01	887	p3	(AAT)6	18	2407004	2407021		BDCS01000001	887	p1	(T)10	10	1155632	1155641
MC01	888	p3	(GAA)4	12	2410782	2410793		BDCS01000001	888	p1	(A)16	16	1159245	1159260
MC01	889	p1	(T)10	10	2411793	2411802		BDCS01000001	889	p1	(T)10	10	1159382	1159391
MC01	890	p3	(ATT)6	18	2413876	2413893		BDCS01000001	890	p2	(TA)9	18	1159424	1159441
MC01	891	p3	(TCT)4	12	2422353	2422364		BDCS01000001	891	p1	(A)12	12	1161271	1161282
MC01	892	p2	(GA)6	12	2441934	2441945		BDCS01000001	892	p1	(T)12	12	1162610	1162621
MC01	893	p4	(TTAA)5	20	2442028	2442047		BDCS01000001	893	p2	(AT)7	14	1162812	1162825
MC01	894	p1	(A)13	13	2455451	2455463		BDCS01000001	894	p3	(ATT)6	18	1163081	1163098
MC01	895	p1	(T)10	10	2456692	2456701		BDCS01000001	895	p1	(A)10	10	1163259	1163268
MC01	896	p3	(AGG)4	12	2460308	2460319		BDCS01000001	896	p1	(A)11	11	1163375	1163385
MC01	897	p1	(A)11	11	2461998	2462008		BDCS01000001	897	p3	(TAT)6	18	1163646	1163663
MC01	898	p1	(T)10	10	2463421	2463430		BDCS01000001	898	p1	(T)14	14	1164505	1164518
MC01	899	p3	(CAT)4	12	2464704	2464715		BDCS01000001	899	p1	(A)10	10	1166214	1166223
MC01	900	p1	(T)10	10	2472658	2472667		BDCS01000001	900	p2	(GA)7	14	1166237	1166250
MC01	901	p1	(A)11	11	2472712	2472722		BDCS01000001	901	p1	(A)10	10	1167199	1167208
MC01	902	p2	(AT)6	12	2472796	2472807		BDCS01000001	902	p3	(AAG)6	18	1167210	1167227
MC01	903	p3	(TTA)10	30	2472811	2472840		BDCS01000001	903	p1	(T)10	10	1168607	1168616
MC01	904	p1	(T)12	12	2479832	2479843		BDCS01000001	904	p1	(A)11	11	1169566	1169576
MC01	905	p1	(A)10	10	2487426	2487435		BDCS01000001	905	p1	(A)10	10	1171370	1171379
MC01	906	p1	(A)12	12	2487671	2487682		BDCS01000001	906	p2	(AT)9	18	1173009	1173026
MC01	907	p2	(AT)11	22	2487766	2487787		BDCS01000001	907	p1	(A)10	10	1173198	1173207
MC01	908	p1	(T)18	18	2489672	2489689		BDCS01000001	908	p1	(T)11	11	1174941	1174951
MC01	909	p2	(AT)8	16	2489907	2489922		BDCS01000001	909	p2	(GA)6	12	1175781	1175792
MC01	910	p1	(A)10	10	2491043	2491052		BDCS01000001	910	p1	(A)10	10	1177479	1177488
MC01	911	p1	(A)10	10	2491133	2491142		BDCS01000001	911	p1	(A)10	10	1177601	1177610
MC01	912	p1	(T)10	10	2493282	2493291		BDCS01000001	912	p2	(AT)7	14	1178118	1178131
MC01	913	p2	(AT)6	12	2495199	2495210		BDCS01000001	913	p3	(CCT)4	12	1178983	1178994
MC01	914	p1	(T)10	10	2502585	2502594		BDCS01000001	914	p1	(A)11	11	1181160	1181170
MC01	915	p1	(A)10	10	2507962	2507971		BDCS01000001	915	p1	(T)10	10	1181721	1181730
MC01	916	p3	(AAG)4	12	2508423	2508434		BDCS01000001	916	p2	(AT)8	16	1181805	1181820
MC01	917	p1	(G)10	10	2511312	2511321		BDCS01000001	917	p1	(A)10	10	1187806	1187815
MC01	918	p1	(A)10	10	2516063	2516072		BDCS01000001	918	p1	(A)10	10	1188693	1188702
MC01	919	p1	(A)10	10	2523839	2523848		BDCS01000001	919	p1	(A)10	10	1188927	1188936
MC01	920	p2	(AT)6	12	2532426	2532437		BDCS01000001	920	p3	(AAT)5	15	1188935	1188949
MC01	921	p1	(A)17	17	2533195	2533211		BDCS01000001	921	p1	(T)10	10	1191418	1191427
MC01	922	p1	(T)10	10	2539992	2540001		BDCS01000001	922	p1	(A)10	10	1191662	1191671
MC01	923	p1	(T)10	10	2540116	2540125		BDCS01000001	923	p1	(T)14	14	1191762	1191775
MC01	924	p1	(A)18	18	2548957	2548974		BDCS01000001	924	p3	(ATA)7	21	1192875	1192895
MC01	925	p3	(CAA)4	12	2552129	2552140		BDCS01000001	925	p5	(CAGAC)4	20	1194527	1194546
MC01	926	p1	(G)18	18	2555400	2555417		BDCS01000001	926	p2	(GA)8	16	1196510	1196525
MC01	927	p3	(TTG)4	12	2585459	2585470		BDCS01000001	927	p1	(A)10	10	1196980	1196989
MC01	928	p1	(T)13	13	2590436	2590448		BDCS01000001	928	p2	(AG)7	14	1197772	1197785
MC01	929	p3	(AGA)4	12	2590494	2590505		BDCS01000001	929	p2	(AT)21	42	1198117	1198158
MC01	930	p2	(AT)10	20	2590604	2590623		BDCS01000001	930	p2	(CA)8	16	1198160	1198175
MC01	931	p2	(AT)7	14	2595910	2595923		BDCS01000001	931	p2	(AT)6	12	1198188	1198199
MC01	932	p3	(TTC)4	12	2596290	2596301		BDCS01000001	932	p1	(A)10	10	1198218	1198227
MC01	933	p1	(T)10	10	2605472	2605481		BDCS01000001	933	p2	(AT)8	16	1198227	1198242
MC01	934	p3	(ATA)4	12	2607673	2607684		BDCS01000001	934	p1	(T)10	10	1198319	1198328
MC01	935	p2	(AT)12	24	2609418	2609441		BDCS01000001	935	p1	(A)11	11	1200021	1200031
MC01	936	p3	(TAA)4	12	2611431	2611442		BDCS01000001	936	p5	(TTATT)4	20	1200619	1200638
MC01	937	p2	(AT)8	16	2611446	2611461		BDCS01000001	937	p1	(T)11	11	1201328	1201338
MC01	938	p1	(A)16	16	2615750	2615765		BDCS01000001	938	p3	(ATT)5	15	1202428	1202442
MC01	939	p3	(ATA)6	18	2616874	2616891		BDCS01000001	939	p1	(A)10	10	1202798	1202807
MC01	940	p1	(T)11	11	2619737	2619747		BDCS01000001	940	p1	(T)11	11	1202885	1202895
MC01	941	p3	(GTG)4	12	2625506	2625517		BDCS01000001	941	p1	(A)11	11	1203108	1203118
MC01	942	p1	(T)10	10	2631358	2631367		BDCS01000001	942	p1	(A)14	14	1203881	1203894
MC01	943	p1	(T)13	13	2635345	2635357		BDCS01000001	943	p3	(AAT)4	12	1204323	1204334
MC01	944	p1	(A)10	10	2644080	2644089		BDCS01000001	944	p2	(AC)7	14	1204774	1204787
MC01	945	p1	(A)12	12	2644416	2644427		BDCS01000001	945	p5	(ACCCG)5	25	1205045	1205069
MC01	946	p1	(A)24	24	2646901	2646924		BDCS01000001	946	p1	(A)16	16	1205652	1205667
MC01	947	p1	(T)10	10	2653612	2653621		BDCS01000001	947	p2	(GA)8	16	1207600	1207615
MC01	948	p1	(T)10	10	2656434	2656443		BDCS01000001	948	p1	(A)10	10	1208418	1208427
MC01	949	p2	(AT)8	16	2661306	2661321		BDCS01000001	949	p1	(A)14	14	1209193	1209206
MC01	950	p1	(C)10	10	2662430	2662439		BDCS01000001	950	p1	(T)10	10	1209792	1209801
MC01	951	p1	(A)12	12	2663281	2663292		BDCS01000001	951	p1	(A)10	10	1210709	1210718
MC01	952	p1	(T)12	12	2663388	2663399		BDCS01000001	952	p1	(A)12	12	1210845	1210856
MC01	953	p1	(A)11	11	2665490	2665500		BDCS01000001	953	p1	(A)14	14	1217589	1217602
MC01	954	p1	(T)12	12	2665592	2665603		BDCS01000001	954	p1	(A)11	11	1222846	1222856
MC01	955	p2	(TA)16	32	2667542	2667573		BDCS01000001	955	p3	(ACT)5	15	1223199	1223213
MC01	956	p1	(A)10	10	2667992	2668001		BDCS01000001	956	p3	(ATT)9	27	1223214	1223240
MC01	957	p2	(AT)6	12	2668007	2668018		BDCS01000001	957	p3	(AAT)5	15	1223397	1223411
MC01	958	p1	(A)10	10	2670306	2670315		BDCS01000001	958	p3	(AAT)4	12	1223581	1223592
MC01	959	p1	(A)10	10	2672460	2672469		BDCS01000001	959	p4	(ATTA)4	16	1223596	1223611
MC01	960	p1	(T)10	10	2673952	2673961		BDCS01000001	960	p1	(A)11	11	1223951	1223961
MC01	961	p1	(T)10	10	2674298	2674307		BDCS01000001	961	p1	(A)14	14	1223976	1223989
MC01	962	p1	(T)11	11	2682140	2682150		BDCS01000001	962	p1	(A)11	11	1225826	1225836
MC01	963	p1	(A)15	15	2682501	2682515		BDCS01000001	963	p1	(A)11	11	1227811	1227821
MC01	964	p1	(T)12	12	2682841	2682852		BDCS01000001	964	p1	(T)10	10	1228162	1228171
MC01	965	p1	(T)10	10	2684880	2684889		BDCS01000001	965	p3	(TTC)4	12	1228975	1228986
MC01	966	p1	(T)10	10	2684918	2684927		BDCS01000001	966	p2	(AT)9	18	1229747	1229764
MC01	967	p3	(AAT)4	12	2691724	2691735		BDCS01000001	967	p3	(ATT)5	15	1229905	1229919
MC01	968	p1	(A)12	12	2694721	2694732		BDCS01000001	968	p1	(T)10	10	1229918	1229927
MC01	969	p1	(T)14	14	2696427	2696440		BDCS01000001	969	p2	(AT)11	22	1230090	1230111
MC01	970	p2	(TA)6	12	2699535	2699546		BDCS01000001	970	p3	(AAT)7	21	1230607	1230627
MC01	971	p1	(T)18	18	2699585	2699602		BDCS01000001	971	p1	(T)10	10	1231737	1231746
MC01	972	p2	(AT)6	12	2704459	2704470		BDCS01000001	972	p1	(T)11	11	1231987	1231997
MC01	973	p4	(TAAT)4	16	2707111	2707126		BDCS01000001	973	p1	(T)10	10	1232919	1232928
MC01	974	p4	(AATT)4	16	2707143	2707158		BDCS01000001	974	p2	(TA)6	12	1234295	1234306
MC01	975	p3	(TCT)5	15	2715386	2715400		BDCS01000001	975	p1	(T)11	11	1235989	1235999
MC01	976	p2	(AT)8	16	2715917	2715932		BDCS01000001	976	p2	(AG)13	26	1236878	1236903
MC01	977	p1	(A)10	10	2716813	2716822		BDCS01000001	977	p1	(T)10	10	1237420	1237429
MC01	978	p3	(AAG)4	12	2719010	2719021		BDCS01000001	978	p1	(T)11	11	1237885	1237895
MC01	979	p3	(CCT)4	12	2719023	2719034		BDCS01000001	979	p2	(CT)11	22	1241622	1241643
MC01	980	p2	(TA)7	14	2727458	2727471		BDCS01000001	980	p3	(CTT)4	12	1241799	1241810
MC01	981	p3	(TTA)5	15	2727790	2727804		BDCS01000001	981	p1	(T)10	10	1243341	1243350
MC01	982	p1	(T)11	11	2729232	2729242		BDCS01000001	982	p2	(AT)14	28	1245389	1245416
MC01	983	p1	(A)10	10	2729683	2729692		BDCS01000001	983	p1	(A)11	11	1247242	1247252
MC01	984	p1	(A)11	11	2730188	2730198		BDCS01000001	984	p3	(TAT)4	12	1247420	1247431
MC01	985	p1	(A)11	11	2730402	2730412		BDCS01000001	985	p1	(A)10	10	1250354	1250363
MC01	986	p1	(A)11	11	2733050	2733060		BDCS01000001	986	p1	(A)12	12	1250387	1250398
MC01	987	p3	(GTT)4	12	2743386	2743397		BDCS01000001	987	p1	(A)10	10	1251009	1251018
MC01	988	p1	(A)11	11	2746549	2746559		BDCS01000001	988	p3	(TTA)4	12	1251137	1251148
MC01	989	p1	(A)10	10	2754174	2754183		BDCS01000001	989	p1	(A)11	11	1251340	1251350
MC01	990	p3	(TCT)5	15	2755317	2755331		BDCS01000001	990	p2	(AT)6	12	1251545	1251556
MC01	991	p1	(A)10	10	2757957	2757966		BDCS01000001	991	p1	(T)10	10	1251683	1251692
MC01	992	p1	(A)11	11	2758078	2758088		BDCS01000001	992	p1	(A)10	10	1252029	1252038
MC01	993	p2	(AT)7	14	2758474	2758487		BDCS01000001	993	p1	(A)11	11	1253773	1253783
MC01	994	p2	(AT)6	12	2758731	2758742		BDCS01000001	994	p3	(TTA)5	15	1254119	1254133
MC01	995	p1	(T)10	10	2759365	2759374		BDCS01000001	995	p3	(AAG)4	12	1254211	1254222
MC01	996	p3	(AAT)9	27	2759432	2759458		BDCS01000001	996	p1	(T)11	11	1255152	1255162
MC01	997	p2	(AT)10	20	2759760	2759779		BDCS01000001	997	p1	(A)10	10	1257334	1257343
MC01	998	p1	(T)11	11	2760039	2760049		BDCS01000001	998	p1	(T)12	12	1263313	1263324
MC01	999	p1	(A)10	10	2760350	2760359		BDCS01000001	999	p1	(A)10	10	1269109	1269118
MC01	1000	p3	(GAA)4	12	2762405	2762416		BDCS01000001	1000	p1	(T)11	11	1270961	1270971
MC01	1001	p4	(TTAT)6	24	2765313	2765336		BDCS01000001	1001	p1	(T)10	10	1275428	1275437
MC01	1002	p3	(TTA)14	42	2765333	2765374		BDCS01000001	1002	p2	(AT)7	14	1278661	1278674
MC01	1003	p1	(A)11	11	2766658	2766668		BDCS01000001	1003	p2	(CT)6	12	1279581	1279592
MC01	1004	p3	(AAT)4	12	2767874	2767885		BDCS01000001	1004	p1	(T)10	10	1280398	1280407
MC01	1005	p1	(A)10	10	2769209	2769218		BDCS01000001	1005	p4	(AACA)4	16	1280512	1280527
MC01	1006	p3	(ATT)6	18	2789599	2789616		BDCS01000001	1006	p1	(T)10	10	1285335	1285344
MC01	1007	p1	(A)10	10	2789828	2789837		BDCS01000001	1007	p1	(A)13	13	1286160	1286172
MC01	1008	p1	(T)11	11	2789973	2789983		BDCS01000001	1008	p2	(GA)6	12	1287238	1287249
MC01	1009	p1	(T)11	11	2791869	2791879		BDCS01000001	1009	p1	(T)11	11	1288976	1288986
MC01	1010	p1	(T)10	10	2792743	2792752		BDCS01000001	1010	p1	(A)15	15	1290301	1290315
MC01	1011	p1	(T)10	10	2793480	2793489		BDCS01000001	1011	p1	(A)10	10	1294847	1294856
MC01	1012	p1	(T)11	11	2797058	2797068		BDCS01000001	1012	p4	(AATT)4	16	1294963	1294978
MC01	1013	p1	(T)12	12	2798558	2798569		BDCS01000001	1013	p2	(TC)18	36	1295137	1295172
MC01	1014	p1	(T)10	10	2798664	2798673		BDCS01000001	1014	p3	(TAT)6	18	1299291	1299308
MC01	1015	p1	(T)11	11	2807939	2807949		BDCS01000001	1015	p1	(T)11	11	1302278	1302288
MC01	1016	p1	(T)10	10	2808394	2808403		BDCS01000001	1016	p2	(AT)6	12	1304502	1304513
MC01	1017	p2	(AT)6	12	2809812	2809823		BDCS01000001	1017	p3	(AAT)6	18	1304684	1304701
MC01	1018	p1	(A)10	10	2814064	2814073		BDCS01000001	1018	p1	(T)10	10	1305062	1305071
MC01	1019	p1	(A)10	10	2815914	2815923		BDCS01000001	1019	p5	(GAAAA)5	25	1305778	1305802
MC01	1020	p1	(T)15	15	2825047	2825061		BDCS01000001	1020	p1	(A)10	10	1306089	1306098
MC01	1021	p3	(TAA)4	12	2826493	2826504		BDCS01000001	1021	p1	(T)11	11	1306298	1306308
MC01	1022	p6	(ATCTAT)4	24	2826886	2826909		BDCS01000001	1022	p1	(A)13	13	1306483	1306495
MC01	1023	p1	(T)14	14	2828583	2828596		BDCS01000001	1023	p1	(A)14	14	1306564	1306577
MC01	1024	p1	(T)12	12	2828948	2828959		BDCS01000001	1024	p2	(TA)13	26	1306654	1306679
MC01	1025	p1	(T)10	10	2830617	2830626		BDCS01000001	1025	p2	(AG)9	18	1306868	1306885
MC01	1026	p3	(ATT)4	12	2831211	2831222		BDCS01000001	1026	p3	(CTT)6	18	1307307	1307324
MC01	1027	p1	(A)10	10	2831562	2831571		BDCS01000001	1027	p3	(TCT)4	12	1307351	1307362
MC01	1028	p1	(T)10	10	2831842	2831851		BDCS01000001	1028	p1	(T)10	10	1307554	1307563
MC01	1029	p3	(GAA)4	12	2835332	2835343		BDCS01000001	1029	p2	(TA)9	18	1311786	1311803
MC01	1030	p1	(A)10	10	2842645	2842654		BDCS01000001	1030	p2	(TA)6	12	1315048	1315059
MC01	1031	p2	(TA)7	14	2843353	2843366		BDCS01000001	1031	p1	(A)10	10	1324262	1324271
MC01	1032	p3	(TCT)4	12	2854171	2854182		BDCS01000001	1032	p1	(T)10	10	1326884	1326893
MC01	1033	p3	(TTA)7	21	2857165	2857185		BDCS01000001	1033	p3	(AAT)8	24	1328653	1328676
MC01	1034	p2	(AT)6	12	2857269	2857280		BDCS01000001	1034	p1	(T)10	10	1329494	1329503
MC01	1035	p1	(A)13	13	2861039	2861051		BDCS01000001	1035	p1	(A)10	10	1330352	1330361
MC01	1036	p3	(TAT)4	12	2863347	2863358		BDCS01000001	1036	p3	(TGA)4	12	1330471	1330482
MC01	1037	p2	(AT)6	12	2865424	2865435		BDCS01000001	1037	p1	(A)10	10	1333157	1333166
MC01	1038	p3	(CTT)4	12	2870179	2870190		BDCS01000001	1038	p1	(T)10	10	1334880	1334889
MC01	1039	p2	(CT)6	12	2877417	2877428		BDCS01000001	1039	p1	(A)10	10	1336820	1336829
MC01	1040	p1	(A)10	10	2881989	2881998		BDCS01000001	1040	p1	(T)10	10	1336846	1336855
MC01	1041	p1	(T)10	10	2882006	2882015		BDCS01000001	1041	p1	(A)12	12	1337598	1337609
MC01	1042	p1	(T)10	10	2883233	2883242		BDCS01000001	1042	p1	(A)10	10	1338532	1338541
MC01	1043	p4	(TTTC)4	16	2883240	2883255		BDCS01000001	1043	p1	(A)10	10	1338696	1338705
MC01	1044	p1	(A)10	10	2889414	2889423		BDCS01000001	1044	p2	(AT)7	14	1338705	1338718
MC01	1045	p3	(TCT)4	12	2890444	2890455		BDCS01000001	1045	p3	(AAT)5	15	1338720	1338734
MC01	1046	p1	(T)12	12	2890498	2890509		BDCS01000001	1046	p1	(T)10	10	1338843	1338852
MC01	1047	p1	(T)10	10	2900885	2900894		BDCS01000001	1047	p1	(T)10	10	1339303	1339312
MC01	1048	p1	(A)10	10	2918216	2918225		BDCS01000001	1048	p1	(T)15	15	1339349	1339363
MC01	1049	p3	(TTA)4	12	2924161	2924172		BDCS01000001	1049	p1	(A)14	14	1339514	1339527
MC01	1050	p1	(A)10	10	2925522	2925531		BDCS01000001	1050	p3	(AAG)4	12	1339526	1339537
MC01	1051	p4	(ATAA)4	16	2928952	2928967		BDCS01000001	1051	p1	(A)10	10	1340292	1340301
MC01	1052	p1	(T)10	10	2929449	2929458		BDCS01000001	1052	p2	(AT)9	18	1340301	1340318
MC01	1053	p1	(T)10	10	2940358	2940367		BDCS01000001	1053	p3	(TTA)4	12	1341569	1341580
MC01	1054	p1	(A)11	11	2940434	2940444		BDCS01000001	1054	p1	(T)10	10	1341924	1341933
MC01	1055	p1	(A)10	10	2940478	2940487		BDCS01000001	1055	p1	(A)15	15	1342702	1342716
MC01	1056	p1	(T)10	10	2940534	2940543		BDCS01000001	1056	p1	(T)10	10	1343634	1343643
MC01	1057	p2	(AT)9	18	2940551	2940568		BDCS01000001	1057	p1	(A)10	10	1344043	1344052
MC01	1058	p1	(A)11	11	2942313	2942323		BDCS01000001	1058	p1	(T)15	15	1344138	1344152
MC01	1059	p2	(TA)8	16	2942335	2942350		BDCS01000001	1059	p6	(AAAAAT)4	24	1344337	1344360
MC01	1060	p1	(A)11	11	2944771	2944781		BDCS01000001	1060	p1	(A)10	10	1344615	1344624
MC01	1061	p1	(T)10	10	2950374	2950383		BDCS01000001	1061	p2	(TA)6	12	1345201	1345212
MC01	1062	p1	(T)10	10	2953764	2953773		BDCS01000001	1062	p1	(A)10	10	1345309	1345318
MC01	1063	p3	(TAT)4	12	2962467	2962478		BDCS01000001	1063	p2	(AT)6	12	1346003	1346014
MC01	1064	p1	(T)10	10	2969511	2969520		BDCS01000001	1064	p1	(T)10	10	1346375	1346384
MC01	1065	p1	(A)12	12	2970904	2970915		BDCS01000001	1065	p1	(T)12	12	1346698	1346709
MC01	1066	p1	(T)15	15	2975236	2975250		BDCS01000001	1066	p1	(A)11	11	1347092	1347102
MC01	1067	p1	(T)11	11	2980262	2980272		BDCS01000001	1067	p1	(A)12	12	1348605	1348616
MC01	1068	p4	(AAAT)4	16	2980881	2980896		BDCS01000001	1068	p2	(TA)9	18	1348617	1348634
MC01	1069	p2	(CT)6	12	2981321	2981332		BDCS01000001	1069	p4	(AAAT)5	20	1349652	1349671
MC01	1070	p2	(CT)6	12	2981368	2981379		BDCS01000001	1070	p1	(A)12	12	1349797	1349808
MC01	1071	p1	(A)10	10	2982699	2982708		BDCS01000001	1071	p1	(A)10	10	1349934	1349943
MC01	1072	p1	(A)11	11	2982855	2982865		BDCS01000001	1072	p1	(A)11	11	1350748	1350758
MC01	1073	p1	(T)10	10	2983761	2983770		BDCS01000001	1073	p1	(T)11	11	1351087	1351097
MC01	1074	p1	(T)12	12	2987888	2987899		BDCS01000001	1074	p1	(T)14	14	1351185	1351198
MC01	1075	p1	(A)12	12	2988286	2988297		BDCS01000001	1075	p1	(A)14	14	1352327	1352340
MC01	1076	p3	(TAA)4	12	2988298	2988309		BDCS01000001	1076	p3	(AGC)4	12	1353015	1353026
MC01	1077	p4	(AATA)4	16	2988322	2988337		BDCS01000001	1077	p1	(T)10	10	1353220	1353229
MC01	1078	p1	(T)11	11	2990676	2990686		BDCS01000001	1078	p1	(A)11	11	1356720	1356730
MC01	1079	p2	(AG)7	14	2994864	2994877		BDCS01000001	1079	p2	(AT)10	20	1356730	1356749
MC01	1080	p1	(A)11	11	2995053	2995063		BDCS01000001	1080	p1	(T)12	12	1357879	1357890
MC01	1081	p3	(TTA)4	12	2996191	2996202		BDCS01000001	1081	p5	(AAAAT)4	20	1359189	1359208
MC01	1082	p1	(A)10	10	2997340	2997349		BDCS01000001	1082	p4	(ATAC)4	16	1360064	1360079
MC01	1083	p3	(ATG)4	12	3004858	3004869		BDCS01000001	1083	p3	(AAT)4	12	1364279	1364290
MC01	1084	p3	(ACA)4	12	3004879	3004890		BDCS01000001	1084	p1	(T)12	12	1367580	1367591
MC01	1085	p3	(TTA)4	12	3009449	3009460		BDCS01000001	1085	p1	(A)10	10	1369188	1369197
MC01	1086	p3	(TTA)5	15	3009479	3009493		BDCS01000001	1086	p6	(AAAGTA)4	24	1379396	1379419
MC01	1087	p3	(TTA)5	15	3009613	3009627		BDCS01000001	1087	p1	(A)11	11	1379840	1379850
MC01	1088	p3	(TAT)4	12	3009640	3009651		BDCS01000001	1088	p2	(AT)25	50	1380133	1380182
MC01	1089	p2	(AG)6	12	3014868	3014879		BDCS01000001	1089	p1	(T)12	12	1382542	1382553
MC01	1090	p1	(T)11	11	3017485	3017495		BDCS01000001	1090	p1	(T)10	10	1383909	1383918
MC01	1091	p2	(TA)6	12	3017628	3017639		BDCS01000001	1091	p3	(TAA)4	12	1383937	1383948
MC01	1092	p1	(A)10	10	3021331	3021340		BDCS01000001	1092	p3	(AAT)14	42	1391844	1391885
MC01	1093	p2	(GA)6	12	3021969	3021980		BDCS01000001	1093	p3	(ATA)6	18	1391928	1391945
MC01	1094	p1	(T)12	12	3023384	3023395		BDCS01000001	1094	p3	(ACA)5	15	1391946	1391960
MC01	1095	p6	(TTAATA)4	24	3023714	3023737		BDCS01000001	1095	p3	(ATA)6	18	1391996	1392013
MC01	1096	p2	(AT)7	14	3023792	3023805		BDCS01000001	1096	p3	(AAT)4	12	1393075	1393086
MC01	1097	p1	(T)12	12	3026279	3026290		BDCS01000001	1097	p1	(T)10	10	1394342	1394351
MC01	1098	p1	(G)16	16	3026620	3026635		BDCS01000001	1098	p1	(A)13	13	1394612	1394624
MC01	1099	p1	(T)11	11	3027318	3027328		BDCS01000001	1099	p1	(T)10	10	1394927	1394936
MC01	1100	p2	(AT)6	12	3051994	3052005		BDCS01000001	1100	p3	(CTG)4	12	1395264	1395275
MC01	1101	p2	(AT)6	12	3052014	3052025		BDCS01000001	1101	p1	(T)11	11	1395721	1395731
MC01	1102	p2	(AT)9	18	3052039	3052056		BDCS01000001	1102	p3	(ATA)4	12	1397920	1397931
MC01	1103	p1	(T)10	10	3057958	3057967		BDCS01000001	1103	p1	(A)10	10	1403463	1403472
MC01	1104	p1	(A)12	12	3063369	3063380		BDCS01000001	1104	p2	(AT)7	14	1407459	1407472
MC01	1105	p1	(G)15	15	3064903	3064917		BDCS01000001	1105	p1	(T)13	13	1409878	1409890
MC01	1106	p3	(ATT)4	12	3068970	3068981		BDCS01000001	1106	p3	(TAT)4	12	1410495	1410506
MC01	1107	p2	(TA)8	16	3068981	3068996		BDCS01000001	1107	p1	(A)10	10	1411795	1411804
MC01	1108	p3	(TAT)5	15	3069001	3069015		BDCS01000001	1108	p3	(ATT)4	12	1414291	1414302
MC01	1109	p3	(CTT)4	12	3069092	3069103		BDCS01000001	1109	p1	(A)10	10	1415072	1415081
MC01	1110	p1	(T)10	10	3069437	3069446		BDCS01000001	1110	p1	(A)16	16	1415707	1415722
MC01	1111	p3	(AAG)4	12	3072207	3072218		BDCS01000001	1111	p3	(TTA)4	12	1415800	1415811
MC01	1112	p4	(TATG)10	40	3089527	3089566		BDCS01000001	1112	p4	(TTTA)4	16	1415813	1415828
MC01	1113	p2	(TG)7	14	3089565	3089578		BDCS01000001	1113	p1	(A)11	11	1416595	1416605
MC01	1114	p2	(TG)7	14	3089581	3089594		BDCS01000001	1114	p2	(AT)18	36	1417805	1417840
MC01	1115	p4	(TATG)7	28	3089599	3089626		BDCS01000001	1115	p2	(AT)8	16	1419044	1419059
MC01	1116	p2	(TG)8	16	3089625	3089640		BDCS01000001	1116	p1	(A)11	11	1419446	1419456
MC01	1117	p2	(AT)7	14	3089664	3089677		BDCS01000001	1117	p4	(AGTG)5	20	1419900	1419919
MC01	1118	p4	(GTAT)4	16	3092155	3092170		BDCS01000001	1118	p1	(A)11	11	1429494	1429504
MC01	1119	p4	(TGTA)4	16	3092176	3092191		BDCS01000001	1119	p1	(A)11	11	1429601	1429611
MC01	1120	p1	(T)11	11	3092450	3092460		BDCS01000001	1120	p2	(GA)6	12	1433225	1433236
MC01	1121	p4	(ATTA)4	16	3092711	3092726		BDCS01000001	1121	p1	(A)13	13	1433374	1433386
MC01	1122	p3	(TTA)6	18	3094057	3094074		BDCS01000001	1122	p3	(TAT)4	12	1434401	1434412
MC01	1123	p4	(AATT)4	16	3099702	3099717		BDCS01000001	1123	p3	(TGA)4	12	1437208	1437219
MC01	1124	p1	(G)11	11	3100101	3100111		BDCS01000001	1124	p2	(TA)12	24	1439280	1439303
MC01	1125	p3	(TCT)5	15	3107626	3107640		BDCS01000001	1125	p2	(GA)23	46	1439304	1439349
MC01	1126	p1	(T)12	12	3109061	3109072		BDCS01000001	1126	p1	(A)10	10	1439557	1439566
MC01	1127	p1	(G)16	16	3110666	3110681		BDCS01000001	1127	p1	(T)10	10	1441204	1441213
MC01	1128	p5	(TTAAT)5	25	3110930	3110954		BDCS01000001	1128	p1	(T)16	16	1442685	1442700
MC01	1129	p4	(GAAA)4	16	3116776	3116791		BDCS01000001	1129	p2	(TC)8	16	1442857	1442872
MC01	1130	p3	(AAG)4	12	3116790	3116801		BDCS01000001	1130	p6	(GCGACG)4	24	1443313	1443336
MC01	1131	p3	(TTA)4	12	3116846	3116857		BDCS01000001	1131	p2	(TA)6	12	1444257	1444268
MC01	1132	p1	(C)14	14	3140786	3140799		BDCS01000001	1132	p1	(T)12	12	1445255	1445266
MC01	1133	p1	(T)10	10	3142923	3142932		BDCS01000001	1133	p1	(A)11	11	1445759	1445769
MC01	1134	p3	(CTT)4	12	3145750	3145761		BDCS01000001	1134	p1	(A)10	10	1446096	1446105
MC01	1135	p2	(AC)6	12	3147496	3147507		BDCS01000001	1135	p3	(AGC)4	12	1448233	1448244
MC01	1136	p1	(A)10	10	3149438	3149447		BDCS01000001	1136	p3	(CCG)4	12	1451106	1451117
MC01	1137	p2	(AC)7	14	3150141	3150154		BDCS01000001	1137	p2	(AG)9	18	1451136	1451153
MC01	1138	p1	(G)14	14	3151807	3151820		BDCS01000001	1138	p1	(T)15	15	1451563	1451577
MC01	1139	p1	(A)10	10	3154265	3154274		BDCS01000001	1139	p1	(A)11	11	1452629	1452639
MC01	1140	p3	(AAT)4	12	3154361	3154372		BDCS01000001	1140	p1	(T)14	14	1453084	1453097
MC01	1141	p3	(ATA)4	12	3154422	3154433		BDCS01000001	1141	p3	(AAT)4	12	1453684	1453695
MC01	1142	p3	(ATT)4	12	3154434	3154445		BDCS01000001	1142	p1	(A)10	10	1454158	1454167
MC01	1143	p4	(TAAT)5	20	3157271	3157290		BDCS01000001	1143	p2	(AT)7	14	1454626	1454639
MC01	1144	p2	(CT)6	12	3157375	3157386		BDCS01000001	1144	p1	(T)10	10	1454874	1454883
MC01	1145	p4	(TAAT)5	20	3165655	3165674		BDCS01000001	1145	p1	(A)12	12	1455093	1455104
MC01	1146	p2	(CT)6	12	3165759	3165770		BDCS01000001	1146	p3	(TAT)4	12	1455263	1455274
MC01	1147	p2	(TC)6	12	3189638	3189649		BDCS01000001	1147	p1	(A)10	10	1456014	1456023
MC01	1148	p1	(A)17	17	3192082	3192098		BDCS01000001	1148	p1	(T)11	11	1458478	1458488
MC01	1149	p1	(A)10	10	3192116	3192125		BDCS01000001	1149	p2	(TA)7	14	1459765	1459778
MC01	1150	p3	(GGA)4	12	3193113	3193124		BDCS01000001	1150	p1	(A)11	11	1459985	1459995
MC01	1151	p3	(CTT)4	12	3197941	3197952		BDCS01000001	1151	p3	(AAT)4	12	1460394	1460405
MC01	1152	p1	(T)12	12	3203043	3203054		BDCS01000001	1152	p2	(TC)7	14	1462603	1462616
MC01	1153	p1	(T)10	10	3229320	3229329		BDCS01000001	1153	p2	(TC)6	12	1464305	1464316
MC01	1154	p1	(A)10	10	3231829	3231838		BDCS01000001	1154	p1	(T)10	10	1467216	1467225
MC01	1155	p1	(T)10	10	3244222	3244231		BDCS01000001	1155	p1	(T)16	16	1471264	1471279
MC01	1156	p2	(TA)13	26	3245668	3245693		BDCS01000001	1156	p1	(T)11	11	1472768	1472778
MC01	1157	p3	(AAT)4	12	3246065	3246076		BDCS01000001	1157	p2	(TA)6	12	1472900	1472911
MC01	1158	p5	(CTTTT)4	20	3246741	3246760		BDCS01000001	1158	p5	(AAAAG)4	20	1472962	1472981
MC01	1159	p1	(C)16	16	3250451	3250466		BDCS01000001	1159	p1	(A)10	10	1473318	1473327
MC01	1160	p1	(T)12	12	3253373	3253384		BDCS01000001	1160	p3	(AAT)4	12	1473790	1473801
MC01	1161	p1	(A)10	10	3256453	3256462		BDCS01000001	1161	p1	(A)13	13	1474750	1474762
MC01	1162	p4	(TTAA)4	16	3260432	3260447		BDCS01000001	1162	p1	(A)18	18	1476930	1476947
MC01	1163	p1	(A)11	11	3265652	3265662		BDCS01000001	1163	p2	(AT)7	14	1479483	1479496
MC01	1164	p1	(A)10	10	3265686	3265695		BDCS01000001	1164	p1	(T)12	12	1481251	1481262
MC01	1165	p1	(A)11	11	3265716	3265726		BDCS01000001	1165	p3	(CAA)4	12	1485227	1485238
MC01	1166	p3	(CTT)4	12	3280053	3280064		BDCS01000001	1166	p3	(AAT)4	12	1485642	1485653
MC01	1167	p1	(A)14	14	3287857	3287870		BDCS01000001	1167	p1	(T)13	13	1486310	1486322
MC01	1168	p3	(GAA)4	12	3291065	3291076		BDCS01000001	1168	p1	(T)11	11	1489561	1489571
MC01	1169	p3	(GAA)4	12	3291140	3291151		BDCS01000001	1169	p4	(CTCC)4	16	1494152	1494167
MC01	1170	p3	(GAG)4	12	3291173	3291184		BDCS01000001	1170	p1	(A)12	12	1496856	1496867
MC01	1171	p3	(GAG)4	12	3291238	3291249		BDCS01000001	1171	p3	(TAT)4	12	1498197	1498208
MC01	1172	p3	(GAG)6	18	3291326	3291343		BDCS01000001	1172	p1	(T)10	10	1499992	1500001
MC01	1173	p3	(GAA)4	12	3291362	3291373		BDCS01000001	1173	p1	(T)15	15	1500902	1500916
MC01	1174	p3	(GAC)7	21	3291398	3291418		BDCS01000001	1174	p3	(ATT)6	18	1501296	1501313
MC01	1175	p3	(AAG)5	15	3291427	3291441		BDCS01000001	1175	p2	(AG)8	16	1503248	1503263
MC01	1176	p3	(AAG)6	18	3291446	3291463		BDCS01000001	1176	p1	(T)12	12	1506742	1506753
MC01	1177	p3	(GAA)5	15	3291469	3291483		BDCS01000001	1177	p1	(T)14	14	1506811	1506824
MC01	1178	p1	(T)11	11	3307830	3307840		BDCS01000001	1178	p1	(T)15	15	1507977	1507991
MC01	1179	p3	(AGA)4	12	3307886	3307897		BDCS01000001	1179	p1	(T)10	10	1511997	1512006
MC01	1180	p3	(TAA)5	15	3307975	3307989		BDCS01000001	1180	p1	(A)10	10	1512338	1512347
MC01	1181	p4	(CTTT)5	20	3312244	3312263		BDCS01000001	1181	p2	(AT)7	14	1512637	1512650
MC01	1182	p1	(T)16	16	3319670	3319685		BDCS01000001	1182	p1	(A)10	10	1513595	1513604
MC01	1183	p1	(A)10	10	3320259	3320268		BDCS01000001	1183	p3	(TTC)4	12	1514147	1514158
MC01	1184	p1	(T)10	10	3320786	3320795		BDCS01000001	1184	p1	(T)22	22	1515744	1515765
MC01	1185	p1	(T)10	10	3322138	3322147		BDCS01000001	1185	p3	(ACC)4	12	1515917	1515928
MC01	1186	p2	(TA)9	18	3322389	3322406		BDCS01000001	1186	p2	(TC)15	30	1516153	1516182
MC01	1187	p1	(A)10	10	3323899	3323908		BDCS01000001	1187	p1	(T)13	13	1516280	1516292
MC01	1188	p1	(A)10	10	3324035	3324044		BDCS01000001	1188	p1	(T)11	11	1517300	1517310
MC01	1189	p1	(A)10	10	3326005	3326014		BDCS01000001	1189	p1	(T)11	11	1517562	1517572
MC01	1190	p1	(T)13	13	3329150	3329162		BDCS01000001	1190	p1	(T)12	12	1521649	1521660
MC01	1191	p1	(A)10	10	3329736	3329745		BDCS01000001	1191	p3	(TTG)4	12	1521970	1521981
MC01	1192	p1	(T)10	10	3329968	3329977		BDCS01000001	1192	p3	(AAT)5	15	1522442	1522456
MC01	1193	p1	(T)10	10	3330208	3330217		BDCS01000001	1193	p1	(T)14	14	1523307	1523320
MC01	1194	p1	(T)10	10	3330267	3330276		BDCS01000001	1194	p4	(TTCA)4	16	1523849	1523864
MC01	1195	p2	(AT)7	14	3332679	3332692		BDCS01000001	1195	p1	(T)10	10	1524638	1524647
MC01	1196	p2	(AT)10	20	3332805	3332824		BDCS01000001	1196	p2	(CT)6	12	1525346	1525357
MC01	1197	p3	(ATA)4	12	3332847	3332858		BDCS01000001	1197	p1	(A)10	10	1532541	1532550
MC01	1198	p2	(AT)6	12	3340317	3340328		BDCS01000001	1198	p3	(AGA)4	12	1532658	1532669
MC01	1199	p3	(CTT)4	12	3340441	3340452		BDCS01000001	1199	p1	(T)10	10	1533177	1533186
MC01	1200	p1	(A)10	10	3345623	3345632		BDCS01000001	1200	p1	(T)11	11	1533807	1533817
MC01	1201	p3	(TTC)5	15	3348146	3348160		BDCS01000001	1201	p1	(T)12	12	1534039	1534050
MC01	1202	p1	(T)11	11	3352357	3352367		BDCS01000001	1202	p1	(A)12	12	1534698	1534709
MC01	1203	p3	(TCT)4	12	3355820	3355831		BDCS01000001	1203	p3	(TAA)4	12	1534717	1534728
MC01	1204	p1	(T)10	10	3355887	3355896		BDCS01000001	1204	p3	(ATT)4	12	1534830	1534841
MC01	1205	p1	(T)13	13	3358211	3358223		BDCS01000001	1205	p3	(TAT)4	12	1536548	1536559
MC01	1206	p3	(ATT)4	12	3358938	3358949		BDCS01000001	1206	p2	(TA)11	22	1537119	1537140
MC01	1207	p3	(CAC)4	12	3360636	3360647		BDCS01000001	1207	p1	(T)11	11	1540220	1540230
MC01	1208	p1	(T)11	11	3360964	3360974		BDCS01000001	1208	p1	(T)14	14	1542592	1542605
MC01	1209	p1	(T)10	10	3361156	3361165		BDCS01000001	1209	p2	(TA)9	18	1547734	1547751
MC01	1210	p1	(A)11	11	3362988	3362998		BDCS01000001	1210	p1	(A)13	13	1549026	1549038
MC01	1211	p2	(TA)7	14	3363727	3363740		BDCS01000001	1211	p1	(A)11	11	1549713	1549723
MC01	1212	p1	(T)13	13	3364198	3364210		BDCS01000001	1212	p1	(A)10	10	1549725	1549734
MC01	1213	p1	(A)11	11	3364276	3364286		BDCS01000001	1213	p1	(A)11	11	1550347	1550357
MC01	1214	p4	(TTTA)4	16	3364297	3364312		BDCS01000001	1214	p1	(T)10	10	1550455	1550464
MC01	1215	p1	(T)11	11	3367942	3367952		BDCS01000001	1215	p1	(A)10	10	1551747	1551756
MC01	1216	p1	(A)14	14	3368164	3368177		BDCS01000001	1216	p2	(AG)8	16	1552228	1552243
MC01	1217	p1	(T)13	13	3368448	3368460		BDCS01000001	1217	p1	(T)11	11	1553108	1553118
MC01	1218	p1	(A)12	12	3371321	3371332		BDCS01000001	1218	p3	(TAT)5	15	1555462	1555476
MC01	1219	p1	(T)10	10	3372065	3372074		BDCS01000001	1219	p3	(CCA)4	12	1557084	1557095
MC01	1220	p1	(G)15	15	3376464	3376478		BDCS01000001	1220	p1	(T)11	11	1558703	1558713
MC01	1221	p3	(AAG)5	15	3380214	3380228		BDCS01000001	1221	p1	(T)12	12	1558923	1558934
MC01	1222	p1	(A)10	10	3385521	3385530		BDCS01000001	1222	p1	(T)14	14	1560526	1560539
MC01	1223	p4	(TTAA)4	16	3388651	3388666		BDCS01000001	1223	p2	(TA)6	12	1561159	1561170
MC01	1224	p3	(AAC)4	12	3389603	3389614		BDCS01000001	1224	p3	(TAT)4	12	1561288	1561299
MC01	1225	p3	(GAA)5	15	3400303	3400317		BDCS01000001	1225	p3	(TTC)4	12	1561984	1561995
MC01	1226	p1	(T)10	10	3401444	3401453		BDCS01000001	1226	p3	(GAA)4	12	1562778	1562789
MC01	1227	p1	(A)10	10	3408736	3408745		BDCS01000001	1227	p2	(TA)6	12	1567310	1567321
MC01	1228	p1	(A)14	14	3409113	3409126		BDCS01000001	1228	p6	(TTTTCT)4	24	1569744	1569767
MC01	1229	p1	(T)10	10	3410077	3410086		BDCS01000001	1229	p3	(AAC)4	12	1573072	1573083
MC01	1230	p3	(TAA)4	12	3410492	3410503		BDCS01000001	1230	p1	(T)11	11	1576554	1576564
MC01	1231	p3	(TAA)4	12	3410627	3410638		BDCS01000001	1231	p1	(T)15	15	1578072	1578086
MC01	1232	p1	(A)10	10	3410722	3410731		BDCS01000001	1232	p1	(T)11	11	1579001	1579011
MC01	1233	p3	(AAT)4	12	3412280	3412291		BDCS01000001	1233	p1	(A)10	10	1579807	1579816
MC01	1234	p1	(G)13	13	3412606	3412618		BDCS01000001	1234	p3	(GGC)4	12	1580957	1580968
MC01	1235	p1	(T)10	10	3413022	3413031		BDCS01000001	1235	p1	(T)10	10	1581844	1581853
MC01	1236	p3	(ATA)6	18	3413348	3413365		BDCS01000001	1236	p2	(TC)6	12	1583348	1583359
MC01	1237	p3	(TTG)5	15	3415229	3415243		BDCS01000001	1237	p1	(T)10	10	1583567	1583576
MC01	1238	p4	(ATTA)4	16	3417936	3417951		BDCS01000001	1238	p1	(A)10	10	1584334	1584343
MC01	1239	p1	(T)10	10	3420261	3420270		BDCS01000001	1239	p1	(T)10	10	1585137	1585146
MC01	1240	p3	(TTC)4	12	3430138	3430149		BDCS01000001	1240	p1	(T)14	14	1585911	1585924
MC01	1241	p1	(T)11	11	3432919	3432929		BDCS01000001	1241	p2	(AT)9	18	1586414	1586431
MC01	1242	p1	(T)10	10	3432944	3432953		BDCS01000001	1242	p1	(T)10	10	1587081	1587090
MC01	1243	p1	(A)10	10	3433329	3433338		BDCS01000001	1243	p5	(GAAAA)4	20	1588091	1588110
MC01	1244	p1	(T)10	10	3433904	3433913		BDCS01000001	1244	p1	(A)10	10	1588107	1588116
MC01	1245	p1	(T)14	14	3434553	3434566		BDCS01000001	1245	p1	(A)12	12	1588585	1588596
MC01	1246	p3	(AGA)4	12	3434665	3434676		BDCS01000001	1246	p3	(AAT)9	27	1588603	1588629
MC01	1247	p1	(A)11	11	3434737	3434747		BDCS01000001	1247	p3	(ATT)6	18	1590027	1590044
MC01	1248	p1	(T)14	14	3435161	3435174		BDCS01000001	1248	p1	(A)12	12	1590113	1590124
MC01	1249	p1	(A)11	11	3435734	3435744		BDCS01000001	1249	p1	(A)10	10	1591756	1591765
MC01	1250	p3	(TTC)4	12	3439356	3439367		BDCS01000001	1250	p1	(T)14	14	1594846	1594859
MC01	1251	p1	(T)12	12	3439610	3439621		BDCS01000001	1251	p1	(T)11	11	1598388	1598398
MC01	1252	p3	(AAT)11	33	3439749	3439781		BDCS01000001	1252	p3	(ATA)4	12	1598773	1598784
MC01	1253	p5	(AAATA)4	20	3439967	3439986		BDCS01000001	1253	p1	(A)11	11	1600437	1600447
MC01	1254	p3	(AAG)4	12	3441869	3441880		BDCS01000001	1254	p3	(TAT)4	12	1600554	1600565
MC01	1255	p3	(CCT)4	12	3441882	3441893		BDCS01000001	1255	p1	(A)11	11	1601536	1601546
MC01	1256	p3	(TCT)4	12	3448570	3448581		BDCS01000001	1256	p1	(T)11	11	1602058	1602068
MC01	1257	p3	(TCT)4	12	3448759	3448770		BDCS01000001	1257	p6	(TAAAAA)4	24	1602143	1602166
MC01	1258	p1	(T)10	10	3472306	3472315		BDCS01000001	1258	p1	(A)10	10	1602449	1602458
MC01	1259	p1	(T)10	10	3476890	3476899		BDCS01000001	1259	p1	(T)13	13	1602649	1602661
MC01	1260	p1	(T)10	10	3477013	3477022		BDCS01000001	1260	p3	(TAT)7	21	1603430	1603450
MC01	1261	p1	(T)11	11	3483884	3483894		BDCS01000001	1261	p3	(CGC)5	15	1604117	1604131
MC01	1262	p1	(T)10	10	3484008	3484017		BDCS01000001	1262	p1	(T)10	10	1604522	1604531
MC01	1263	p1	(T)10	10	3485602	3485611		BDCS01000001	1263	p1	(T)10	10	1606104	1606113
MC01	1264	p1	(A)10	10	3487159	3487168		BDCS01000001	1264	p2	(TA)22	44	1607431	1607474
MC01	1265	p1	(T)11	11	3487427	3487437		BDCS01000001	1265	p2	(AT)9	18	1607476	1607493
MC01	1266	p4	(TTTA)4	16	3487458	3487473		BDCS01000001	1266	p1	(A)10	10	1614663	1614672
MC01	1267	p1	(A)10	10	3488774	3488783		BDCS01000001	1267	p1	(A)10	10	1617965	1617974
MC01	1268	p3	(TCC)4	12	3488914	3488925		BDCS01000001	1268	p1	(T)17	17	1618693	1618709
MC01	1269	p1	(T)11	11	3489371	3489381		BDCS01000001	1269	p6	(AATAAC)4	24	1628542	1628565
MC01	1270	p1	(A)10	10	3489586	3489595		BDCS01000001	1270	p1	(A)14	14	1628891	1628904
MC01	1271	p3	(TTC)5	15	3489990	3490004		BDCS01000001	1271	p3	(TTC)4	12	1629300	1629311
MC01	1272	p1	(C)11	11	3491847	3491857		BDCS01000001	1272	p1	(T)10	10	1629312	1629321
MC01	1273	p3	(ATT)6	18	3492437	3492454		BDCS01000001	1273	p1	(T)11	11	1629323	1629333
MC01	1274	p1	(T)10	10	3501567	3501576		BDCS01000001	1274	p1	(A)12	12	1629382	1629393
MC01	1275	p1	(T)11	11	3501605	3501615		BDCS01000001	1275	p4	(AAAT)4	16	1635501	1635516
MC01	1276	p3	(AAT)4	12	3503837	3503848		BDCS01000001	1276	p2	(AT)6	12	1635515	1635526
MC01	1277	p2	(TA)7	14	3506535	3506548		BDCS01000001	1277	p1	(T)11	11	1642837	1642847
MC01	1278	p2	(AT)8	16	3510230	3510245		BDCS01000001	1278	p1	(A)10	10	1643517	1643526
MC01	1279	p2	(TA)6	12	3510266	3510277		BDCS01000001	1279	p1	(A)11	11	1643622	1643632
MC01	1280	p2	(CT)6	12	3510479	3510490		BDCS01000001	1280	p1	(T)12	12	1643772	1643783
MC01	1281	p1	(A)12	12	3518969	3518980		BDCS01000001	1281	p2	(TC)6	12	1643841	1643852
MC01	1282	p1	(A)12	12	3520147	3520158		BDCS01000001	1282	p1	(T)12	12	1644384	1644395
MC01	1283	p1	(C)13	13	3530203	3530215		BDCS01000001	1283	p2	(TG)6	12	1644417	1644428
MC01	1284	p2	(TA)6	12	3532714	3532725		BDCS01000001	1284	p1	(T)11	11	1647849	1647859
MC01	1285	p4	(ATTA)5	20	3539396	3539415		BDCS01000001	1285	p1	(A)14	14	1648550	1648563
MC01	1286	p4	(ATTA)4	16	3539445	3539460		BDCS01000001	1286	p6	(GAAAAA)5	30	1649552	1649581
MC01	1287	p1	(A)11	11	3542186	3542196		BDCS01000001	1287	p2	(TA)16	32	1656991	1657022
MC01	1288	p1	(G)15	15	3544681	3544695		BDCS01000001	1288	p3	(TTA)11	33	1657759	1657791
MC01	1289	p1	(T)10	10	3552416	3552425		BDCS01000001	1289	p1	(A)12	12	1657992	1658003
MC01	1290	p1	(A)10	10	3568920	3568929		BDCS01000001	1290	p3	(AAT)7	21	1659847	1659867
MC01	1291	p1	(T)10	10	3573099	3573108		BDCS01000001	1291	p1	(A)12	12	1660889	1660900
MC01	1292	p1	(T)17	17	3574715	3574731		BDCS01000001	1292	p1	(T)10	10	1661063	1661072
MC01	1293	p1	(T)16	16	3576622	3576637		BDCS01000001	1293	p1	(T)10	10	1661254	1661263
MC01	1294	p1	(A)17	17	3583796	3583812		BDCS01000001	1294	p1	(T)14	14	1662201	1662214
MC01	1295	p1	(A)10	10	3592781	3592790		BDCS01000001	1295	p1	(T)14	14	1664731	1664744
MC01	1296	p5	(ATATA)4	20	3594111	3594130		BDCS01000001	1296	p6	(CGGGGC)4	24	1667495	1667518
MC01	1297	p2	(AT)6	12	3594169	3594180		BDCS01000001	1297	p3	(GAT)7	21	1667784	1667804
MC01	1298	p2	(AT)6	12	3595600	3595611		BDCS01000001	1298	p2	(TA)7	14	1669937	1669950
MC01	1299	p3	(AAT)4	12	3599965	3599976		BDCS01000001	1299	p3	(AAT)4	12	1671220	1671231
MC01	1300	p2	(AT)6	12	3600073	3600084		BDCS01000001	1300	p1	(T)17	17	1671443	1671459
MC01	1301	p1	(A)10	10	3604300	3604309		BDCS01000001	1301	p3	(TAT)7	21	1673483	1673503
MC01	1302	p1	(A)10	10	3605277	3605286		BDCS01000001	1302	p4	(TTAT)4	16	1673500	1673515
MC01	1303	p1	(A)10	10	3605288	3605297		BDCS01000001	1303	p2	(TC)6	12	1673580	1673591
MC01	1304	p1	(T)10	10	3605560	3605569		BDCS01000001	1304	p4	(AATT)4	16	1674155	1674170
MC01	1305	p1	(A)10	10	3608985	3608994		BDCS01000001	1305	p1	(A)10	10	1675910	1675919
MC01	1306	p1	(T)15	15	3609653	3609667		BDCS01000001	1306	p1	(T)11	11	1676208	1676218
MC01	1307	p1	(A)10	10	3609731	3609740		BDCS01000001	1307	p1	(T)10	10	1676516	1676525
MC01	1308	p1	(C)15	15	3613982	3613996		BDCS01000001	1308	p2	(AT)14	28	1676631	1676658
MC01	1309	p1	(C)11	11	3614001	3614011		BDCS01000001	1309	p5	(TTTAA)4	20	1677216	1677235
MC01	1310	p1	(A)10	10	3614317	3614326		BDCS01000001	1310	p3	(AAT)4	12	1677834	1677845
MC01	1311	p3	(TTA)4	12	3624761	3624772		BDCS01000001	1311	p6	(CTTCAA)5	30	1677848	1677877
MC01	1312	p3	(AGC)4	12	3625193	3625204		BDCS01000001	1312	p1	(T)10	10	1678346	1678355
MC01	1313	p3	(TTG)5	15	3626868	3626882		BDCS01000001	1313	p1	(A)10	10	1679136	1679145
MC01	1314	p3	(TTC)4	12	3626918	3626929		BDCS01000001	1314	p1	(A)10	10	1680137	1680146
MC01	1315	p1	(T)11	11	3628067	3628077		BDCS01000001	1315	p1	(T)10	10	1680790	1680799
MC01	1316	p1	(T)12	12	3628198	3628209		BDCS01000001	1316	p3	(TCT)4	12	1683725	1683736
MC01	1317	p4	(TTTA)4	16	3628762	3628777		BDCS01000001	1317	p3	(AGA)4	12	1684517	1684528
MC01	1318	p3	(TCT)4	12	3629364	3629375		BDCS01000001	1318	p3	(GAA)5	15	1684577	1684591
MC01	1319	p4	(TTCT)4	16	3629417	3629432		BDCS01000001	1319	p1	(A)11	11	1685379	1685389
MC01	1320	p1	(T)12	12	3632979	3632990		BDCS01000001	1320	p1	(A)12	12	1701199	1701210
MC01	1321	p1	(T)10	10	3633019	3633028		BDCS01000001	1321	p3	(TTA)7	21	1701739	1701759
MC01	1322	p1	(A)11	11	3633213	3633223		BDCS01000001	1322	p2	(AG)15	30	1705733	1705762
MC01	1323	p4	(TTAT)4	16	3633644	3633659		BDCS01000001	1323	p1	(A)10	10	1707513	1707522
MC01	1324	p1	(T)11	11	3634250	3634260		BDCS01000001	1324	p2	(AT)7	14	1707617	1707630
MC01	1325	p1	(A)10	10	3637762	3637771		BDCS01000001	1325	p1	(T)12	12	1708399	1708410
MC01	1326	p1	(T)20	20	3643888	3643907		BDCS01000001	1326	p1	(A)10	10	1711679	1711688
MC01	1327	p1	(T)57	57	3644610	3644666		BDCS01000001	1327	p1	(A)10	10	1714070	1714079
MC01	1328	p1	(T)18	18	3644773	3644790		BDCS01000001	1328	p2	(AG)6	12	1714139	1714150
MC01	1329	p4	(TTTA)5	20	3644794	3644813		BDCS01000001	1329	p1	(A)11	11	1715717	1715727
MC01	1330	p1	(T)12	12	3644814	3644825		BDCS01000001	1330	p3	(TTA)15	45	1718594	1718638
MC01	1331	p1	(T)10	10	3645261	3645270		BDCS01000001	1331	p1	(A)14	14	1720645	1720658
MC01	1332	p3	(ATT)4	12	3651454	3651465		BDCS01000001	1332	p1	(A)14	14	1720760	1720773
MC01	1333	p2	(AT)13	26	3652585	3652610		BDCS01000001	1333	p2	(AT)9	18	1722643	1722660
MC01	1334	p1	(T)18	18	3656003	3656020		BDCS01000001	1334	p1	(T)16	16	1723048	1723063
MC01	1335	p1	(A)10	10	3663026	3663035		BDCS01000001	1335	p3	(CCT)4	12	1723128	1723139
MC01	1336	p3	(AAG)4	12	3668630	3668641		BDCS01000001	1336	p1	(A)11	11	1727663	1727673
MC01	1337	p3	(TAT)5	15	3676948	3676962		BDCS01000001	1337	p1	(A)10	10	1727815	1727824
MC01	1338	p3	(TTA)7	21	3676998	3677018		BDCS01000001	1338	p3	(AAG)6	18	1728433	1728450
MC01	1339	p3	(TTA)5	15	3677065	3677079		BDCS01000001	1339	p1	(A)11	11	1729645	1729655
MC01	1340	p3	(TTA)4	12	3677145	3677156		BDCS01000001	1340	p1	(T)10	10	1734586	1734595
MC01	1341	p3	(TAA)4	12	3677317	3677328		BDCS01000001	1341	p1	(T)12	12	1734649	1734660
MC01	1342	p4	(AAAG)5	20	3677362	3677381		BDCS01000001	1342	p3	(TTA)4	12	1735520	1735531
MC01	1343	p1	(A)10	10	3678997	3679006		BDCS01000001	1343	p2	(TA)6	12	1736942	1736953
MC01	1344	p1	(C)15	15	3698296	3698310		BDCS01000001	1344	p3	(TAA)5	15	1737218	1737232
MC01	1345	p2	(AT)7	14	3709903	3709916		BDCS01000001	1345	p3	(TAA)4	12	1737260	1737271
MC01	1346	p2	(AT)8	16	3712899	3712914		BDCS01000001	1346	p1	(A)10	10	1738706	1738715
MC01	1347	p2	(CT)7	14	3714420	3714433		BDCS01000001	1347	p3	(TTA)6	18	1743162	1743179
MC01	1348	p1	(A)11	11	3714518	3714528		BDCS01000001	1348	p3	(GCA)4	12	1744252	1744263
MC01	1349	p1	(A)11	11	3714536	3714546		BDCS01000001	1349	p1	(T)14	14	1750804	1750817
MC01	1350	p2	(AG)6	12	3717254	3717265		BDCS01000001	1350	p1	(A)16	16	1752221	1752236
MC01	1351	p1	(A)10	10	3728024	3728033		BDCS01000001	1351	p3	(ATT)6	18	1752733	1752750
MC01	1352	p3	(TTC)4	12	3729188	3729199		BDCS01000001	1352	p1	(T)10	10	1752755	1752764
MC01	1353	p2	(TA)7	14	3732512	3732525		BDCS01000001	1353	p3	(TTA)4	12	1753418	1753429
MC01	1354	p2	(AT)6	12	3732555	3732566		BDCS01000001	1354	p1	(T)10	10	1753706	1753715
MC01	1355	p3	(TTA)4	12	3732578	3732589		BDCS01000001	1355	p3	(TTC)4	12	1755188	1755199
MC01	1356	p1	(A)10	10	3737970	3737979		BDCS01000001	1356	p1	(T)11	11	1758887	1758897
MC01	1357	p1	(T)11	11	3740147	3740157		BDCS01000001	1357	p1	(T)10	10	1759087	1759096
MC01	1358	p1	(A)13	13	3741139	3741151		BDCS01000001	1358	p3	(CTT)18	54	1759582	1759635
MC01	1359	p1	(A)10	10	3741240	3741249		BDCS01000001	1359	p3	(AGA)13	39	1760470	1760508
MC01	1360	p1	(T)10	10	3741836	3741845		BDCS01000001	1360	p2	(AG)13	26	1760506	1760531
MC01	1361	p1	(T)14	14	3743319	3743332		BDCS01000001	1361	p1	(A)16	16	1762438	1762453
MC01	1362	p2	(AT)12	24	3749298	3749321		BDCS01000001	1362	p1	(A)10	10	1762828	1762837
MC01	1363	p2	(TA)6	12	3749397	3749408		BDCS01000001	1363	p3	(AAG)4	12	1763453	1763464
MC01	1364	p2	(TA)7	14	3749417	3749430		BDCS01000001	1364	p4	(TTAT)4	16	1764208	1764223
MC01	1365	p6	(TATTAA)4	24	3749436	3749459		BDCS01000001	1365	p1	(T)16	16	1767736	1767751
MC01	1366	p1	(A)13	13	3753682	3753694		BDCS01000001	1366	p1	(T)10	10	1768061	1768070
MC01	1367	p4	(AATT)4	16	3754911	3754926		BDCS01000001	1367	p3	(GAA)5	15	1770098	1770112
MC01	1368	p2	(AT)6	12	3755146	3755157		BDCS01000001	1368	p1	(T)10	10	1770161	1770170
MC01	1369	p2	(TA)14	28	3755204	3755231		BDCS01000001	1369	p1	(T)13	13	1771714	1771726
MC01	1370	p1	(T)12	12	3755238	3755249		BDCS01000001	1370	p1	(T)13	13	1771772	1771784
MC01	1371	p2	(AT)12	24	3761149	3761172		BDCS01000001	1371	p3	(TAT)5	15	1771794	1771808
MC01	1372	p3	(GGA)4	12	3762628	3762639		BDCS01000001	1372	p1	(A)11	11	1776833	1776843
MC01	1373	p1	(T)10	10	3772492	3772501		BDCS01000001	1373	p5	(GGAAA)4	20	1778053	1778072
MC01	1374	p1	(A)13	13	3772556	3772568		BDCS01000001	1374	p1	(T)10	10	1778595	1778604
MC01	1375	p1	(T)14	14	3774403	3774416		BDCS01000001	1375	p1	(T)10	10	1778758	1778767
MC01	1376	p4	(ATTT)12	48	3774749	3774796		BDCS01000001	1376	p1	(T)10	10	1779363	1779372
MC01	1377	p1	(T)10	10	3775752	3775761		BDCS01000001	1377	p1	(A)10	10	1782762	1782771
MC01	1378	p1	(A)10	10	3777469	3777478		BDCS01000001	1378	p2	(AT)9	18	1783081	1783098
MC01	1379	p4	(AAAT)4	16	3777577	3777592		BDCS01000001	1379	p1	(A)11	11	1784408	1784418
MC01	1380	p1	(A)10	10	3777893	3777902		BDCS01000001	1380	p3	(ATA)4	12	1784916	1784927
MC01	1381	p1	(T)20	20	3779628	3779647		BDCS01000001	1381	p4	(TATT)4	16	1786963	1786978
MC01	1382	p1	(T)11	11	3779812	3779822		BDCS01000001	1382	p3	(TAA)4	12	1787045	1787056
MC01	1383	p4	(AAAT)4	16	3780813	3780828		BDCS01000001	1383	p3	(ATT)4	12	1788882	1788893
MC01	1384	p3	(AAT)4	12	3789148	3789159		BDCS01000001	1384	p1	(A)12	12	1789740	1789751
MC01	1385	p1	(T)10	10	3793057	3793066		BDCS01000001	1385	p3	(AAT)8	24	1790264	1790287
MC01	1386	p1	(A)29	29	3793102	3793130		BDCS01000001	1386	p1	(T)11	11	1790400	1790410
MC01	1387	p1	(T)10	10	3798099	3798108		BDCS01000001	1387	p2	(TC)8	16	1792309	1792324
MC01	1388	p1	(A)10	10	3798309	3798318		BDCS01000001	1388	p4	(ATTT)4	16	1795777	1795792
MC01	1389	p1	(T)10	10	3798910	3798919		BDCS01000001	1389	p3	(TGC)4	12	1798781	1798792
MC01	1390	p3	(ATT)5	15	3800369	3800383		BDCS01000001	1390	p3	(ATT)5	15	1806069	1806083
MC01	1391	p1	(A)14	14	3801159	3801172		BDCS01000001	1391	p1	(A)13	13	1806168	1806180
MC01	1392	p3	(TTC)4	12	3801666	3801677		BDCS01000001	1392	p3	(GCG)6	18	1807014	1807031
MC01	1393	p1	(T)10	10	3801678	3801687		BDCS01000001	1393	p2	(TC)22	44	1807339	1807382
MC01	1394	p1	(A)10	10	3801970	3801979		BDCS01000001	1394	p1	(T)10	10	1807383	1807392
MC01	1395	p1	(T)10	10	3804368	3804377		BDCS01000001	1395	p1	(A)10	10	1807440	1807449
MC01	1396	p2	(TA)6	12	3804639	3804650		BDCS01000001	1396	p1	(A)15	15	1808680	1808694
MC01	1397	p4	(AAAT)4	16	3807997	3808012		BDCS01000001	1397	p3	(TTA)4	12	1808825	1808836
MC01	1398	p4	(AATT)4	16	3808952	3808967		BDCS01000001	1398	p3	(TAT)4	12	1809531	1809542
MC01	1399	p2	(AT)6	12	3809198	3809209		BDCS01000001	1399	p1	(A)11	11	1811473	1811483
MC01	1400	p4	(TCTT)4	16	3813616	3813631		BDCS01000001	1400	p1	(T)10	10	1812103	1812112
MC01	1401	p3	(ACC)4	12	3814395	3814406		BDCS01000001	1401	p1	(A)10	10	1812330	1812339
MC01	1402	p1	(A)10	10	3817687	3817696		BDCS01000001	1402	p4	(AAAT)4	16	1817846	1817861
MC01	1403	p1	(A)10	10	3817916	3817925		BDCS01000001	1403	p1	(A)11	11	1818654	1818664
MC01	1404	p1	(A)10	10	3818150	3818159		BDCS01000001	1404	p1	(T)13	13	1818922	1818934
MC01	1405	p1	(T)15	15	3818216	3818230		BDCS01000001	1405	p2	(GT)10	20	1822746	1822765
MC01	1406	p1	(T)11	11	3818587	3818597		BDCS01000001	1406	p2	(AT)7	14	1822766	1822779
MC01	1407	p1	(T)10	10	3825566	3825575		BDCS01000001	1407	p1	(A)10	10	1824511	1824520
MC01	1408	p1	(C)25	25	3825996	3826020		BDCS01000001	1408	p1	(T)12	12	1824768	1824779
MC01	1409	p3	(AAG)4	12	3830502	3830513		BDCS01000001	1409	p1	(A)11	11	1825262	1825272
MC01	1410	p3	(AGA)5	15	3830550	3830564		BDCS01000001	1410	p1	(T)12	12	1826018	1826029
MC01	1411	p1	(T)10	10	3845275	3845284		BDCS01000001	1411	p1	(A)12	12	1827118	1827129
MC01	1412	p2	(AT)12	24	3846924	3846947		BDCS01000001	1412	p1	(A)15	15	1827395	1827409
MC01	1413	p1	(A)11	11	3848600	3848610		BDCS01000001	1413	p1	(T)10	10	1831071	1831080
MC01	1414	p3	(TAA)4	12	3848676	3848687		BDCS01000001	1414	p2	(AT)24	48	1831350	1831397
MC01	1415	p3	(TAA)4	12	3849630	3849641		BDCS01000001	1415	p1	(T)11	11	1832682	1832692
MC01	1416	p1	(A)11	11	3849640	3849650		BDCS01000001	1416	p1	(A)10	10	1834051	1834060
MC01	1417	p3	(TCT)4	12	3849893	3849904		BDCS01000001	1417	p3	(CAT)6	18	1834482	1834499
MC01	1418	p1	(T)10	10	3851384	3851393		BDCS01000001	1418	p1	(T)14	14	1834525	1834538
MC01	1419	p1	(T)10	10	3853121	3853130		BDCS01000001	1419	p1	(T)18	18	1836843	1836860
MC01	1420	p1	(A)10	10	3853637	3853646		BDCS01000001	1420	p3	(TGA)4	12	1842853	1842864
MC01	1421	p1	(T)11	11	3853764	3853774		BDCS01000001	1421	p5	(AAAAT)4	20	1849039	1849058
MC01	1422	p2	(TC)6	12	3853931	3853942		BDCS01000001	1422	p2	(TC)6	12	1851549	1851560
MC01	1423	p1	(T)10	10	3856340	3856349		BDCS01000001	1423	p2	(TG)6	12	1852495	1852506
MC01	1424	p3	(CGG)6	18	3860566	3860583		BDCS01000001	1424	p1	(T)10	10	1852603	1852612
MC01	1425	p3	(ATC)4	12	3862494	3862505		BDCS01000001	1425	p2	(CT)8	16	1853682	1853697
MC01	1426	p3	(CCA)4	12	3868287	3868298		BDCS01000001	1426	p2	(TA)13	26	1854869	1854894
MC01	1427	p4	(TTAT)4	16	3869348	3869363		BDCS01000001	1427	p1	(T)10	10	1855301	1855310
MC01	1428	p1	(A)10	10	3881491	3881500		BDCS01000001	1428	p1	(A)10	10	1855868	1855877
MC01	1429	p5	(GTTTT)4	20	3889649	3889668		BDCS01000001	1429	p1	(T)12	12	1856117	1856128
MC01	1430	p1	(A)14	14	3889739	3889752		BDCS01000001	1430	p1	(T)11	11	1856230	1856240
MC01	1431	p1	(T)15	15	3891220	3891234		BDCS01000001	1431	p1	(T)11	11	1858900	1858910
MC01	1432	p3	(GTT)4	12	3893772	3893783		BDCS01000001	1432	p1	(T)12	12	1860489	1860500
MC01	1433	p1	(T)10	10	3895067	3895076		BDCS01000001	1433	p1	(A)10	10	1862359	1862368
MC01	1434	p1	(T)13	13	3895108	3895120		BDCS01000001	1434	p1	(A)13	13	1866881	1866893
MC01	1435	p3	(TAT)4	12	3899493	3899504		BDCS01000001	1435	p2	(AT)18	36	1867149	1867184
MC01	1436	p2	(AG)7	14	3900159	3900172		BDCS01000001	1436	p5	(TTTCT)4	20	1869487	1869506
MC01	1437	p1	(T)10	10	3900228	3900237		BDCS01000001	1437	p3	(GTG)4	12	1870498	1870509
MC01	1438	p1	(T)17	17	3900958	3900974		BDCS01000001	1438	p1	(A)10	10	1872175	1872184
MC01	1439	p2	(TA)7	14	3901306	3901319		BDCS01000001	1439	p4	(AAAG)4	16	1872182	1872197
MC01	1440	p1	(T)11	11	3902675	3902685		BDCS01000001	1440	p1	(T)11	11	1873072	1873082
MC01	1441	p1	(A)10	10	3909236	3909245		BDCS01000001	1441	p3	(GAA)4	12	1875519	1875530
MC01	1442	p1	(A)10	10	3910062	3910071		BDCS01000001	1442	p2	(TA)7	14	1879242	1879255
MC01	1443	p1	(T)11	11	3911021	3911031		BDCS01000001	1443	p2	(TG)10	20	1879267	1879286
MC01	1444	p2	(TC)8	16	3913788	3913803		BDCS01000001	1444	p3	(ATT)4	12	1879290	1879301
MC01	1445	p2	(AT)8	16	3914814	3914829		BDCS01000001	1445	p1	(A)10	10	1879896	1879905
MC01	1446	p3	(AAG)4	12	3918810	3918821		BDCS01000001	1446	p1	(T)11	11	1881159	1881169
MC01	1447	p1	(A)10	10	3919644	3919653		BDCS01000001	1447	p2	(AC)6	12	1882015	1882026
MC01	1448	p1	(A)10	10	3920817	3920826		BDCS01000001	1448	p1	(A)13	13	1884385	1884397
MC01	1449	p1	(A)10	10	3921327	3921336		BDCS01000001	1449	p3	(TGA)4	12	1884500	1884511
MC01	1450	p3	(TTC)4	12	3923053	3923064		BDCS01000001	1450	p3	(CAG)4	12	1886079	1886090
MC01	1451	p2	(AT)8	16	3923200	3923215		BDCS01000001	1451	p1	(A)12	12	1887942	1887953
MC01	1452	p2	(AT)10	20	3927373	3927392		BDCS01000001	1452	p6	(CTTTTT)5	30	1888513	1888542
MC01	1453	p2	(TA)6	12	3927483	3927494		BDCS01000001	1453	p1	(T)12	12	1891149	1891160
MC01	1454	p3	(TCT)4	12	3927570	3927581		BDCS01000001	1454	p1	(A)11	11	1892002	1892012
MC01	1455	p2	(AT)6	12	3932375	3932386		BDCS01000001	1455	p2	(TA)13	26	1893646	1893671
MC01	1456	p4	(ACCG)4	16	3936842	3936857		BDCS01000001	1456	p1	(T)11	11	1895753	1895763
MC01	1457	p1	(A)11	11	3937010	3937020		BDCS01000001	1457	p1	(A)13	13	1896595	1896607
MC01	1458	p3	(AAT)5	15	3937111	3937125		BDCS01000001	1458	p1	(A)11	11	1896781	1896791
MC01	1459	p4	(TTTC)4	16	3937422	3937437		BDCS01000001	1459	p3	(CTT)4	12	1898313	1898324
MC01	1460	p3	(AGC)4	12	3939720	3939731		BDCS01000001	1460	p6	(ATCGGT)4	24	1898330	1898353
MC01	1461	p1	(T)15	15	3941858	3941872		BDCS01000001	1461	p3	(ATT)6	18	1898571	1898588
MC01	1462	p1	(T)11	11	3942680	3942690		BDCS01000001	1462	p3	(TAT)5	15	1898617	1898631
MC01	1463	p3	(GAA)5	15	3944531	3944545		BDCS01000001	1463	p1	(T)10	10	1899033	1899042
MC01	1464	p1	(T)13	13	3947260	3947272		BDCS01000001	1464	p1	(A)10	10	1899525	1899534
MC01	1465	p1	(T)10	10	3948110	3948119		BDCS01000001	1465	p3	(TCT)4	12	1900251	1900262
MC01	1466	p2	(AT)8	16	3953935	3953950		BDCS01000001	1466	p1	(A)10	10	1909751	1909760
MC01	1467	p2	(AT)9	18	3957734	3957751		BDCS01000001	1467	p3	(TTC)4	12	1909995	1910006
MC01	1468	p1	(A)12	12	3961224	3961235		BDCS01000001	1468	p1	(T)12	12	1910334	1910345
MC01	1469	p6	(TATTAA)4	24	3968389	3968412		BDCS01000001	1469	p2	(CA)13	26	1911734	1911759
MC01	1470	p1	(A)11	11	3971469	3971479		BDCS01000001	1470	p1	(T)11	11	1912288	1912298
MC01	1471	p1	(A)13	13	3971627	3971639		BDCS01000001	1471	p3	(GGC)5	15	1914505	1914519
MC01	1472	p1	(T)11	11	3972838	3972848		BDCS01000001	1472	p2	(GA)18	36	1915647	1915682
MC01	1473	p3	(TAA)4	12	3973528	3973539		BDCS01000001	1473	p1	(T)11	11	1917882	1917892
MC01	1474	p1	(T)11	11	3974341	3974351		BDCS01000001	1474	p3	(CTG)4	12	1920694	1920705
MC01	1475	p1	(A)12	12	3975149	3975160		BDCS01000001	1475	p1	(A)10	10	1922199	1922208
MC01	1476	p3	(AAT)4	12	3975422	3975433		BDCS01000001	1476	p2	(AC)7	14	1923449	1923462
MC01	1477	p1	(A)10	10	3976526	3976535		BDCS01000001	1477	p4	(TTTA)4	16	1925145	1925160
MC01	1478	p1	(A)12	12	3978288	3978299		BDCS01000001	1478	p1	(A)10	10	1925326	1925335
MC01	1479	p1	(T)10	10	3981874	3981883		BDCS01000001	1479	p3	(AAC)4	12	1930904	1930915
MC01	1480	p1	(A)10	10	3988418	3988427		BDCS01000001	1480	p1	(A)11	11	1933801	1933811
MC01	1481	p3	(TTC)4	12	3988631	3988642		BDCS01000001	1481	p3	(ATA)4	12	1934522	1934533
MC01	1482	p1	(G)12	12	3992379	3992390		BDCS01000001	1482	p2	(AG)8	16	1934795	1934810
MC01	1483	p1	(A)11	11	3992541	3992551		BDCS01000001	1483	p1	(T)10	10	1935116	1935125
MC01	1484	p1	(A)11	11	3995392	3995402		BDCS01000001	1484	p1	(T)14	14	1935303	1935316
MC01	1485	p1	(A)15	15	3996447	3996461		BDCS01000001	1485	p1	(A)10	10	1936339	1936348
MC01	1486	p1	(T)11	11	4003209	4003219		BDCS01000001	1486	p1	(T)12	12	1936350	1936361
MC01	1487	p1	(A)11	11	4013089	4013099		BDCS01000001	1487	p1	(T)10	10	1936731	1936740
MC01	1488	p1	(A)11	11	4016744	4016754		BDCS01000001	1488	p1	(T)10	10	1937602	1937611
MC01	1489	p1	(A)10	10	4016787	4016796		BDCS01000001	1489	p1	(A)10	10	1938621	1938630
MC01	1490	p1	(A)12	12	4020481	4020492		BDCS01000001	1490	p3	(AAG)4	12	1941174	1941185
MC01	1491	p1	(A)10	10	4021338	4021347		BDCS01000001	1491	p6	(AGAGGC)6	36	1942548	1942583
MC01	1492	p1	(T)10	10	4028823	4028832		BDCS01000001	1492	p1	(T)10	10	1943364	1943373
MC01	1493	p1	(T)11	11	4029318	4029328		BDCS01000001	1493	p1	(T)16	16	1944756	1944771
MC01	1494	p1	(T)12	12	4029887	4029898		BDCS01000001	1494	p1	(A)10	10	1944956	1944965
MC01	1495	p1	(T)11	11	4032624	4032634		BDCS01000001	1495	p1	(T)11	11	1945117	1945127
MC01	1496	p1	(T)15	15	4032798	4032812		BDCS01000001	1496	p3	(AAT)6	18	1945261	1945278
MC01	1497	p1	(T)15	15	4034547	4034561		BDCS01000001	1497	p1	(A)11	11	1946858	1946868
MC01	1498	p3	(AAG)4	12	4036715	4036726		BDCS01000001	1498	p2	(AT)12	24	1947629	1947652
MC01	1499	p1	(A)12	12	4038416	4038427		BDCS01000001	1499	p1	(T)11	11	1947923	1947933
MC01	1500	p1	(A)10	10	4039149	4039158		BDCS01000001	1500	p2	(AT)6	12	1949918	1949929
MC01	1501	p2	(TC)6	12	4039599	4039610		BDCS01000001	1501	p2	(AT)6	12	1952748	1952759
MC01	1502	p1	(T)10	10	4041338	4041347		BDCS01000001	1502	p1	(T)12	12	1953028	1953039
MC01	1503	p1	(A)12	12	4041555	4041566		BDCS01000001	1503	p3	(TTA)4	12	1953147	1953158
MC01	1504	p3	(GGA)4	12	4050074	4050085		BDCS01000001	1504	p1	(T)11	11	1956091	1956101
MC01	1505	p1	(A)10	10	4053027	4053036		BDCS01000001	1505	p2	(AC)7	14	1957005	1957018
MC01	1506	p1	(T)12	12	4057860	4057871		BDCS01000001	1506	p1	(A)11	11	1957832	1957842
MC01	1507	p1	(T)10	10	4059057	4059066		BDCS01000001	1507	p1	(A)10	10	1958510	1958519
MC01	1508	p1	(A)10	10	4060021	4060030		BDCS01000001	1508	p5	(TGCAC)4	20	1961862	1961881
MC01	1509	p4	(TTTC)4	16	4068531	4068546		BDCS01000001	1509	p1	(T)10	10	1965108	1965117
MC01	1510	p1	(T)11	11	4068771	4068781		BDCS01000001	1510	p1	(T)14	14	1970852	1970865
MC01	1511	p4	(TTTA)4	16	4070342	4070357		BDCS01000001	1511	p1	(T)13	13	1972548	1972560
MC01	1512	p1	(A)10	10	4077951	4077960		BDCS01000001	1512	p1	(A)15	15	1973546	1973560
MC01	1513	p1	(A)13	13	4078328	4078340		BDCS01000001	1513	p2	(CT)14	28	1973871	1973898
MC01	1514	p4	(AAAT)4	16	4078648	4078663		BDCS01000001	1514	p1	(T)10	10	1974452	1974461
MC01	1515	p1	(A)10	10	4078743	4078752		BDCS01000001	1515	p3	(TTA)5	15	1975305	1975319
MC01	1516	p1	(A)10	10	4078916	4078925		BDCS01000001	1516	p1	(A)10	10	1976941	1976950
MC01	1517	p1	(T)12	12	4080636	4080647		BDCS01000001	1517	p1	(T)12	12	1979833	1979844
MC01	1518	p3	(TTA)13	39	4081132	4081170		BDCS01000001	1518	p1	(T)11	11	1980104	1980114
MC01	1519	p1	(A)10	10	4081337	4081346		BDCS01000001	1519	p1	(A)12	12	1982777	1982788
MC01	1520	p1	(T)10	10	4094037	4094046		BDCS01000001	1520	p2	(GA)7	14	1984393	1984406
MC01	1521	p1	(A)11	11	4094134	4094144		BDCS01000001	1521	p1	(A)10	10	1986600	1986609
MC01	1522	p1	(T)15	15	4097907	4097921		BDCS01000001	1522	p3	(AGA)4	12	1987062	1987073
MC01	1523	p1	(A)11	11	4098170	4098180		BDCS01000001	1523	p1	(T)10	10	1987359	1987368
MC01	1524	p3	(TAT)4	12	4102323	4102334		BDCS01000001	1524	p1	(A)15	15	1987872	1987886
MC01	1525	p3	(AGA)4	12	4108306	4108317		BDCS01000001	1525	p2	(AT)9	18	1988142	1988159
MC01	1526	p3	(TTC)4	12	4116219	4116230		BDCS01000001	1526	p1	(A)11	11	1988322	1988332
MC01	1527	p1	(T)10	10	4117625	4117634		BDCS01000001	1527	p3	(TAA)5	15	1988334	1988348
MC01	1528	p1	(T)10	10	4120409	4120418		BDCS01000001	1528	p1	(A)10	10	1990822	1990831
MC01	1529	p1	(T)14	14	4123091	4123104		BDCS01000001	1529	p1	(T)10	10	1991198	1991207
MC01	1530	p3	(GAA)5	15	4125655	4125669		BDCS01000001	1530	p1	(T)13	13	1992996	1993008
MC01	1531	p4	(TTTG)4	16	4135097	4135112		BDCS01000001	1531	p1	(A)12	12	1995739	1995750
MC01	1532	p1	(A)10	10	4138185	4138194		BDCS01000001	1532	p4	(AAAG)4	16	1996480	1996495
MC01	1533	p2	(TC)11	22	4142023	4142044		BDCS01000001	1533	p3	(AAT)6	18	1996673	1996690
MC01	1534	p1	(A)10	10	4142328	4142337		BDCS01000001	1534	p1	(T)11	11	1996769	1996779
MC01	1535	p3	(CTC)4	12	4142386	4142397		BDCS01000001	1535	p3	(GCA)4	12	1997198	1997209
MC01	1536	p2	(AT)6	12	4142426	4142437		BDCS01000001	1536	p1	(A)16	16	1998265	1998280
MC01	1537	p1	(A)10	10	4143123	4143132		BDCS01000001	1537	p1	(A)15	15	1998608	1998622
MC01	1538	p1	(T)13	13	4144208	4144220		BDCS01000001	1538	p1	(A)18	18	1999735	1999752
MC01	1539	p3	(ACC)4	12	4145565	4145576		BDCS01000001	1539	p6	(GTCCAA)4	24	2000914	2000937
MC01	1540	p1	(A)10	10	4149421	4149430		BDCS01000001	1540	p3	(CTT)5	15	2003299	2003313
MC01	1541	p2	(AT)13	26	4151649	4151674		BDCS01000001	1541	p1	(A)10	10	2003872	2003881
MC01	1542	p1	(A)10	10	4152447	4152456		BDCS01000001	1542	p4	(AGAA)4	16	2004245	2004260
MC01	1543	p2	(AT)7	14	4156592	4156605		BDCS01000001	1543	p1	(A)10	10	2005938	2005947
MC01	1544	p2	(AG)12	24	4158422	4158445		BDCS01000001	1544	p1	(A)10	10	2006398	2006407
MC01	1545	p6	(ATTCCA)4	24	4158643	4158666		BDCS01000001	1545	p1	(T)13	13	2010158	2010170
MC01	1546	p1	(T)11	11	4159117	4159127		BDCS01000001	1546	p3	(TCT)4	12	2012971	2012982
MC01	1547	p3	(TCT)4	12	4159440	4159451		BDCS01000001	1547	p3	(TAA)7	21	2013090	2013110
MC01	1548	p1	(A)14	14	4159769	4159782		BDCS01000001	1548	p4	(TTAA)4	16	2013426	2013441
MC01	1549	p2	(AT)9	18	4160023	4160040		BDCS01000001	1549	p1	(T)13	13	2014367	2014379
MC01	1550	p1	(A)13	13	4160361	4160373		BDCS01000001	1550	p1	(A)10	10	2014985	2014994
MC01	1551	p2	(AT)7	14	4161506	4161519		BDCS01000001	1551	p3	(ATT)4	12	2016956	2016967
MC01	1552	p3	(AGA)4	12	4161959	4161970		BDCS01000001	1552	p1	(T)10	10	2021025	2021034
MC01	1553	p1	(T)10	10	4162370	4162379		BDCS01000001	1553	p1	(T)10	10	2023423	2023432
MC01	1554	p2	(TC)9	18	4162414	4162431		BDCS01000001	1554	p1	(T)10	10	2024591	2024600
MC01	1555	p1	(T)12	12	4162579	4162590		BDCS01000001	1555	p2	(AT)7	14	2025629	2025642
MC01	1556	p1	(A)10	10	4162801	4162810		BDCS01000001	1556	p1	(A)10	10	2025704	2025713
MC01	1557	p6	(ATATTA)5	30	4164345	4164374		BDCS01000001	1557	p1	(T)11	11	2029468	2029478
MC01	1558	p1	(T)10	10	4164522	4164531		BDCS01000001	1558	p1	(A)10	10	2033888	2033897
MC01	1559	p1	(T)11	11	4166798	4166808		BDCS01000001	1559	p1	(A)14	14	2035415	2035428
MC01	1560	p2	(TC)6	12	4173084	4173095		BDCS01000001	1560	p1	(T)11	11	2035481	2035491
MC01	1561	p2	(TA)6	12	4178817	4178828		BDCS01000001	1561	p1	(A)13	13	2047346	2047358
MC01	1562	p4	(TTAA)4	16	4179068	4179083		BDCS01000001	1562	p1	(T)11	11	2051511	2051521
MC01	1563	p4	(TAAA)4	16	4179157	4179172		BDCS01000001	1563	p2	(CT)22	44	2060485	2060528
MC01	1564	p3	(GAA)5	15	4182126	4182140		BDCS01000001	1564	p1	(T)10	10	2064056	2064065
MC01	1565	p3	(GAA)4	12	4194447	4194458		BDCS01000001	1565	p1	(A)12	12	2064814	2064825
MC01	1566	p4	(ATTA)6	24	4205368	4205391		BDCS01000001	1566	p3	(TAT)4	12	2065131	2065142
MC01	1567	p4	(ATTA)4	16	4205397	4205412		BDCS01000001	1567	p5	(TTTTC)4	20	2066265	2066284
MC01	1568	p4	(TAAT)4	16	4205438	4205453		BDCS01000001	1568	p1	(T)10	10	2067005	2067014
MC01	1569	p2	(AT)7	14	4207096	4207109		BDCS01000001	1569	p1	(T)15	15	2068143	2068157
MC01	1570	p1	(T)10	10	4216526	4216535		BDCS01000001	1570	p1	(A)11	11	2072887	2072897
MC01	1571	p1	(C)21	21	4218420	4218440		BDCS01000001	1571	p1	(A)10	10	2072944	2072953
MC01	1572	p1	(C)14	14	4218547	4218560		BDCS01000001	1572	p2	(GA)8	16	2074436	2074451
MC01	1573	p3	(TTA)7	21	4220049	4220069		BDCS01000001	1573	p2	(TA)12	24	2074459	2074482
MC01	1574	p1	(A)11	11	4220857	4220867		BDCS01000001	1574	p1	(C)12	12	2077522	2077533
MC01	1575	p1	(T)10	10	4223681	4223690		BDCS01000001	1575	p1	(A)11	11	2079848	2079858
MC01	1576	p4	(TTAT)4	16	4226198	4226213		BDCS01000001	1576	p2	(TA)6	12	2083228	2083239
MC01	1577	p1	(A)12	12	4226271	4226282		BDCS01000001	1577	p2	(AT)16	32	2083511	2083542
MC01	1578	p3	(TTA)7	21	4227617	4227637		BDCS01000001	1578	p1	(T)11	11	2088611	2088621
MC01	1579	p1	(A)10	10	4227842	4227851		BDCS01000001	1579	p1	(T)10	10	2088623	2088632
MC01	1580	p1	(A)17	17	4228329	4228345		BDCS01000001	1580	p1	(A)12	12	2091266	2091277
MC01	1581	p1	(T)12	12	4230037	4230048		BDCS01000001	1581	p3	(CGG)5	15	2091654	2091668
MC01	1582	p1	(G)18	18	4230049	4230066		BDCS01000001	1582	p3	(CTA)4	12	2091762	2091773
MC01	1583	p1	(T)10	10	4233819	4233828		BDCS01000001	1583	p1	(A)13	13	2092340	2092352
MC01	1584	p2	(AT)13	26	4240516	4240541		BDCS01000001	1584	p1	(T)11	11	2093009	2093019
MC01	1585	p1	(T)11	11	4243864	4243874		BDCS01000001	1585	p1	(A)10	10	2093896	2093905
MC01	1586	p1	(T)10	10	4244021	4244030		BDCS01000001	1586	p1	(T)15	15	2093952	2093966
MC01	1587	p1	(A)10	10	4244102	4244111		BDCS01000001	1587	p3	(AAT)7	21	2094024	2094044
MC01	1588	p1	(A)14	14	4244345	4244358		BDCS01000001	1588	p3	(TTA)6	18	2094591	2094608
MC01	1589	p1	(A)14	14	4245450	4245463		BDCS01000001	1589	p1	(A)13	13	2094682	2094694
MC01	1590	p3	(CCT)4	12	4246092	4246103		BDCS01000001	1590	p3	(ATA)7	21	2094822	2094842
MC01	1591	p1	(T)11	11	4250691	4250701		BDCS01000001	1591	p3	(TTA)5	15	2094843	2094857
MC01	1592	p1	(A)11	11	4250865	4250875		BDCS01000001	1592	p1	(T)12	12	2096771	2096782
MC01	1593	p1	(T)10	10	4253350	4253359		BDCS01000001	1593	p3	(TTC)5	15	2097303	2097317
MC01	1594	p3	(TAT)5	15	4254509	4254523		BDCS01000001	1594	p2	(CA)7	14	2100231	2100244
MC01	1595	p1	(A)14	14	4255113	4255126		BDCS01000001	1595	p1	(T)10	10	2101469	2101478
MC01	1596	p2	(CT)6	12	4255631	4255642		BDCS01000001	1596	p3	(TTA)9	27	2103186	2103212
MC01	1597	p1	(T)12	12	4260363	4260374		BDCS01000001	1597	p1	(T)13	13	2104018	2104030
MC01	1598	p3	(CGA)5	15	4260621	4260635		BDCS01000001	1598	p1	(T)11	11	2106118	2106128
MC01	1599	p1	(T)10	10	4266375	4266384		BDCS01000001	1599	p1	(A)11	11	2106332	2106342
MC01	1600	p2	(CT)10	20	4266422	4266441		BDCS01000001	1600	p1	(T)11	11	2107708	2107718
MC01	1601	p2	(GA)8	16	4266952	4266967		BDCS01000001	1601	p3	(TAT)4	12	2107728	2107739
MC01	1602	p1	(A)10	10	4268282	4268291		BDCS01000001	1602	p4	(AAAG)4	16	2108059	2108074
MC01	1603	p1	(T)10	10	4269239	4269248		BDCS01000001	1603	p1	(T)13	13	2109644	2109656
MC01	1604	p3	(ATC)4	12	4271553	4271564		BDCS01000001	1604	p1	(T)10	10	2113789	2113798
MC01	1605	p3	(GGT)4	12	4278147	4278158		BDCS01000001	1605	p1	(A)10	10	2114602	2114611
MC01	1606	p1	(T)17	17	4279338	4279354		BDCS01000001	1606	p1	(T)11	11	2115479	2115489
MC01	1607	p1	(A)11	11	4280383	4280393		BDCS01000001	1607	p2	(AT)17	34	2116334	2116367
MC01	1608	p1	(A)15	15	4280639	4280653		BDCS01000001	1608	p1	(T)12	12	2118449	2118460
MC01	1609	p3	(CGC)4	12	4284224	4284235		BDCS01000001	1609	p2	(AT)11	22	2118567	2118588
MC01	1610	p1	(T)12	12	4289011	4289022		BDCS01000001	1610	p1	(A)11	11	2119736	2119746
MC01	1611	p1	(A)15	15	4289085	4289099		BDCS01000001	1611	p1	(T)12	12	2121338	2121349
MC01	1612	p3	(AAT)5	15	4290307	4290321		BDCS01000001	1612	p1	(A)11	11	2121820	2121830
MC01	1613	p1	(T)15	15	4308469	4308483		BDCS01000001	1613	p1	(T)13	13	2126978	2126990
MC01	1614	p1	(T)11	11	4309591	4309601		BDCS01000001	1614	p1	(T)13	13	2127979	2127991
MC01	1615	p1	(T)10	10	4314946	4314955		BDCS01000001	1615	p2	(TA)6	12	2128205	2128216
MC01	1616	p1	(A)11	11	4315091	4315101		BDCS01000001	1616	p1	(A)16	16	2128650	2128665
MC01	1617	p3	(ACA)4	12	4315123	4315134		BDCS01000001	1617	p1	(T)11	11	2129733	2129743
MC01	1618	p2	(TA)6	12	4325373	4325384		BDCS01000001	1618	p3	(TTC)4	12	2130888	2130899
MC01	1619	p2	(TA)9	18	4328464	4328481		BDCS01000001	1619	p3	(ATT)4	12	2131666	2131677
MC01	1620	p1	(A)10	10	4329391	4329400		BDCS01000001	1620	p1	(A)16	16	2131771	2131786
MC01	1621	p1	(A)10	10	4329612	4329621		BDCS01000001	1621	p1	(A)12	12	2132002	2132013
MC01	1622	p1	(C)11	11	4331455	4331465		BDCS01000001	1622	p3	(GAA)4	12	2132465	2132476
MC01	1623	p1	(G)22	22	4334604	4334625		BDCS01000001	1623	p1	(T)10	10	2132976	2132985
MC01	1624	p3	(CTT)4	12	4335325	4335336		BDCS01000001	1624	p2	(AT)10	20	2133263	2133282
MC01	1625	p1	(T)11	11	4338339	4338349		BDCS01000001	1625	p1	(A)10	10	2133886	2133895
MC01	1626	p1	(A)12	12	4340252	4340263		BDCS01000001	1626	p2	(AT)6	12	2133895	2133906
MC01	1627	p1	(T)11	11	4343488	4343498		BDCS01000001	1627	p1	(T)11	11	2134288	2134298
MC01	1628	p4	(TTAA)5	20	4347769	4347788		BDCS01000001	1628	p1	(T)10	10	2135130	2135139
MC01	1629	p1	(T)10	10	4348765	4348774		BDCS01000001	1629	p2	(TA)8	16	2135756	2135771
MC01	1630	p1	(T)11	11	4348897	4348907		BDCS01000001	1630	p1	(A)17	17	2136874	2136890
MC01	1631	p3	(ATA)13	39	4352651	4352689		BDCS01000001	1631	p1	(A)11	11	2138450	2138460
MC01	1632	p3	(ATA)4	12	4352695	4352706		BDCS01000001	1632	p1	(A)10	10	2138667	2138676
MC01	1633	p2	(AT)8	16	4352704	4352719		BDCS01000001	1633	p3	(ATT)4	12	2140519	2140530
MC01	1634	p1	(T)10	10	4352746	4352755		BDCS01000001	1634	p1	(A)10	10	2143810	2143819
MC01	1635	p1	(T)10	10	4352787	4352796		BDCS01000001	1635	p1	(A)11	11	2146045	2146055
MC01	1636	p4	(ATTA)8	32	4353099	4353130		BDCS01000001	1636	p3	(TAA)4	12	2146569	2146580
MC01	1637	p1	(A)10	10	4354008	4354017		BDCS01000001	1637	p3	(TAT)10	30	2146589	2146618
MC01	1638	p1	(T)10	10	4354385	4354394		BDCS01000001	1638	p1	(T)10	10	2147158	2147167
MC01	1639	p1	(T)13	13	4357310	4357322		BDCS01000001	1639	p1	(A)10	10	2148436	2148445
MC01	1640	p1	(A)10	10	4359170	4359179		BDCS01000001	1640	p1	(A)11	11	2150074	2150084
MC01	1641	p2	(GA)6	12	4359367	4359378		BDCS01000001	1641	p3	(AAT)6	18	2150083	2150100
MC01	1642	p4	(TTAA)5	20	4359461	4359480		BDCS01000001	1642	p1	(T)10	10	2150821	2150830
MC01	1643	p1	(A)10	10	4375659	4375668		BDCS01000001	1643	p2	(AT)6	12	2150999	2151010
MC01	1644	p1	(A)10	10	4375718	4375727		BDCS01000001	1644	p3	(AAT)4	12	2155509	2155520
MC01	1645	p1	(A)11	11	4376502	4376512		BDCS01000001	1645	p2	(AT)13	26	2157306	2157331
MC01	1646	p1	(T)11	11	4380652	4380662		BDCS01000001	1646	p2	(TA)10	20	2157337	2157356
MC01	1647	p1	(A)10	10	4384473	4384482		BDCS01000001	1647	p4	(ACAT)5	20	2167327	2167346
MC01	1648	p3	(TAC)4	12	4392962	4392973		BDCS01000001	1648	p1	(A)10	10	2171763	2171772
MC01	1649	p3	(GAA)5	15	4404104	4404118		BDCS01000001	1649	p2	(TA)6	12	2172190	2172201
MC01	1650	p1	(T)12	12	4404733	4404744		BDCS01000001	1650	p1	(T)10	10	2172596	2172605
MC01	1651	p4	(TAAT)5	20	4404878	4404897		BDCS01000001	1651	p1	(T)14	14	2173387	2173400
MC01	1652	p4	(AATT)4	16	4404906	4404921		BDCS01000001	1652	p2	(TA)6	12	2173420	2173431
MC01	1653	p3	(AGA)4	12	4409627	4409638		BDCS01000001	1653	p1	(T)17	17	2174089	2174105
MC01	1654	p3	(GAA)4	12	4409669	4409680		BDCS01000001	1654	p1	(A)11	11	2179571	2179581
MC01	1655	p3	(TGA)5	15	4410649	4410663		BDCS01000001	1655	p1	(T)10	10	2180065	2180074
MC01	1656	p1	(G)10	10	4418812	4418821		BDCS01000001	1656	p1	(A)13	13	2181310	2181322
MC01	1657	p3	(GAA)5	15	4421189	4421203		BDCS01000001	1657	p1	(T)10	10	2181366	2181375
MC01	1658	p3	(GAA)5	15	4428055	4428069		BDCS01000001	1658	p3	(ATT)4	12	2181462	2181473
MC01	1659	p3	(TCT)4	12	4432949	4432960		BDCS01000001	1659	p1	(A)10	10	2182095	2182104
MC01	1660	p2	(TC)6	12	4440604	4440615		BDCS01000001	1660	p2	(TA)10	20	2182165	2182184
MC01	1661	p1	(A)10	10	4440833	4440842		BDCS01000001	1661	p2	(TA)7	14	2182822	2182835
MC01	1662	p1	(A)11	11	4441569	4441579		BDCS01000001	1662	p1	(T)14	14	2183464	2183477
MC01	1663	p1	(T)10	10	4443935	4443944		BDCS01000001	1663	p2	(TA)9	18	2184226	2184243
MC01	1664	p4	(TTTA)4	16	4443942	4443957		BDCS01000001	1664	p3	(AAT)4	12	2185975	2185986
MC01	1665	p2	(AT)7	14	4447156	4447169		BDCS01000001	1665	p1	(A)10	10	2186004	2186013
MC01	1666	p2	(TA)6	12	4447178	4447189		BDCS01000001	1666	p1	(A)12	12	2186258	2186269
MC01	1667	p1	(T)10	10	4455702	4455711		BDCS01000001	1667	p1	(T)14	14	2186922	2186935
MC01	1668	p2	(AT)6	12	4458213	4458224		BDCS01000001	1668	p1	(T)10	10	2189857	2189866
MC01	1669	p2	(TA)6	12	4461090	4461101		BDCS01000001	1669	p1	(T)12	12	2191646	2191657
MC01	1670	p1	(A)17	17	4464950	4464966		BDCS01000001	1670	p1	(T)10	10	2192169	2192178
MC01	1671	p1	(A)10	10	4467660	4467669		BDCS01000001	1671	p1	(A)13	13	2194295	2194307
MC01	1672	p1	(T)13	13	4469043	4469055		BDCS01000001	1672	p3	(ACT)4	12	2194665	2194676
MC01	1673	p3	(TAA)5	15	4475220	4475234		BDCS01000001	1673	p3	(CTC)4	12	2195136	2195147
MC01	1674	p2	(AT)7	14	4486013	4486026		BDCS01000001	1674	p2	(TC)6	12	2195459	2195470
MC01	1675	p1	(G)10	10	4491698	4491707		BDCS01000001	1675	p1	(T)12	12	2196510	2196521
MC01	1676	p1	(T)10	10	4491917	4491926		BDCS01000001	1676	p1	(A)10	10	2197323	2197332
MC01	1677	p1	(T)10	10	4493916	4493925		BDCS01000001	1677	p1	(T)13	13	2199084	2199096
MC01	1678	p3	(TAT)4	12	4494243	4494254		BDCS01000001	1678	p3	(TTA)13	39	2200121	2200159
MC01	1679	p1	(A)11	11	4494939	4494949		BDCS01000001	1679	p1	(A)14	14	2200915	2200928
MC01	1680	p2	(TC)6	12	4495287	4495298		BDCS01000001	1680	p1	(T)10	10	2201713	2201722
MC01	1681	p3	(GAA)5	15	4495511	4495525		BDCS01000001	1681	p1	(T)10	10	2203281	2203290
MC01	1682	p1	(A)11	11	4496166	4496176		BDCS01000001	1682	p2	(AT)22	44	2203965	2204008
MC01	1683	p1	(T)18	18	4496186	4496203		BDCS01000001	1683	p1	(A)13	13	2204844	2204856
MC01	1684	p1	(A)10	10	4496737	4496746		BDCS01000001	1684	p1	(A)14	14	2205280	2205293
MC01	1685	p1	(A)13	13	4496784	4496796		BDCS01000001	1685	p3	(AGC)4	12	2209568	2209579
MC01	1686	p1	(A)11	11	4498199	4498209		BDCS01000001	1686	p2	(CT)19	38	2209956	2209993
MC01	1687	p4	(ATTA)4	16	4501373	4501388		BDCS01000001	1687	p1	(A)15	15	2215823	2215837
MC01	1688	p1	(T)10	10	4504859	4504868		BDCS01000001	1688	p1	(A)12	12	2216216	2216227
MC01	1689	p1	(A)17	17	4505931	4505947		BDCS01000001	1689	p1	(T)11	11	2216392	2216402
MC01	1690	p1	(A)10	10	4506428	4506437		BDCS01000001	1690	p1	(T)10	10	2218399	2218408
MC01	1691	p3	(ATA)4	12	4507614	4507625		BDCS01000001	1691	p1	(A)11	11	2218582	2218592
MC01	1692	p1	(T)11	11	4507780	4507790		BDCS01000001	1692	p3	(TTA)4	12	2219695	2219706
MC01	1693	p3	(AAG)4	12	4508127	4508138		BDCS01000001	1693	p2	(AT)14	28	2221993	2222020
MC01	1694	p1	(T)21	21	4508736	4508756		BDCS01000001	1694	p2	(AT)15	30	2223419	2223448
MC01	1695	p1	(A)10	10	4508998	4509007		BDCS01000001	1695	p1	(T)10	10	2225579	2225588
MC01	1696	p3	(TGG)5	15	4509590	4509604		BDCS01000001	1696	p1	(A)10	10	2227921	2227930
MC01	1697	p1	(A)10	10	4510203	4510212		BDCS01000001	1697	p1	(T)11	11	2227946	2227956
MC01	1698	p1	(T)10	10	4510641	4510650		BDCS01000001	1698	p1	(A)10	10	2230044	2230053
MC01	1699	p1	(T)10	10	4511828	4511837		BDCS01000001	1699	p2	(AT)13	26	2231338	2231363
MC01	1700	p1	(A)12	12	4512185	4512196		BDCS01000001	1700	p2	(TA)9	18	2233944	2233961
MC01	1701	p2	(TA)11	22	4512592	4512613		BDCS01000001	1701	p1	(T)10	10	2234206	2234215
MC01	1702	p3	(TCC)5	15	4513182	4513196		BDCS01000001	1702	p1	(A)10	10	2234576	2234585
MC01	1703	p1	(A)11	11	4514794	4514804		BDCS01000001	1703	p1	(A)10	10	2234669	2234678
MC01	1704	p4	(TTTA)4	16	4515210	4515225		BDCS01000001	1704	p1	(T)13	13	2234862	2234874
MC01	1705	p3	(GAA)4	12	4515419	4515430		BDCS01000001	1705	p3	(TAT)4	12	2235096	2235107
MC01	1706	p3	(AAG)4	12	4515483	4515494		BDCS01000001	1706	p1	(T)11	11	2235618	2235628
MC01	1707	p1	(A)11	11	4516043	4516053		BDCS01000001	1707	p1	(A)12	12	2236185	2236196
MC01	1708	p3	(AAG)4	12	4522078	4522089		BDCS01000001	1708	p1	(T)14	14	2237183	2237196
MC01	1709	p1	(T)11	11	4523234	4523244		BDCS01000001	1709	p1	(A)10	10	2237277	2237286
MC01	1710	p2	(AT)9	18	4530002	4530019		BDCS01000001	1710	p2	(CT)7	14	2242693	2242706
MC01	1711	p1	(T)12	12	4530325	4530336		BDCS01000001	1711	p3	(TTA)4	12	2243125	2243136
MC01	1712	p1	(A)10	10	4530337	4530346		BDCS01000001	1712	p1	(T)10	10	2243526	2243535
MC01	1713	p1	(A)11	11	4530717	4530727		BDCS01000001	1713	p3	(AAG)4	12	2243738	2243749
MC01	1714	p1	(A)10	10	4533701	4533710		BDCS01000001	1714	p2	(AT)7	14	2243755	2243768
MC01	1715	p1	(A)10	10	4542417	4542426		BDCS01000001	1715	p1	(T)10	10	2243998	2244007
MC01	1716	p1	(T)10	10	4542537	4542546		BDCS01000001	1716	p1	(T)15	15	2245510	2245524
MC01	1717	p1	(A)12	12	4542602	4542613		BDCS01000001	1717	p1	(T)10	10	2245557	2245566
MC01	1718	p1	(A)10	10	4542792	4542801		BDCS01000001	1718	p2	(AT)6	12	2254349	2254360
MC01	1719	p1	(T)14	14	4546386	4546399		BDCS01000001	1719	p1	(T)10	10	2255046	2255055
MC01	1720	p1	(T)11	11	4547607	4547617		BDCS01000001	1720	p1	(A)10	10	2255360	2255369
MC01	1721	p1	(T)19	19	4547666	4547684		BDCS01000001	1721	p1	(T)12	12	2258879	2258890
MC01	1722	p1	(A)12	12	4547735	4547746		BDCS01000001	1722	p1	(A)10	10	2259078	2259087
MC01	1723	p1	(T)10	10	4548737	4548746		BDCS01000001	1723	p1	(A)10	10	2262593	2262602
MC01	1724	p1	(T)11	11	4548804	4548814		BDCS01000001	1724	p1	(T)10	10	2263458	2263467
MC01	1725	p1	(A)12	12	4550397	4550408		BDCS01000001	1725	p2	(AT)8	16	2264124	2264139
MC01	1726	p3	(TTC)4	12	4554249	4554260		BDCS01000001	1726	p2	(GC)6	12	2264537	2264548
MC01	1727	p1	(A)12	12	4560649	4560660		BDCS01000001	1727	p1	(T)13	13	2266108	2266120
MC01	1728	p2	(TC)6	12	4570101	4570112		BDCS01000001	1728	p2	(TA)7	14	2269980	2269993
MC01	1729	p1	(A)13	13	4570814	4570826		BDCS01000001	1729	p2	(TA)6	12	2270453	2270464
MC01	1730	p1	(T)14	14	4572248	4572261		BDCS01000001	1730	p1	(T)12	12	2270568	2270579
MC01	1731	p1	(A)18	18	4574012	4574029		BDCS01000001	1731	p1	(T)10	10	2273202	2273211
MC01	1732	p3	(AAT)5	15	4574075	4574089		BDCS01000001	1732	p3	(AAT)4	12	2273880	2273891
MC01	1733	p1	(T)11	11	4578385	4578395		BDCS01000001	1733	p4	(ATTA)4	16	2273904	2273919
MC01	1734	p1	(T)11	11	4579498	4579508		BDCS01000001	1734	p3	(CGA)4	12	2274794	2274805
MC01	1735	p1	(A)10	10	4580993	4581002		BDCS01000001	1735	p3	(AAG)4	12	2279720	2279731
MC01	1736	p1	(T)11	11	4587491	4587501		BDCS01000001	1736	p1	(A)15	15	2279745	2279759
MC01	1737	p2	(AT)7	14	4591932	4591945		BDCS01000001	1737	p2	(TA)7	14	2280333	2280346
MC01	1738	p2	(AT)10	20	4591950	4591969		BDCS01000001	1738	p1	(A)11	11	2281156	2281166
MC01	1739	p3	(ATA)4	12	4593409	4593420		BDCS01000001	1739	p3	(TTC)4	12	2281635	2281646
MC01	1740	p3	(ATT)4	12	4593421	4593432		BDCS01000001	1740	p1	(A)10	10	2283411	2283420
MC01	1741	p1	(T)11	11	4593797	4593807		BDCS01000001	1741	p1	(T)11	11	2284030	2284040
MC01	1742	p1	(T)10	10	4593845	4593854		BDCS01000001	1742	p3	(TTC)4	12	2284904	2284915
MC01	1743	p1	(T)10	10	4593893	4593902		BDCS01000001	1743	p2	(TG)19	38	2285423	2285460
MC01	1744	p2	(AT)6	12	4594055	4594066		BDCS01000001	1744	p2	(TA)8	16	2288432	2288447
MC01	1745	p2	(TA)6	12	4595896	4595907		BDCS01000001	1745	p2	(TG)10	20	2288448	2288467
MC01	1746	p3	(TAT)6	18	4596821	4596838		BDCS01000001	1746	p1	(T)10	10	2299249	2299258
MC01	1747	p2	(AG)7	14	4598135	4598148		BDCS01000001	1747	p1	(T)11	11	2300428	2300438
MC01	1748	p4	(AAAT)4	16	4600012	4600027		BDCS01000001	1748	p1	(T)10	10	2300442	2300451
MC01	1749	p3	(AAG)4	12	4600888	4600899		BDCS01000001	1749	p1	(A)10	10	2303471	2303480
MC01	1750	p1	(T)10	10	4602220	4602229		BDCS01000001	1750	p6	(TTTTTC)4	24	2303503	2303526
MC01	1751	p1	(T)10	10	4602453	4602462		BDCS01000001	1751	p1	(T)13	13	2303993	2304005
MC01	1752	p1	(T)12	12	4603371	4603382		BDCS01000001	1752	p2	(AT)11	22	2308348	2308369
MC01	1753	p1	(T)13	13	4608112	4608124		BDCS01000001	1753	p3	(TAG)4	12	2308699	2308710
MC01	1754	p3	(CTT)4	12	4612585	4612596		BDCS01000001	1754	p1	(T)11	11	2308776	2308786
MC01	1755	p3	(CAA)4	12	4612679	4612690		BDCS01000001	1755	p1	(A)10	10	2309055	2309064
MC01	1756	p1	(A)11	11	4620583	4620593		BDCS01000001	1756	p1	(T)10	10	2309916	2309925
MC01	1757	p3	(AAT)4	12	4621057	4621068		BDCS01000001	1757	p1	(T)10	10	2311006	2311015
MC01	1758	p3	(AAG)4	12	4622470	4622481		BDCS01000001	1758	p3	(TTA)6	18	2311423	2311440
MC01	1759	p1	(A)10	10	4623470	4623479		BDCS01000001	1759	p1	(A)11	11	2311797	2311807
MC01	1760	p1	(A)10	10	4625434	4625443		BDCS01000001	1760	p2	(AT)6	12	2311881	2311892
MC01	1761	p1	(T)10	10	4625833	4625842		BDCS01000001	1761	p1	(T)11	11	2313474	2313484
MC01	1762	p5	(CCAAC)4	20	4626300	4626319		BDCS01000001	1762	p1	(T)12	12	2313880	2313891
MC01	1763	p3	(ATA)4	12	4626360	4626371		BDCS01000001	1763	p1	(T)12	12	2314396	2314407
MC01	1764	p1	(T)13	13	4626686	4626698		BDCS01000001	1764	p2	(AC)7	14	2314529	2314542
MC01	1765	p1	(A)10	10	4628852	4628861		BDCS01000001	1765	p2	(AT)18	36	2314545	2314580
MC01	1766	p1	(A)10	10	4629190	4629199		BDCS01000001	1766	p1	(T)11	11	2314729	2314739
MC01	1767	p1	(A)12	12	4629632	4629643		BDCS01000001	1767	p3	(ATT)4	12	2314743	2314754
MC01	1768	p1	(T)13	13	4630631	4630643		BDCS01000001	1768	p2	(AT)16	32	2314886	2314917
MC01	1769	p1	(A)10	10	4630859	4630868		BDCS01000001	1769	p4	(AAAT)4	16	2316880	2316895
MC01	1770	p1	(T)12	12	4634549	4634560		BDCS01000001	1770	p1	(A)10	10	2320096	2320105
MC01	1771	p1	(A)10	10	4634701	4634710		BDCS01000001	1771	p2	(TA)7	14	2322688	2322701
MC01	1772	p2	(TG)6	12	4635740	4635751		BDCS01000001	1772	p1	(A)10	10	2329166	2329175
MC01	1773	p1	(A)10	10	4636139	4636148		BDCS01000001	1773	p1	(A)10	10	2329647	2329656
MC01	1774	p1	(T)10	10	4642626	4642635		BDCS01000001	1774	p2	(TC)25	50	2330010	2330059
MC01	1775	p1	(T)10	10	4643008	4643017		BDCS01000001	1775	p3	(CCG)4	12	2330410	2330421
MC01	1776	p1	(A)10	10	4646615	4646624		BDCS01000001	1776	p1	(T)16	16	2330800	2330815
MC01	1777	p1	(A)12	12	4648702	4648713		BDCS01000001	1777	p2	(CT)10	20	2331787	2331806
MC01	1778	p1	(T)10	10	4651907	4651916		BDCS01000001	1778	p1	(T)10	10	2332034	2332043
MC01	1779	p1	(T)10	10	4652410	4652419		BDCS01000001	1779	p1	(T)10	10	2333633	2333642
MC01	1780	p1	(T)11	11	4652640	4652650		BDCS01000001	1780	p3	(AAT)4	12	2342081	2342092
MC01	1781	p1	(A)18	18	4653863	4653880		BDCS01000001	1781	p3	(AAT)7	21	2342560	2342580
MC01	1782	p4	(TTAA)4	16	4656304	4656319		BDCS01000001	1782	p3	(AAT)4	12	2344251	2344262
MC01	1783	p1	(T)11	11	4659371	4659381		BDCS01000001	1783	p1	(A)11	11	2345262	2345272
MC01	1784	p2	(AT)12	24	4660463	4660486		BDCS01000001	1784	p1	(A)15	15	2345449	2345463
MC01	1785	p1	(G)12	12	4661580	4661591		BDCS01000001	1785	p1	(A)10	10	2347523	2347532
MC01	1786	p1	(T)10	10	4666464	4666473		BDCS01000001	1786	p1	(A)12	12	2347543	2347554
MC01	1787	p3	(TTC)4	12	4666613	4666624		BDCS01000001	1787	p1	(A)11	11	2354039	2354049
MC01	1788	p2	(GA)6	12	4667131	4667142		BDCS01000001	1788	p1	(A)12	12	2354251	2354262
MC01	1789	p4	(TTAA)4	16	4667219	4667234		BDCS01000001	1789	p4	(TATT)4	16	2354813	2354828
MC01	1790	p2	(AT)7	14	4667465	4667478		BDCS01000001	1790	p1	(A)11	11	2355224	2355234
MC01	1791	p3	(GAA)4	12	4670811	4670822		BDCS01000001	1791	p1	(A)13	13	2374515	2374527
MC01	1792	p2	(TC)7	14	4679190	4679203		BDCS01000001	1792	p3	(CAA)6	18	2380248	2380265
MC01	1793	p1	(A)16	16	4679977	4679992		BDCS01000001	1793	p1	(A)10	10	2380264	2380273
MC01	1794	p1	(T)10	10	4681228	4681237		BDCS01000001	1794	p1	(A)11	11	2380979	2380989
MC01	1795	p1	(A)10	10	4681244	4681253		BDCS01000001	1795	p3	(AAT)7	21	2383024	2383044
MC01	1796	p2	(AT)7	14	4682592	4682605		BDCS01000001	1796	p1	(A)10	10	2384478	2384487
MC01	1797	p3	(TAA)4	12	4685455	4685466		BDCS01000001	1797	p1	(A)10	10	2389462	2389471
MC01	1798	p1	(A)13	13	4692108	4692120		BDCS01000001	1798	p1	(A)10	10	2390460	2390469
MC01	1799	p1	(T)10	10	4707076	4707085		BDCS01000001	1799	p3	(AAT)5	15	2393058	2393072
MC01	1800	p1	(A)12	12	4709582	4709593		BDCS01000001	1800	p1	(T)10	10	2393810	2393819
MC01	1801	p1	(T)10	10	4709807	4709816		BDCS01000001	1801	p4	(CCAA)4	16	2394239	2394254
MC01	1802	p1	(A)10	10	4709864	4709873		BDCS01000001	1802	p1	(T)13	13	2394582	2394594
MC01	1803	p1	(A)10	10	4710017	4710026		BDCS01000001	1803	p1	(T)13	13	2396961	2396973
MC01	1804	p1	(A)10	10	4711552	4711561		BDCS01000001	1804	p1	(A)14	14	2397678	2397691
MC01	1805	p1	(A)11	11	4712378	4712388		BDCS01000001	1805	p1	(A)10	10	2398042	2398051
MC01	1806	p2	(TC)6	12	4723433	4723444		BDCS01000001	1806	p1	(A)10	10	2399075	2399084
MC01	1807	p1	(T)12	12	4723586	4723597		BDCS01000001	1807	p1	(A)14	14	2399597	2399610
MC01	1808	p1	(A)17	17	4725435	4725451		BDCS01000001	1808	p1	(A)10	10	2403874	2403883
MC01	1809	p3	(AAT)9	27	4725826	4725852		BDCS01000001	1809	p2	(TA)8	16	2403885	2403900
MC01	1810	p1	(T)10	10	4732441	4732450		BDCS01000001	1810	p3	(TAA)4	12	2403966	2403977
MC01	1811	p1	(T)10	10	4732690	4732699		BDCS01000001	1811	p1	(A)10	10	2404044	2404053
MC01	1812	p1	(A)50	50	4734696	4734745		BDCS01000001	1812	p1	(T)10	10	2404990	2404999
MC01	1813	p1	(T)10	10	4735522	4735531		BDCS01000001	1813	p2	(AT)10	20	2407000	2407019
MC01	1814	p1	(T)11	11	4738753	4738763		BDCS01000001	1814	p1	(T)12	12	2407019	2407030
MC01	1815	p1	(C)14	14	4740956	4740969		BDCS01000001	1815	p1	(T)10	10	2407481	2407490
MC01	1816	p3	(AAG)4	12	4742633	4742644		BDCS01000001	1816	p1	(T)17	17	2409118	2409134
MC01	1817	p3	(TAT)5	15	4742710	4742724		BDCS01000001	1817	p1	(A)10	10	2411617	2411626
MC01	1818	p2	(AT)7	14	4742869	4742882		BDCS01000001	1818	p4	(TATT)4	16	2411739	2411754
MC01	1819	p2	(AT)6	12	4747620	4747631		BDCS01000001	1819	p1	(A)11	11	2412215	2412225
MC01	1820	p1	(T)10	10	4747807	4747816		BDCS01000001	1820	p5	(AAAAG)4	20	2413760	2413779
MC01	1821	p1	(T)10	10	4749033	4749042		BDCS01000001	1821	p1	(A)10	10	2414047	2414056
MC01	1822	p3	(TGA)4	12	4749408	4749419		BDCS01000001	1822	p1	(A)10	10	2414424	2414433
MC01	1823	p1	(A)10	10	4750961	4750970		BDCS01000001	1823	p1	(A)14	14	2414552	2414565
MC01	1824	p2	(TA)9	18	4753776	4753793		BDCS01000001	1824	p2	(AT)7	14	2416088	2416101
MC01	1825	p1	(T)13	13	4755167	4755179		BDCS01000001	1825	p4	(TTTA)4	16	2416102	2416117
MC01	1826	p2	(TA)6	12	4758519	4758530		BDCS01000001	1826	p1	(T)10	10	2417670	2417679
MC01	1827	p1	(T)15	15	4758553	4758567		BDCS01000001	1827	p1	(T)11	11	2419754	2419764
MC01	1828	p5	(TTTTA)4	20	4759413	4759432		BDCS01000001	1828	p2	(CT)6	12	2421400	2421411
MC01	1829	p3	(ATC)4	12	4764511	4764522		BDCS01000001	1829	p3	(AAT)4	12	2432463	2432474
MC01	1830	p2	(AT)9	18	4764921	4764938		BDCS01000001	1830	p2	(TA)9	18	2434843	2434860
MC01	1831	p2	(TA)9	18	4764948	4764965		BDCS01000001	1831	p3	(TAT)5	15	2434859	2434873
MC01	1832	p1	(T)11	11	4765879	4765889		BDCS01000001	1832	p3	(TAA)5	15	2434990	2435004
MC01	1833	p1	(T)10	10	4766331	4766340		BDCS01000001	1833	p3	(TTA)4	12	2435007	2435018
MC01	1834	p3	(TCT)4	12	4768042	4768053		BDCS01000001	1834	p1	(T)11	11	2436575	2436585
MC01	1835	p4	(ATTA)5	20	4771862	4771881		BDCS01000001	1835	p1	(T)13	13	2438118	2438130
MC01	1836	p2	(TA)9	18	4774621	4774638		BDCS01000001	1836	p1	(T)10	10	2439437	2439446
MC01	1837	p1	(T)13	13	4776012	4776024		BDCS01000001	1837	p2	(TA)21	42	2439527	2439568
MC01	1838	p2	(TA)6	12	4779364	4779375		BDCS01000001	1838	p1	(T)10	10	2441311	2441320
MC01	1839	p1	(T)15	15	4779398	4779412		BDCS01000001	1839	p3	(AAT)4	12	2443180	2443191
MC01	1840	p5	(TTTTA)4	20	4780258	4780277		BDCS01000001	1840	p3	(ATT)5	15	2443234	2443248
MC01	1841	p5	(CAACC)4	20	4785133	4785152		BDCS01000001	1841	p1	(T)14	14	2443903	2443916
MC01	1842	p1	(T)23	23	4788388	4788410		BDCS01000001	1842	p1	(T)10	10	2445473	2445482
MC01	1843	p1	(T)10	10	4791574	4791583		BDCS01000001	1843	p1	(A)10	10	2446024	2446033
MC01	1844	p1	(A)10	10	4791596	4791605		BDCS01000001	1844	p2	(AT)13	26	2446044	2446069
MC01	1845	p3	(AGA)4	12	4792401	4792412		BDCS01000001	1845	p1	(T)10	10	2448620	2448629
MC01	1846	p2	(AT)9	18	4796490	4796507		BDCS01000001	1846	p2	(TA)7	14	2449850	2449863
MC01	1847	p2	(TA)9	18	4796593	4796610		BDCS01000001	1847	p1	(T)10	10	2450619	2450628
MC01	1848	p1	(A)10	10	4797239	4797248		BDCS01000001	1848	p1	(T)10	10	2452462	2452471
MC01	1849	p1	(A)10	10	4802036	4802045		BDCS01000001	1849	p1	(T)12	12	2452857	2452868
MC01	1850	p1	(T)11	11	4802560	4802570		BDCS01000001	1850	p2	(AG)8	16	2452993	2453008
MC01	1851	p1	(T)10	10	4804754	4804763		BDCS01000001	1851	p2	(TC)6	12	2456452	2456463
MC01	1852	p4	(TAAT)6	24	4810545	4810568		BDCS01000001	1852	p6	(GATGAA)4	24	2456689	2456712
MC01	1853	p2	(CT)6	12	4810653	4810664		BDCS01000001	1853	p2	(CT)8	16	2456898	2456913
MC01	1854	p3	(TTA)6	18	4813406	4813423		BDCS01000001	1854	p1	(T)10	10	2457319	2457328
MC01	1855	p1	(A)11	11	4813509	4813519		BDCS01000001	1855	p1	(T)10	10	2458170	2458179
MC01	1856	p1	(T)10	10	4820172	4820181		BDCS01000001	1856	p3	(TTA)5	15	2460567	2460581
MC01	1857	p1	(A)10	10	4820267	4820276		BDCS01000001	1857	p4	(TTAT)5	20	2460579	2460598
MC01	1858	p1	(T)10	10	4821699	4821708		BDCS01000001	1858	p2	(AT)10	20	2463755	2463774
MC01	1859	p1	(T)11	11	4823906	4823916		BDCS01000001	1859	p3	(TTA)4	12	2465995	2466006
MC01	1860	p1	(T)10	10	4824079	4824088		BDCS01000001	1860	p1	(A)11	11	2466216	2466226
MC01	1861	p1	(T)16	16	4824391	4824406		BDCS01000001	1861	p1	(A)10	10	2472640	2472649
MC01	1862	p1	(T)10	10	4824605	4824614		BDCS01000001	1862	p3	(TTA)4	12	2472934	2472945
MC01	1863	p1	(T)11	11	4825634	4825644		BDCS01000001	1863	p3	(AAT)8	24	2473947	2473970
MC01	1864	p1	(A)10	10	4828387	4828396		BDCS01000001	1864	p1	(T)11	11	2474605	2474615
MC01	1865	p1	(T)10	10	4828935	4828944		BDCS01000001	1865	p2	(AT)12	24	2475526	2475549
MC01	1866	p4	(ATTT)4	16	4831124	4831139		BDCS01000001	1866	p3	(AAT)4	12	2475713	2475724
MC01	1867	p1	(A)14	14	4843164	4843177		BDCS01000001	1867	p1	(A)11	11	2481947	2481957
MC01	1868	p1	(A)10	10	4845070	4845079		BDCS01000001	1868	p2	(TC)7	14	2484712	2484725
MC01	1869	p2	(TA)6	12	4845515	4845526		BDCS01000001	1869	p6	(ATTGGA)4	24	2484733	2484756
MC01	1870	p1	(A)12	12	4846074	4846085		BDCS01000001	1870	p1	(A)12	12	2485882	2485893
MC01	1871	p1	(A)10	10	4850392	4850401		BDCS01000001	1871	p1	(T)10	10	2486676	2486685
MC01	1872	p1	(A)13	13	4851245	4851257		BDCS01000001	1872	p1	(A)14	14	2489206	2489219
MC01	1873	p1	(A)10	10	4855468	4855477		BDCS01000001	1873	p3	(TAC)5	15	2489519	2489533
MC01	1874	p2	(TA)8	16	4859282	4859297		BDCS01000001	1874	p1	(A)10	10	2494250	2494259
MC01	1875	p4	(ATTA)4	16	4859319	4859334		BDCS01000001	1875	p1	(T)10	10	2495991	2496000
MC01	1876	p2	(TA)6	12	4859360	4859371		BDCS01000001	1876	p3	(ATT)4	12	2496557	2496568
MC01	1877	p1	(T)10	10	4872057	4872066		BDCS01000001	1877	p1	(T)11	11	2497420	2497430
MC01	1878	p1	(A)10	10	4872403	4872412		BDCS01000001	1878	p1	(T)13	13	2498398	2498410
MC01	1879	p1	(A)10	10	4873570	4873579		BDCS01000001	1879	p1	(A)10	10	2498469	2498478
MC01	1880	p1	(T)10	10	4873969	4873978		BDCS01000001	1880	p1	(T)16	16	2500987	2501002
MC01	1881	p1	(A)10	10	4874038	4874047		BDCS01000001	1881	p2	(AT)15	30	2501182	2501211
MC01	1882	p1	(T)11	11	4887734	4887744		BDCS01000001	1882	p2	(AT)6	12	2501511	2501522
MC01	1883	p1	(A)10	10	4894098	4894107		BDCS01000001	1883	p2	(AT)8	16	2501608	2501623
MC01	1884	p2	(AT)13	26	4896167	4896192		BDCS01000001	1884	p1	(T)15	15	2502466	2502480
MC01	1885	p1	(A)10	10	4898205	4898214		BDCS01000001	1885	p1	(A)16	16	2502542	2502557
MC01	1886	p1	(T)10	10	4899937	4899946		BDCS01000001	1886	p3	(CCG)4	12	2502735	2502746
MC01	1887	p2	(AT)8	16	4900817	4900832		BDCS01000001	1887	p2	(AG)7	14	2503726	2503739
MC01	1888	p3	(ATT)4	12	4906156	4906167		BDCS01000001	1888	p2	(CT)9	18	2504331	2504348
MC01	1889	p2	(TA)7	14	4906188	4906201		BDCS01000001	1889	p1	(T)11	11	2504959	2504969
MC01	1890	p1	(T)11	11	4908083	4908093		BDCS01000001	1890	p1	(T)10	10	2505422	2505431
MC01	1891	p3	(TAA)4	12	4908431	4908442		BDCS01000001	1891	p1	(A)10	10	2506070	2506079
MC01	1892	p1	(A)11	11	4915009	4915019		BDCS01000001	1892	p1	(T)13	13	2508872	2508884
MC01	1893	p2	(TA)12	24	4915818	4915841		BDCS01000001	1893	p1	(T)13	13	2517642	2517654
MC01	1894	p2	(TA)7	14	4918290	4918303		BDCS01000001	1894	p1	(A)13	13	2518200	2518212
MC01	1895	p1	(A)11	11	4918376	4918386		BDCS01000001	1895	p1	(A)11	11	2518932	2518942
MC01	1896	p1	(A)11	11	4918797	4918807		BDCS01000001	1896	p1	(T)12	12	2519724	2519735
MC01	1897	p1	(A)10	10	4921401	4921410		BDCS01000001	1897	p1	(A)15	15	2520200	2520214
MC01	1898	p1	(T)10	10	4932618	4932627		BDCS01000001	1898	p1	(T)10	10	2520633	2520642
MC01	1899	p1	(T)14	14	4933662	4933675		BDCS01000001	1899	p2	(AT)7	14	2522477	2522490
MC01	1900	p3	(AAT)4	12	4936546	4936557		BDCS01000001	1900	p1	(T)12	12	2528303	2528314
MC01	1901	p3	(AAT)4	12	4936589	4936600		BDCS01000001	1901	p2	(TG)6	12	2529988	2529999
MC01	1902	p1	(T)11	11	4936646	4936656		BDCS01000001	1902	p1	(A)16	16	2530177	2530192
MC01	1903	p3	(GAA)4	12	4939158	4939169		BDCS01000001	1903	p1	(A)11	11	2532146	2532156
MC01	1904	p2	(AT)7	14	4939274	4939287		BDCS01000001	1904	p3	(TTA)4	12	2532460	2532471
MC01	1905	p3	(CTT)4	12	4943578	4943589		BDCS01000001	1905	p1	(A)10	10	2532934	2532943
MC01	1906	p2	(AT)7	14	4946329	4946342		BDCS01000001	1906	p3	(TTA)4	12	2533492	2533503
MC01	1907	p2	(AT)9	18	4946419	4946436		BDCS01000001	1907	p3	(TTC)4	12	2534144	2534155
MC01	1908	p3	(CTT)4	12	4948594	4948605		BDCS01000001	1908	p3	(ATT)4	12	2535939	2535950
MC01	1909	p2	(TA)6	12	4950681	4950692		BDCS01000001	1909	p1	(T)10	10	2537758	2537767
MC01	1910	p1	(A)14	14	4952244	4952257		BDCS01000001	1910	p1	(A)12	12	2538182	2538193
MC01	1911	p1	(A)10	10	4952780	4952789		BDCS01000001	1911	p1	(T)10	10	2538636	2538645
MC01	1912	p2	(AT)23	46	4954095	4954140		BDCS01000001	1912	p2	(AC)7	14	2540220	2540233
MC01	1913	p2	(AT)6	12	4954876	4954887		BDCS01000001	1913	p1	(T)16	16	2542691	2542706
MC01	1914	p1	(A)15	15	4958896	4958910		BDCS01000001	1914	p1	(T)11	11	2545137	2545147
MC01	1915	p1	(A)12	12	4959086	4959097		BDCS01000001	1915	p2	(AT)6	12	2546466	2546477
MC01	1916	p2	(TA)8	16	4959211	4959226		BDCS01000001	1916	p1	(A)11	11	2547166	2547176
MC01	1917	p1	(A)13	13	4960363	4960375		BDCS01000001	1917	p3	(CGC)4	12	2547969	2547980
MC01	1918	p3	(AAT)4	12	4960786	4960797		BDCS01000001	1918	p1	(T)12	12	2551092	2551103
MC01	1919	p1	(T)10	10	4961766	4961775		BDCS01000001	1919	p1	(T)10	10	2554028	2554037
MC01	1920	p1	(A)12	12	4962653	4962664		BDCS01000001	1920	p1	(A)16	16	2557677	2557692
MC01	1921	p3	(TCT)4	12	4972404	4972415		BDCS01000001	1921	p1	(T)13	13	2558079	2558091
MC01	1922	p1	(T)10	10	4973080	4973089		BDCS01000001	1922	p1	(A)11	11	2559149	2559159
MC01	1923	p3	(CTT)4	12	4977247	4977258		BDCS01000001	1923	p2	(GA)8	16	2560510	2560525
MC01	1924	p3	(AAT)4	12	4979791	4979802		BDCS01000001	1924	p2	(AG)7	14	2560531	2560544
MC01	1925	p1	(A)11	11	4984873	4984883		BDCS01000001	1925	p3	(GTG)4	12	2563420	2563431
MC01	1926	p1	(A)11	11	4987307	4987317		BDCS01000001	1926	p2	(TC)24	48	2564678	2564725
MC01	1927	p3	(AAG)4	12	4988160	4988171		BDCS01000001	1927	p1	(T)11	11	2564947	2564957
MC01	1928	p3	(AGA)4	12	4988182	4988193		BDCS01000001	1928	p1	(T)14	14	2565076	2565089
MC01	1929	p3	(GAA)5	15	4988208	4988222		BDCS01000001	1929	p4	(TTTA)4	16	2565953	2565968
MC01	1930	p3	(GAA)5	15	4988245	4988259		BDCS01000001	1930	p2	(AT)9	18	2566146	2566163
MC01	1931	p1	(T)10	10	4988704	4988713		BDCS01000001	1931	p3	(TTG)4	12	2567389	2567400
MC01	1932	p2	(AT)6	12	4990020	4990031		BDCS01000001	1932	p1	(A)13	13	2567427	2567439
MC01	1933	p4	(ATTA)4	16	4990052	4990067		BDCS01000001	1933	p1	(T)18	18	2568502	2568519
MC01	1934	p2	(AT)6	12	4990092	4990103		BDCS01000001	1934	p1	(T)10	10	2569312	2569321
MC01	1935	p1	(T)13	13	4997746	4997758		BDCS01000001	1935	p1	(T)10	10	2569651	2569660
MC01	1936	p1	(A)10	10	4998550	4998559		BDCS01000001	1936	p1	(A)10	10	2569863	2569872
MC01	1937	p1	(T)14	14	4998691	4998704		BDCS01000001	1937	p3	(GCA)4	12	2570380	2570391
MC01	1938	p2	(AT)6	12	5000085	5000096		BDCS01000001	1938	p1	(T)12	12	2574577	2574588
MC01	1939	p1	(T)10	10	5002097	5002106		BDCS01000001	1939	p1	(A)10	10	2575057	2575066
MC01	1940	p1	(C)11	11	5003297	5003307		BDCS01000001	1940	p3	(GAA)7	21	2576484	2576504
MC01	1941	p1	(T)12	12	5004766	5004777		BDCS01000001	1941	p1	(A)10	10	2576715	2576724
MC01	1942	p1	(T)10	10	5014903	5014912		BDCS01000001	1942	p1	(A)11	11	2580334	2580344
MC01	1943	p1	(T)13	13	5015880	5015892		BDCS01000001	1943	p3	(AGT)4	12	2586509	2586520
MC01	1944	p1	(G)10	10	5022624	5022633		BDCS01000001	1944	p1	(A)10	10	2590154	2590163
MC01	1945	p4	(AAAT)4	16	5023002	5023017		BDCS01000001	1945	p1	(T)10	10	2591038	2591047
MC01	1946	p1	(T)10	10	5024280	5024289		BDCS01000001	1946	p2	(CG)6	12	2592661	2592672
MC01	1947	p2	(TA)9	18	5025799	5025816		BDCS01000001	1947	p3	(TTA)5	15	2592925	2592939
MC01	1948	p1	(A)10	10	5029197	5029206		BDCS01000001	1948	p1	(T)10	10	2595283	2595292
MC01	1949	p1	(T)12	12	5029267	5029278		BDCS01000001	1949	p2	(AT)7	14	2597716	2597729
MC01	1950	p1	(A)10	10	5029491	5029500		BDCS01000001	1950	p4	(TATT)4	16	2597741	2597756
MC01	1951	p2	(TA)6	12	5029906	5029917		BDCS01000001	1951	p3	(TAT)4	12	2599981	2599992
MC01	1952	p3	(TTC)4	12	5031224	5031235		BDCS01000001	1952	p1	(A)11	11	2601058	2601068
MC01	1953	p3	(TCT)4	12	5032196	5032207		BDCS01000001	1953	p3	(CCT)4	12	2601836	2601847
MC01	1954	p1	(T)12	12	5035306	5035317		BDCS01000001	1954	p2	(AG)6	12	2603017	2603028
MC01	1955	p1	(T)15	15	5035363	5035377		BDCS01000001	1955	p3	(AAT)7	21	2603716	2603736
MC01	1956	p2	(AT)9	18	5040703	5040720		BDCS01000001	1956	p1	(T)10	10	2603941	2603950
MC01	1957	p2	(TA)7	14	5041188	5041201		BDCS01000001	1957	p1	(A)12	12	2604758	2604769
MC01	1958	p2	(AT)11	22	5042460	5042481		BDCS01000001	1958	p2	(TA)10	20	2604770	2604789
MC01	1959	p1	(A)10	10	5042665	5042674		BDCS01000001	1959	p2	(AT)12	24	2604853	2604876
MC01	1960	p1	(A)10	10	5043667	5043676		BDCS01000001	1960	p1	(A)12	12	2605444	2605455
MC01	1961	p1	(T)11	11	5045454	5045464		BDCS01000001	1961	p1	(T)13	13	2606074	2606086
MC01	1962	p1	(A)11	11	5047002	5047012		BDCS01000001	1962	p1	(A)10	10	2606699	2606708
MC01	1963	p1	(T)11	11	5047121	5047131		BDCS01000001	1963	p2	(TA)6	12	2606821	2606832
MC01	1964	p2	(CT)6	12	5047281	5047292		BDCS01000001	1964	p1	(T)12	12	2608821	2608832
MC01	1965	p1	(T)11	11	5047651	5047661		BDCS01000001	1965	p1	(T)10	10	2609262	2609271
MC01	1966	p3	(TTG)4	12	5051423	5051434		BDCS01000001	1966	p1	(A)10	10	2609372	2609381
MC01	1967	p2	(TC)10	20	5051441	5051460		BDCS01000001	1967	p1	(A)10	10	2609440	2609449
MC01	1968	p1	(A)12	12	5058761	5058772		BDCS01000001	1968	p3	(ATC)5	15	2619018	2619032
MC01	1969	p2	(GA)6	12	5063161	5063172		BDCS01000001	1969	p3	(AAG)4	12	2622030	2622041
MC01	1970	p2	(GA)6	12	5063261	5063272		BDCS01000001	1970	p1	(A)12	12	2622854	2622865
MC01	1971	p2	(GA)6	12	5063361	5063372		BDCS01000001	1971	p1	(A)11	11	2623996	2624006
MC01	1972	p2	(TA)8	16	5063473	5063488		BDCS01000001	1972	p1	(A)16	16	2626125	2626140
MC01	1973	p1	(T)12	12	5063489	5063500		BDCS01000001	1973	p4	(AAAC)4	16	2626845	2626860
MC01	1974	p1	(T)10	10	5068076	5068085		BDCS01000001	1974	p1	(A)16	16	2627714	2627729
MC01	1975	p1	(T)10	10	5072557	5072566		BDCS01000001	1975	p1	(A)10	10	2630419	2630428
MC01	1976	p1	(T)11	11	5073057	5073067		BDCS01000001	1976	p1	(A)10	10	2631724	2631733
MC01	1977	p2	(TC)7	14	5073169	5073182		BDCS01000001	1977	p1	(A)15	15	2632613	2632627
MC01	1978	p1	(A)10	10	5077560	5077569		BDCS01000001	1978	p3	(TTA)9	27	2632731	2632757
MC01	1979	p1	(T)10	10	5077784	5077793		BDCS01000001	1979	p3	(TAT)5	15	2632803	2632817
MC01	1980	p1	(A)10	10	5077852	5077861		BDCS01000001	1980	p1	(T)12	12	2633616	2633627
MC01	1981	p1	(A)10	10	5078042	5078051		BDCS01000001	1981	p1	(A)11	11	2633770	2633780
MC01	1982	p1	(A)10	10	5078161	5078170		BDCS01000001	1982	p4	(AAAG)6	24	2633778	2633801
MC01	1983	p3	(AAT)8	24	5078710	5078733		BDCS01000001	1983	p1	(A)10	10	2639892	2639901
MC01	1984	p1	(A)10	10	5081335	5081344		BDCS01000001	1984	p4	(AAAT)5	20	2640694	2640713
MC01	1985	p1	(T)13	13	5081781	5081793		BDCS01000001	1985	p1	(A)10	10	2643255	2643264
MC01	1986	p1	(T)10	10	5082421	5082430		BDCS01000001	1986	p3	(AAT)6	18	2644623	2644640
MC01	1987	p1	(T)11	11	5083340	5083350		BDCS01000001	1987	p3	(GCT)4	12	2645137	2645148
MC01	1988	p1	(T)11	11	5084728	5084738		BDCS01000001	1988	p1	(A)10	10	2647894	2647903
MC01	1989	p1	(A)13	13	5086451	5086463		BDCS01000001	1989	p2	(AT)7	14	2648163	2648176
MC01	1990	p1	(T)10	10	5092920	5092929		BDCS01000001	1990	p1	(A)14	14	2648829	2648842
MC01	1991	p1	(T)11	11	5093420	5093430		BDCS01000001	1991	p2	(TG)10	20	2652802	2652821
MC01	1992	p2	(TC)7	14	5093532	5093545		BDCS01000001	1992	p1	(A)11	11	2657141	2657151
MC01	1993	p1	(A)10	10	5097923	5097932		BDCS01000001	1993	p1	(T)12	12	2661867	2661878
MC01	1994	p1	(T)10	10	5098147	5098156		BDCS01000001	1994	p4	(ACAT)5	20	2664361	2664380
MC01	1995	p1	(A)10	10	5098215	5098224		BDCS01000001	1995	p2	(AT)8	16	2664379	2664394
MC01	1996	p1	(A)10	10	5098405	5098414		BDCS01000001	1996	p1	(T)10	10	2664884	2664893
MC01	1997	p1	(A)10	10	5098524	5098533		BDCS01000001	1997	p3	(CTT)4	12	2667993	2668004
[truncated: 186,094 more rows]
