# Supplementary material for: Genome-Wide Analysis of Simple Sequence Repeats in Bitter Gourd (Momordica charantia)
Source: Front Plant Sci. 2017 Jun 22;8:1103. doi: 10.3389/fpls.2017.01103 (PMC5479929; doi:10.3389/fpls.2017.01103)
Supplement: Supplementary file 5 [file Table_5.xlsx]

## Sheet: Table S5
Supplementary Table S5. SSR motifs identified in the two cucumber genomes.
9930								PI183967
ID	SSR nr.	SSR type	SSR	size	start	end		ID	SSR nr.	SSR type	SSR	size	start	end
Chr1	1	p1	(A)11	11	3617	3627		Chr1	1	p1	(A)11	11	3568	3578
Chr1	2	p1	(A)11	11	4089	4099		Chr1	2	p1	(A)11	11	4040	4050
Chr1	3	p1	(A)10	10	6157	6166		Chr1	3	p1	(A)10	10	6121	6130
Chr1	4	p1	(A)11	11	7658	7668		Chr1	4	p1	(A)11	11	7663	7673
Chr1	5	p1	(T)10	10	14069	14078		Chr1	5	p1	(A)10	10	9992	10001
Chr1	6	p2	(AT)6	12	18081	18092		Chr1	6	p1	(T)10	10	14093	14102
Chr1	7	p1	(A)21	21	18660	18680		Chr1	7	p1	(A)13	13	16629	16641
Chr1	8	p1	(T)20	20	19393	19412		Chr1	8	p2	(AT)6	12	18119	18130
Chr1	9	p1	(A)10	10	22205	22214		Chr1	9	p1	(A)21	21	18698	18718
Chr1	10	p1	(A)10	10	24165	24174		Chr1	10	p1	(T)17	17	19434	19450
Chr1	11	p1	(A)17	17	24536	24552		Chr1	11	p1	(A)10	10	22243	22252
Chr1	12	p1	(T)10	10	26091	26100		Chr1	12	p1	(A)10	10	24208	24217
Chr1	13	p1	(A)14	14	27653	27666		Chr1	13	p1	(T)11	11	26136	26146
Chr1	14	p3	(AAG)4	12	27668	27679		Chr1	14	p1	(A)15	15	27700	27714
Chr1	15	p2	(CT)6	12	27867	27878		Chr1	15	p3	(GAA)4	12	27715	27726
Chr1	16	p1	(T)10	10	29293	29302		Chr1	16	p2	(CT)6	12	27912	27923
Chr1	17	p2	(TA)10	20	29555	29574		Chr1	17	p1	(T)10	10	29210	29219
Chr1	18	p6	(CACCAG)5	30	30552	30581		Chr1	18	p1	(A)15	15	29738	29752
Chr1	19	p3	(GGA)4	12	31224	31235		Chr1	19	p6	(AGCACC)4	24	30730	30753
Chr1	20	p1	(T)14	14	31551	31564		Chr1	20	p3	(GGA)4	12	31398	31409
Chr1	21	p2	(TA)10	20	32978	32997		Chr1	21	p1	(T)14	14	31725	31738
Chr1	22	p1	(T)13	13	33246	33258		Chr1	22	p2	(TA)7	14	33156	33169
Chr1	23	p1	(T)10	10	33295	33304		Chr1	23	p1	(T)16	16	33420	33435
Chr1	24	p1	(T)12	12	33536	33547		Chr1	24	p1	(T)10	10	33496	33505
Chr1	25	p1	(A)11	11	34735	34745		Chr1	25	p1	(T)14	14	33700	33713
Chr1	26	p1	(T)10	10	35539	35548		Chr1	26	p2	(AT)13	26	36763	36788
Chr1	27	p2	(AT)11	22	36737	36758		Chr1	27	p1	(A)11	11	36953	36963
Chr1	28	p1	(T)10	10	46449	46458		Chr1	28	p6	(ACTCCC)4	24	38131	38154
Chr1	29	p1	(T)10	10	46699	46708		Chr1	29	p3	(TCT)4	12	39473	39484
Chr1	30	p4	(GAAA)17	68	51428	51495		Chr1	30	p1	(T)12	12	45614	45625
Chr1	31	p1	(T)13	13	51635	51647		Chr1	31	p1	(T)10	10	48216	48225
Chr1	32	p2	(AG)10	20	51781	51800		Chr1	32	p4	(GAAA)6	24	53194	53217
Chr1	33	p4	(TAAC)4	16	52036	52051		Chr1	33	p1	(T)14	14	53354	53367
Chr1	34	p2	(TA)9	18	52297	52314		Chr1	34	p2	(AG)9	18	53501	53518
Chr1	35	p3	(ATG)5	15	52350	52364		Chr1	35	p1	(T)18	18	53770	53787
Chr1	36	p4	(AAAG)5	20	52697	52716		Chr1	36	p1	(A)13	13	53865	53877
Chr1	37	p1	(T)23	23	52969	52991		Chr1	37	p2	(CT)15	30	54519	54548
Chr1	38	p1	(A)12	12	53069	53080		Chr1	38	p1	(T)10	10	54806	54815
Chr1	39	p2	(CT)10	20	53723	53742		Chr1	39	p1	(C)18	18	55211	55228
Chr1	40	p1	(T)13	13	54239	54251		Chr1	40	p1	(T)15	15	57129	57143
Chr1	41	p1	(C)21	21	54381	54401		Chr1	41	p2	(CT)10	20	58283	58302
Chr1	42	p1	(T)16	16	56293	56308		Chr1	42	p1	(A)15	15	58316	58330
Chr1	43	p2	(CT)8	16	57449	57464		Chr1	43	p2	(AT)9	18	59443	59460
Chr1	44	p1	(C)18	18	57465	57482		Chr1	44	p1	(A)11	11	63523	63533
Chr1	45	p2	(AT)8	16	58614	58629		Chr1	45	p4	(ATTT)5	20	63607	63626
Chr1	46	p1	(A)14	14	62700	62713		Chr1	46	p3	(AGC)4	12	63824	63835
Chr1	47	p4	(ATTT)5	20	62787	62806		Chr1	47	p4	(AGAA)4	16	67722	67737
Chr1	48	p3	(AGC)4	12	63004	63015		Chr1	48	p2	(TA)7	14	68187	68200
Chr1	49	p4	(AGAA)4	16	66896	66911		Chr1	49	p3	(CTT)4	12	69182	69193
Chr1	50	p1	(T)10	10	67521	67530		Chr1	50	p1	(T)10	10	76697	76706
Chr1	51	p3	(CTT)4	12	67957	67968		Chr1	51	p3	(TGA)4	12	77911	77922
Chr1	52	p1	(T)11	11	75494	75504		Chr1	52	p2	(AT)9	18	81284	81301
Chr1	53	p1	(A)10	10	75672	75681		Chr1	53	p1	(A)12	12	81853	81864
Chr1	54	p3	(TGA)4	12	76710	76721		Chr1	54	p1	(A)11	11	83651	83661
Chr1	55	p2	(AT)8	16	80084	80099		Chr1	55	p1	(A)11	11	84327	84337
Chr1	56	p1	(A)12	12	80651	80662		Chr1	56	p1	(C)17	17	85240	85256
Chr1	57	p1	(A)12	12	82449	82460		Chr1	57	p1	(A)13	13	88790	88802
Chr1	58	p1	(A)10	10	83127	83136		Chr1	58	p3	(TTA)4	12	90181	90192
Chr1	59	p1	(A)12	12	87586	87597		Chr1	59	p1	(T)14	14	91960	91973
Chr1	60	p3	(TTA)4	12	88957	88968		Chr1	60	p2	(TA)15	30	96810	96839
Chr1	61	p1	(T)17	17	90729	90745		Chr1	61	p2	(TA)8	16	99571	99586
Chr1	62	p2	(TA)216	432	95582	96013		Chr1	62	p3	(CTT)4	12	101107	101118
Chr1	63	p2	(TA)8	16	98726	98741		Chr1	63	p2	(AG)15	30	101218	101247
Chr1	64	p1	(T)10	10	100204	100213		Chr1	64	p1	(T)13	13	102278	102290
Chr1	65	p3	(CTT)4	12	100261	100272		Chr1	65	p1	(T)10	10	102415	102424
Chr1	66	p2	(AG)10	20	100372	100391		Chr1	66	p1	(T)29	29	102969	102997
Chr1	67	p1	(T)13	13	101422	101434		Chr1	67	p2	(TC)9	18	103368	103385
Chr1	68	p1	(T)10	10	101559	101568		Chr1	68	p2	(AC)6	12	104380	104391
Chr1	69	p1	(T)17	17	102113	102129		Chr1	69	p2	(AT)8	16	105128	105143
Chr1	70	p2	(TC)10	20	102501	102520		Chr1	70	p3	(ATT)4	12	106573	106584
Chr1	71	p2	(AC)6	12	103513	103524		Chr1	71	p3	(TAA)5	15	108488	108502
Chr1	72	p2	(AT)6	12	104261	104272		Chr1	72	p3	(GAA)6	18	108503	108520
Chr1	73	p3	(ATT)4	12	105701	105712		Chr1	73	p3	(GAA)4	12	114018	114029
Chr1	74	p3	(AAG)5	15	107624	107638		Chr1	74	p2	(TA)6	12	114382	114393
Chr1	75	p3	(GAA)4	12	113088	113099		Chr1	75	p2	(TC)6	12	114675	114686
Chr1	76	p2	(AT)7	14	113451	113464		Chr1	76	p3	(GAA)6	18	115360	115377
Chr1	77	p2	(TC)6	12	113745	113756		Chr1	77	p2	(AT)8	16	116839	116854
Chr1	78	p3	(GAA)6	18	114430	114447		Chr1	78	p2	(CT)7	14	117250	117263
Chr1	79	p2	(AT)8	16	115909	115924		Chr1	79	p5	(ACCAC)4	20	118369	118388
Chr1	80	p2	(CT)7	14	116320	116333		Chr1	80	p1	(A)11	11	122940	122950
Chr1	81	p1	(A)10	10	122004	122013		Chr1	81	p2	(AC)6	12	126293	126304
Chr1	82	p1	(A)11	11	122015	122025		Chr1	82	p1	(A)19	19	128381	128399
Chr1	83	p1	(A)17	17	127417	127433		Chr1	83	p6	(CATTGC)4	24	131114	131137
Chr1	84	p6	(CATTGC)4	24	130155	130178		Chr1	84	p1	(A)10	10	132100	132109
Chr1	85	p1	(T)17	17	131377	131393		Chr1	85	p1	(T)15	15	132342	132356
Chr1	86	p3	(AGA)4	12	131892	131903		Chr1	86	p3	(AGA)4	12	132857	132868
Chr1	87	p1	(T)13	13	132365	132377		Chr1	87	p1	(T)12	12	133330	133341
Chr1	88	p2	(AG)8	16	133757	133772		Chr1	88	p2	(AG)8	16	134571	134586
Chr1	89	p4	(GAAA)5	20	133814	133833		Chr1	89	p4	(GAAA)5	20	134628	134647
Chr1	90	p1	(T)17	17	134355	134371		Chr1	90	p1	(T)17	17	135169	135185
Chr1	91	p1	(A)22	22	137289	137310		Chr1	91	p1	(A)20	20	138068	138087
Chr1	92	p3	(TGA)4	12	138051	138062		Chr1	92	p1	(T)10	10	139328	139337
Chr1	93	p2	(TA)6	12	147384	147395		Chr1	93	p1	(A)10	10	140657	140666
Chr1	94	p2	(AT)6	12	148493	148504		Chr1	94	p2	(TA)7	14	140727	140740
Chr1	95	p2	(AT)6	12	148507	148518		Chr1	95	p2	(TA)6	12	148177	148188
Chr1	96	p3	(GTA)4	12	148609	148620		Chr1	96	p2	(AT)6	12	149276	149287
Chr1	97	p2	(CA)8	16	149215	149230		Chr1	97	p2	(AT)6	12	149290	149301
Chr1	98	p2	(TA)7	14	149478	149491		Chr1	98	p3	(GTA)4	12	149392	149403
Chr1	99	p3	(TTC)8	24	149643	149666		Chr1	99	p2	(CA)12	24	149998	150021
Chr1	100	p1	(A)14	14	152077	152090		Chr1	100	p2	(TA)7	14	150269	150282
Chr1	101	p1	(A)11	11	157182	157192		Chr1	101	p3	(TTC)8	24	150434	150457
Chr1	102	p1	(A)10	10	157843	157852		Chr1	102	p1	(A)13	13	152867	152879
Chr1	103	p2	(TG)7	14	158635	158648		Chr1	103	p1	(A)11	11	157964	157974
Chr1	104	p2	(AT)8	16	159106	159121		Chr1	104	p1	(A)11	11	158625	158635
Chr1	105	p2	(TA)11	22	159957	159978		Chr1	105	p2	(TG)7	14	159429	159442
Chr1	106	p3	(ATC)5	15	160361	160375		Chr1	106	p1	(G)10	10	159473	159482
Chr1	107	p3	(TTG)4	12	160438	160449		Chr1	107	p2	(AT)8	16	159922	159937
Chr1	108	p2	(TA)6	12	160582	160593		Chr1	108	p1	(T)15	15	160345	160359
Chr1	109	p1	(A)17	17	162537	162553		Chr1	109	p2	(TA)8	16	160774	160789
Chr1	110	p2	(CA)9	18	163066	163083		Chr1	110	p3	(ATC)5	15	161172	161186
Chr1	111	p3	(ATG)4	12	163342	163353		Chr1	111	p3	(TTG)4	12	161249	161260
Chr1	112	p2	(AT)8	16	163660	163675		Chr1	112	p2	(TA)6	12	161394	161405
Chr1	113	p2	(TA)6	12	163676	163687		Chr1	113	p3	(ATA)4	12	161625	161636
Chr1	114	p3	(TTC)7	21	163723	163743		Chr1	114	p1	(A)17	17	163382	163398
Chr1	115	p1	(T)14	14	163751	163764		Chr1	115	p2	(TA)9	18	163492	163509
Chr1	116	p2	(AG)7	14	164418	164431		Chr1	116	p2	(CA)9	18	163907	163924
Chr1	117	p3	(TAC)8	24	165713	165736		Chr1	117	p3	(ATG)4	12	164183	164194
Chr1	118	p1	(A)11	11	167976	167986		Chr1	118	p2	(AT)7	14	164501	164514
Chr1	119	p2	(TA)8	16	168286	168301		Chr1	119	p3	(TTC)7	21	164567	164587
Chr1	120	p4	(GAAA)4	16	169116	169131		Chr1	120	p1	(T)15	15	164595	164609
Chr1	121	p1	(A)11	11	171156	171166		Chr1	121	p2	(AG)7	14	165243	165256
Chr1	122	p2	(CA)7	14	171361	171374		Chr1	122	p3	(TAC)11	33	166538	166570
Chr1	123	p1	(T)11	11	173949	173959		Chr1	123	p2	(TA)6	12	168769	168780
Chr1	124	p3	(TAA)4	12	175088	175099		Chr1	124	p1	(A)10	10	168799	168808
Chr1	125	p3	(CTT)5	15	176113	176127		Chr1	125	p2	(TA)8	16	169108	169123
Chr1	126	p3	(TAT)4	12	177259	177270		Chr1	126	p1	(A)13	13	171982	171994
Chr1	127	p1	(A)12	12	177300	177311		Chr1	127	p2	(CA)7	14	172191	172204
Chr1	128	p2	(TA)101	202	177312	177513		Chr1	128	p1	(G)11	11	173140	173150
Chr1	129	p1	(T)16	16	178083	178098		Chr1	129	p1	(T)19	19	175500	175518
Chr1	130	p1	(A)11	11	179494	179504		Chr1	130	p3	(CTT)5	15	177228	177242
Chr1	131	p4	(ATTT)4	16	179926	179941		Chr1	131	p3	(TAT)4	12	178374	178385
Chr1	132	p1	(A)22	22	181125	181146		Chr1	132	p1	(A)10	10	178415	178424
Chr1	133	p2	(AG)11	22	182963	182984		Chr1	133	p2	(AT)10	20	178424	178443
Chr1	134	p4	(AAAG)4	16	184874	184889		Chr1	134	p1	(T)14	14	179011	179024
Chr1	135	p3	(AAT)4	12	185367	185378		Chr1	135	p1	(A)10	10	180420	180429
Chr1	136	p2	(AG)27	54	194003	194056		Chr1	136	p4	(ATTT)4	16	180850	180865
Chr1	137	p1	(C)13	13	196426	196438		Chr1	137	p1	(A)18	18	182050	182067
Chr1	138	p2	(TA)8	16	198793	198808		Chr1	138	p2	(AG)12	24	183863	183886
Chr1	139	p3	(AAT)4	12	205928	205939		Chr1	139	p4	(AAAG)4	16	185820	185835
Chr1	140	p4	(TAAA)4	16	206760	206775		Chr1	140	p3	(AAT)4	12	186314	186325
Chr1	141	p1	(A)14	14	207889	207902		Chr1	141	p2	(AG)9	18	194933	194950
Chr1	142	p2	(CT)6	12	209561	209572		Chr1	142	p2	(TA)14	28	199713	199740
Chr1	143	p1	(A)14	14	210555	210568		Chr1	143	p3	(AAT)4	12	206850	206861
Chr1	144	p3	(CGA)4	12	215740	215751		Chr1	144	p4	(TAAA)4	16	207682	207697
Chr1	145	p4	(TTTG)4	16	218188	218203		Chr1	145	p1	(A)12	12	208811	208822
Chr1	146	p3	(CTT)4	12	221999	222010		Chr1	146	p2	(CT)6	12	210554	210565
Chr1	147	p3	(CTT)6	18	222073	222090		Chr1	147	p1	(A)13	13	211540	211552
Chr1	148	p1	(A)12	12	225106	225117		Chr1	148	p1	(A)10	10	216373	216382
Chr1	149	p1	(A)14	14	230037	230050		Chr1	149	p3	(CGA)4	12	216711	216722
Chr1	150	p1	(T)10	10	231112	231121		Chr1	150	p4	(TTTG)4	16	219214	219229
Chr1	151	p2	(AC)6	12	232134	232145		Chr1	151	p3	(CTT)4	12	223027	223038
Chr1	152	p3	(GAA)4	12	233130	233141		Chr1	152	p3	(CTT)287	861	223101	223961
Chr1	153	p2	(CT)8	16	233774	233789		Chr1	153	p1	(A)12	12	225118	225129
Chr1	154	p1	(A)10	10	233933	233942		Chr1	154	p1	(A)11	11	226893	226903
Chr1	155	p1	(T)13	13	235544	235556		Chr1	155	p1	(A)12	12	227004	227015
Chr1	156	p1	(T)15	15	235558	235572		Chr1	156	p2	(AT)11	22	227539	227560
Chr1	157	p1	(A)12	12	235860	235871		Chr1	157	p2	(AC)15	30	233986	234015
Chr1	158	p1	(T)10	10	236285	236294		Chr1	158	p3	(GAA)4	12	234999	235010
Chr1	159	p3	(TCT)4	12	240615	240626		Chr1	159	p2	(CT)8	16	235643	235658
Chr1	160	p2	(GA)8	16	241486	241501		Chr1	160	p1	(A)10	10	235785	235794
Chr1	161	p1	(T)13	13	241612	241624		Chr1	161	p1	(A)13	13	235797	235809
Chr1	162	p1	(T)27	27	241626	241652		Chr1	162	p1	(A)14	14	237694	237707
Chr1	163	p1	(A)10	10	241942	241951		Chr1	163	p1	(T)10	10	238121	238130
Chr1	164	p1	(A)10	10	244770	244779		Chr1	164	p1	(T)16	16	238970	238985
Chr1	165	p1	(A)10	10	246270	246279		Chr1	165	p3	(TCT)4	12	242416	242427
Chr1	166	p3	(ATT)4	12	247154	247165		Chr1	166	p2	(GA)7	14	243287	243300
Chr1	167	p1	(A)11	11	248944	248954		Chr1	167	p1	(T)23	23	243413	243435
Chr1	168	p1	(T)10	10	249051	249060		Chr1	168	p1	(A)10	10	243728	243737
Chr1	169	p1	(T)10	10	251381	251390		Chr1	169	p1	(A)10	10	248060	248069
Chr1	170	p1	(A)10	10	256310	256319		Chr1	170	p5	(TTTTC)4	20	248801	248820
Chr1	171	p2	(CT)7	14	257962	257975		Chr1	171	p3	(ATT)4	12	248964	248975
Chr1	172	p3	(TCT)6	18	258100	258117		Chr1	172	p1	(T)10	10	253175	253184
Chr1	173	p1	(A)13	13	261935	261947		Chr1	173	p2	(CT)6	12	259282	259293
Chr1	174	p1	(T)17	17	266001	266017		Chr1	174	p3	(TCT)6	18	259418	259435
Chr1	175	p4	(GTTT)4	16	270233	270248		Chr1	175	p1	(A)11	11	263257	263267
Chr1	176	p1	(T)10	10	270436	270445		Chr1	176	p1	(T)15	15	267321	267335
Chr1	177	p1	(A)11	11	270941	270951		Chr1	177	p4	(GTTT)4	16	271538	271553
Chr1	178	p3	(CAA)4	12	275109	275120		Chr1	178	p1	(T)10	10	271742	271751
Chr1	179	p1	(T)10	10	275260	275269		Chr1	179	p1	(A)11	11	272247	272257
Chr1	180	p1	(T)17	17	281501	281517		Chr1	180	p1	(T)13	13	278429	278441
Chr1	181	p2	(TA)6	12	281667	281678		Chr1	181	p2	(TA)6	12	283286	283297
Chr1	182	p2	(TA)6	12	281971	281982		Chr1	182	p1	(A)10	10	285566	285575
Chr1	183	p2	(TC)6	12	288601	288612		Chr1	183	p1	(T)10	10	290127	290136
Chr1	184	p1	(T)10	10	288800	288809		Chr1	184	p1	(A)10	10	290566	290575
Chr1	185	p2	(AC)7	14	290167	290180		Chr1	185	p2	(AT)6	12	291526	291537
Chr1	186	p2	(AT)6	12	290181	290192		Chr1	186	p2	(AG)6	12	293753	293764
Chr1	187	p1	(A)10	10	290870	290879		Chr1	187	p2	(AT)6	12	295300	295311
Chr1	188	p2	(AT)6	12	293940	293951		Chr1	188	p1	(A)10	10	295997	296006
Chr1	189	p1	(G)11	11	295033	295043		Chr1	189	p5	(TAAAA)4	20	296867	296886
Chr1	190	p1	(G)15	15	295050	295064		Chr1	190	p3	(TAA)7	21	297331	297351
Chr1	191	p5	(TAAAA)4	20	295399	295418		Chr1	191	p1	(T)16	16	297466	297481
Chr1	192	p1	(T)10	10	295793	295802		Chr1	192	p2	(AT)9	18	297952	297969
Chr1	193	p3	(TAA)7	21	295868	295888		Chr1	193	p1	(A)12	12	300514	300525
Chr1	194	p1	(T)17	17	296003	296019		Chr1	194	p2	(TA)12	24	300571	300594
Chr1	195	p2	(AT)9	18	296490	296507		Chr1	195	p2	(TA)6	12	302859	302870
Chr1	196	p1	(T)10	10	297956	297965		Chr1	196	p3	(ATA)5	15	304214	304228
Chr1	197	p1	(A)14	14	298846	298859		Chr1	197	p1	(T)19	19	304898	304916
Chr1	198	p2	(TA)7	14	299288	299301		Chr1	198	p1	(A)13	13	307132	307144
Chr1	199	p3	(AAT)4	12	300152	300163		Chr1	199	p1	(T)14	14	307593	307606
Chr1	200	p2	(TA)10	20	301474	301493		Chr1	200	p2	(AT)7	14	313161	313174
Chr1	201	p3	(ATA)5	15	302828	302842		Chr1	201	p1	(A)25	25	316501	316525
Chr1	202	p1	(A)18	18	302959	302976		Chr1	202	p1	(T)10	10	316789	316798
Chr1	203	p1	(T)21	21	303512	303532		Chr1	203	p3	(GGT)4	12	317036	317047
Chr1	204	p1	(A)10	10	305237	305246		Chr1	204	p1	(T)10	10	317943	317952
Chr1	205	p1	(A)11	11	305737	305747		Chr1	205	p1	(A)10	10	318473	318482
Chr1	206	p2	(AT)7	14	306051	306064		Chr1	206	p1	(T)11	11	318561	318571
Chr1	207	p2	(AT)8	16	311787	311802		Chr1	207	p1	(T)10	10	322642	322651
Chr1	208	p1	(T)11	11	315201	315211		Chr1	208	p1	(T)10	10	322659	322668
Chr1	209	p3	(GGT)4	12	315462	315473		Chr1	209	p1	(A)10	10	323291	323300
Chr1	210	p1	(T)12	12	318940	318951		Chr1	210	p1	(A)18	18	327892	327909
Chr1	211	p2	(AG)6	12	319032	319043		Chr1	211	p3	(AAT)4	12	329604	329615
Chr1	212	p1	(T)11	11	321374	321384		Chr1	212	p3	(TCT)4	12	330433	330444
Chr1	213	p1	(A)13	13	326653	326665		Chr1	213	p2	(TA)9	18	334695	334712
Chr1	214	p3	(AAT)4	12	328361	328372		Chr1	214	p4	(TATC)4	16	335336	335351
Chr1	215	p1	(T)11	11	328521	328531		Chr1	215	p3	(AAT)5	15	337030	337044
Chr1	216	p3	(TCT)4	12	329241	329252		Chr1	216	p1	(T)10	10	337422	337431
Chr1	217	p2	(TA)8	16	333509	333524		Chr1	217	p1	(T)13	13	340796	340808
Chr1	218	p2	(AT)33	66	333528	333593		Chr1	218	p3	(GAA)5	15	345617	345631
Chr1	219	p4	(TATC)4	16	334205	334220		Chr1	219	p1	(T)10	10	346776	346785
Chr1	220	p3	(TAA)4	12	334820	334831		Chr1	220	p1	(T)10	10	346825	346834
Chr1	221	p1	(A)12	12	335644	335655		Chr1	221	p2	(AG)6	12	350255	350266
Chr1	222	p3	(AAT)5	15	335889	335903		Chr1	222	p2	(AT)9	18	353143	353160
Chr1	223	p1	(T)10	10	336279	336288		Chr1	223	p1	(A)10	10	358833	358842
Chr1	224	p1	(T)13	13	339673	339685		Chr1	224	p4	(AAAG)4	16	358840	358855
Chr1	225	p3	(GAA)5	15	344541	344555		Chr1	225	p3	(TTA)4	12	365790	365801
Chr1	226	p1	(T)11	11	345748	345758		Chr1	226	p1	(T)10	10	368735	368744
Chr1	227	p1	(A)10	10	349191	349200		Chr1	227	p1	(A)11	11	369724	369734
Chr1	228	p4	(TGAA)4	16	349612	349627		Chr1	228	p1	(T)11	11	371248	371258
Chr1	229	p2	(AT)7	14	352054	352067		Chr1	229	p1	(T)10	10	371910	371919
Chr1	230	p2	(AT)8	16	352525	352540		Chr1	230	p2	(TA)9	18	374230	374247
Chr1	231	p1	(T)12	12	352635	352646		Chr1	231	p1	(A)14	14	375413	375426
Chr1	232	p4	(AAAG)5	20	357799	357818		Chr1	232	p3	(AAT)4	12	375536	375547
Chr1	233	p3	(TTA)5	15	364006	364020		Chr1	233	p1	(T)14	14	377379	377392
Chr1	234	p1	(A)10	10	366308	366317		Chr1	234	p3	(TTA)5	15	377439	377453
Chr1	235	p1	(A)11	11	369100	369110		Chr1	235	p1	(T)18	18	379065	379082
Chr1	236	p1	(T)11	11	371282	371292		Chr1	236	p2	(TG)6	12	379404	379415
Chr1	237	p2	(TA)10	20	373591	373610		Chr1	237	p2	(TA)6	12	380383	380394
Chr1	238	p1	(T)12	12	374064	374075		Chr1	238	p1	(T)12	12	382327	382338
Chr1	239	p1	(A)11	11	374770	374780		Chr1	239	p3	(AAG)5	15	386107	386121
Chr1	240	p3	(AAT)4	12	374890	374901		Chr1	240	p1	(A)10	10	387143	387152
Chr1	241	p3	(TTA)5	15	376791	376805		Chr1	241	p1	(C)11	11	391487	391497
Chr1	242	p2	(TA)6	12	376984	376995		Chr1	242	p2	(TA)7	14	392725	392738
Chr1	243	p1	(T)18	18	378422	378439		Chr1	243	p3	(TTA)4	12	393685	393696
Chr1	244	p2	(TG)7	14	378765	378778		Chr1	244	p1	(A)10	10	400275	400284
Chr1	245	p2	(TA)8	16	379760	379775		Chr1	245	p1	(T)21	21	402970	402990
Chr1	246	p1	(T)10	10	380891	380900		Chr1	246	p2	(AT)6	12	403159	403170
Chr1	247	p3	(AAG)5	15	385573	385587		Chr1	247	p2	(AC)6	12	405509	405520
Chr1	248	p1	(A)11	11	386518	386528		Chr1	248	p1	(T)10	10	407782	407791
Chr1	249	p1	(T)10	10	386820	386829		Chr1	249	p2	(TC)7	14	408950	408963
Chr1	250	p2	(AT)6	12	392137	392148		Chr1	250	p1	(T)10	10	409195	409204
Chr1	251	p3	(TTA)4	12	393104	393115		Chr1	251	p2	(AC)6	12	414750	414761
Chr1	252	p1	(A)10	10	399665	399674		Chr1	252	p1	(A)13	13	415850	415862
Chr1	253	p1	(T)14	14	402455	402468		Chr1	253	p3	(GTC)5	15	416538	416552
Chr1	254	p2	(AC)6	12	404985	404996		Chr1	254	p2	(TA)7	14	419522	419535
Chr1	255	p1	(A)10	10	407697	407706		Chr1	255	p1	(T)10	10	420711	420720
Chr1	256	p2	(TC)7	14	408404	408417		Chr1	256	p1	(A)10	10	424925	424934
Chr1	257	p1	(T)12	12	408649	408660		Chr1	257	p3	(AGA)4	12	425871	425882
Chr1	258	p2	(AC)6	12	414281	414292		Chr1	258	p1	(T)10	10	427604	427613
Chr1	259	p1	(A)14	14	415381	415394		Chr1	259	p1	(T)10	10	427981	427990
Chr1	260	p3	(GTC)6	18	416069	416086		Chr1	260	p1	(T)11	11	435138	435148
Chr1	261	p2	(TA)7	14	419077	419090		Chr1	261	p1	(A)10	10	440093	440102
Chr1	262	p1	(A)11	11	424457	424467		Chr1	262	p1	(A)10	10	442179	442188
Chr1	263	p1	(A)12	12	425900	425911		Chr1	263	p1	(T)11	11	444064	444074
Chr1	264	p1	(T)10	10	427523	427532		Chr1	264	p1	(A)14	14	448461	448474
Chr1	265	p2	(CT)6	12	434717	434728		Chr1	265	p1	(A)12	12	450566	450577
Chr1	266	p1	(T)11	11	434974	434984		Chr1	266	p2	(AG)7	14	452134	452147
Chr1	267	p1	(A)11	11	439928	439938		Chr1	267	p1	(A)10	10	455332	455341
Chr1	268	p1	(A)10	10	442015	442024		Chr1	268	p3	(AGA)4	12	455348	455359
Chr1	269	p1	(A)14	14	448289	448302		Chr1	269	p3	(AAT)4	12	457005	457016
Chr1	270	p1	(A)10	10	451622	451631		Chr1	270	p1	(A)10	10	457705	457714
Chr1	271	p2	(AG)7	14	451964	451977		Chr1	271	p2	(AC)7	14	458186	458199
Chr1	272	p1	(A)10	10	455163	455172		Chr1	272	p3	(TCA)4	12	460141	460152
Chr1	273	p3	(AGA)4	12	455179	455190		Chr1	273	p1	(T)11	11	462105	462115
Chr1	274	p3	(AAT)4	12	456841	456852		Chr1	274	p3	(TCA)4	12	463178	463189
Chr1	275	p1	(A)10	10	457541	457550		Chr1	275	p2	(AT)16	32	465573	465604
Chr1	276	p2	(AC)8	16	458022	458037		Chr1	276	p2	(TA)8	16	466355	466370
Chr1	277	p3	(TCA)4	12	459978	459989		Chr1	277	p2	(TA)8	16	467982	467997
Chr1	278	p1	(T)10	10	461942	461951		Chr1	278	p3	(AAT)4	12	468806	468817
Chr1	279	p1	(T)10	10	462212	462221		Chr1	279	p1	(A)10	10	468818	468827
Chr1	280	p1	(A)12	12	462524	462535		Chr1	280	p2	(TA)12	24	468886	468909
Chr1	281	p3	(TCA)4	12	463013	463024		Chr1	281	p1	(A)13	13	468923	468935
Chr1	282	p3	(GCT)6	18	464367	464384		Chr1	282	p4	(ATTA)4	16	469493	469508
Chr1	283	p3	(CTC)4	12	464399	464410		Chr1	283	p1	(A)10	10	470876	470885
Chr1	284	p1	(A)10	10	465772	465781		Chr1	284	p2	(GT)6	12	472737	472748
Chr1	285	p2	(TA)9	18	465880	465897		Chr1	285	p2	(TG)9	18	474138	474155
Chr1	286	p3	(AAT)5	15	468284	468298		Chr1	286	p1	(G)113	113	474158	474270
Chr1	287	p2	(TA)8	16	468366	468381		Chr1	287	p1	(G)17	17	475280	475296
Chr1	288	p1	(A)10	10	470349	470358		Chr1	288	p1	(G)12	12	475519	475530
Chr1	289	p2	(GT)6	12	472210	472221		Chr1	289	p1	(T)10	10	475641	475650
Chr1	290	p2	(TG)7	14	473611	473624		Chr1	290	p3	(TAT)4	12	478439	478450
Chr1	291	p1	(G)15	15	473624	473638		Chr1	291	p2	(AT)6	12	479396	479407
Chr1	292	p1	(G)127	127	474648	474774		Chr1	292	p1	(A)11	11	480855	480865
Chr1	293	p1	(T)10	10	474881	474890		Chr1	293	p1	(A)18	18	481408	481425
Chr1	294	p3	(TAT)4	12	477679	477690		Chr1	294	p2	(CA)9	18	484178	484195
Chr1	295	p2	(AT)6	12	478636	478647		Chr1	295	p1	(T)10	10	484533	484542
Chr1	296	p1	(A)10	10	480095	480104		Chr1	296	p2	(GA)6	12	488542	488553
Chr1	297	p1	(A)19	19	480646	480664		Chr1	297	p1	(A)17	17	496421	496437
Chr1	298	p2	(CA)9	18	483417	483434		Chr1	298	p3	(TTA)4	12	500065	500076
Chr1	299	p1	(T)10	10	483772	483781		Chr1	299	p3	(ATT)4	12	500367	500378
Chr1	300	p4	(TAGA)4	16	487504	487519		Chr1	300	p3	(TAT)4	12	500606	500617
Chr1	301	p2	(AG)6	12	487743	487754		Chr1	301	p4	(CAAA)4	16	505371	505386
Chr1	302	p1	(A)10	10	494337	494346		Chr1	302	p1	(A)10	10	505545	505554
Chr1	303	p1	(A)18	18	495587	495604		Chr1	303	p1	(T)18	18	506683	506700
Chr1	304	p3	(TTA)4	12	499230	499241		Chr1	304	p4	(CACG)5	20	509754	509773
Chr1	305	p3	(ATT)4	12	499532	499543		Chr1	305	p1	(A)11	11	509783	509793
Chr1	306	p3	(TAT)4	12	499767	499778		Chr1	306	p1	(T)10	10	511588	511597
Chr1	307	p1	(A)13	13	500585	500597		Chr1	307	p2	(AT)9	18	512039	512056
Chr1	308	p4	(CAAA)4	16	504527	504542		Chr1	308	p3	(AGG)7	21	512057	512077
Chr1	309	p1	(A)10	10	504701	504710		Chr1	309	p2	(AT)13	26	513473	513498
Chr1	310	p1	(T)11	11	506239	506249		Chr1	310	p1	(A)10	10	514891	514900
Chr1	311	p2	(CA)6	12	509361	509372		Chr1	311	p2	(AG)6	12	516384	516395
Chr1	312	p1	(A)12	12	509372	509383		Chr1	312	p3	(GAA)5	15	518237	518251
Chr1	313	p3	(AGG)5	15	511542	511556		Chr1	313	p6	(GAAGGT)4	24	523370	523393
Chr1	314	p2	(AC)6	12	511897	511908		Chr1	314	p3	(TAT)4	12	524563	524574
Chr1	315	p2	(AT)10	20	512977	512996		Chr1	315	p2	(TC)13	26	525356	525381
Chr1	316	p1	(A)11	11	514340	514350		Chr1	316	p1	(A)10	10	526445	526454
Chr1	317	p2	(AG)7	14	515811	515824		Chr1	317	p3	(AAT)4	12	526601	526612
Chr1	318	p3	(GAA)5	15	517667	517681		Chr1	318	p1	(T)16	16	527005	527020
Chr1	319	p6	(GAAGGT)4	24	522780	522803		Chr1	319	p1	(A)12	12	527198	527209
Chr1	320	p3	(TAT)4	12	524006	524017		Chr1	320	p1	(A)20	20	530255	530274
Chr1	321	p2	(TC)9	18	524795	524812		Chr1	321	p2	(AG)7	14	531761	531774
Chr1	322	p3	(AAT)4	12	526014	526025		Chr1	322	p3	(CCG)5	15	531895	531909
Chr1	323	p1	(T)14	14	526408	526421		Chr1	323	p3	(TCT)5	15	532095	532109
Chr1	324	p1	(A)15	15	526599	526613		Chr1	324	p1	(T)12	12	533914	533925
Chr1	325	p1	(A)10	10	529660	529669		Chr1	325	p3	(GAA)5	15	536756	536770
Chr1	326	p2	(TA)7	14	530902	530915		Chr1	326	p2	(GT)6	12	537301	537312
Chr1	327	p2	(AG)10	20	531116	531135		Chr1	327	p2	(AT)10	20	538998	539017
Chr1	328	p3	(CCG)5	15	531256	531270		Chr1	328	p3	(AGA)4	12	541849	541860
Chr1	329	p3	(TCT)5	15	531456	531470		Chr1	329	p3	(AAG)4	12	541862	541873
Chr1	330	p1	(T)14	14	531698	531711		Chr1	330	p4	(TTGT)4	16	543124	543139
Chr1	331	p3	(GAA)5	15	536128	536142		Chr1	331	p1	(T)10	10	543268	543277
Chr1	332	p2	(GT)7	14	536669	536682		Chr1	332	p3	(AAT)7	21	543944	543964
Chr1	333	p2	(AT)8	16	538370	538385		Chr1	333	p1	(T)11	11	544568	544578
Chr1	334	p3	(AGA)4	12	541218	541229		Chr1	334	p3	(AAG)4	12	544679	544690
Chr1	335	p3	(AAG)4	12	541231	541242		Chr1	335	p1	(A)15	15	544984	544998
Chr1	336	p1	(T)10	10	542605	542614		Chr1	336	p1	(A)11	11	547943	547953
Chr1	337	p3	(TAA)5	15	543293	543307		Chr1	337	p4	(AAAG)4	16	551259	551274
Chr1	338	p3	(AAG)4	12	544020	544031		Chr1	338	p1	(T)12	12	553373	553384
Chr1	339	p1	(A)10	10	547276	547285		Chr1	339	p1	(A)10	10	554032	554041
Chr1	340	p4	(AAAG)4	16	550592	550607		Chr1	340	p1	(T)17	17	559105	559121
Chr1	341	p1	(T)10	10	551910	551919		Chr1	341	p1	(A)11	11	559921	559931
Chr1	342	p1	(A)10	10	553360	553369		Chr1	342	p3	(AAT)6	18	560959	560976
Chr1	343	p1	(T)10	10	557473	557482		Chr1	343	p2	(TA)6	12	563230	563241
Chr1	344	p2	(TA)6	12	557809	557820		Chr1	344	p1	(A)10	10	563713	563722
Chr1	345	p1	(T)14	14	558344	558357		Chr1	345	p2	(AT)8	16	564526	564541
Chr1	346	p1	(T)11	11	562308	562318		Chr1	346	p1	(T)14	14	564804	564817
Chr1	347	p2	(TA)8	16	562352	562367		Chr1	347	p1	(A)12	12	564889	564900
Chr1	348	p2	(AT)6	12	562806	562817		Chr1	348	p1	(A)10	10	565043	565052
Chr1	349	p1	(A)10	10	562836	562845		Chr1	349	p1	(T)12	12	566006	566017
Chr1	350	p2	(AT)11	22	563648	563669		Chr1	350	p1	(A)11	11	566561	566571
Chr1	351	p1	(T)10	10	563933	563942		Chr1	351	p5	(TTGCG)5	25	566885	566909
Chr1	352	p1	(A)10	10	564014	564023		Chr1	352	p1	(T)10	10	567832	567841
Chr1	353	p1	(A)12	12	564165	564176		Chr1	353	p1	(A)10	10	570562	570571
Chr1	354	p1	(T)10	10	565129	565138		Chr1	354	p3	(TCT)4	12	571275	571286
Chr1	355	p1	(A)14	14	565682	565695		Chr1	355	p2	(AT)17	34	574905	574938
Chr1	356	p5	(TTGCG)4	20	566008	566027		Chr1	356	p1	(T)13	13	575089	575101
Chr1	357	p2	(TA)7	14	568932	568945		Chr1	357	p1	(A)18	18	575160	575177
Chr1	358	p3	(TCT)4	12	571182	571193		Chr1	358	p2	(CT)7	14	579287	579300
Chr1	359	p2	(AT)7	14	574812	574825		Chr1	359	p2	(AT)6	12	579301	579312
Chr1	360	p2	(TG)7	14	574944	574957		Chr1	360	p1	(T)14	14	579350	579363
Chr1	361	p1	(T)12	12	574976	574987		Chr1	361	p2	(TA)7	14	579491	579504
Chr1	362	p1	(A)11	11	575046	575056		Chr1	362	p4	(AATA)4	16	579602	579617
Chr1	363	p2	(CT)9	18	579058	579075		Chr1	363	p2	(AT)6	12	580055	580066
Chr1	364	p2	(AT)8	16	579076	579091		Chr1	364	p2	(TA)7	14	580698	580711
Chr1	365	p1	(T)13	13	579129	579141		Chr1	365	p2	(AT)8	16	581188	581203
Chr1	366	p2	(TA)7	14	579268	579281		Chr1	366	p1	(T)10	10	581351	581360
Chr1	367	p4	(AATA)4	16	579369	579384		Chr1	367	p2	(TA)7	14	585854	585867
Chr1	368	p2	(TA)9	18	580515	580532		Chr1	368	p2	(TA)9	18	586453	586470
Chr1	369	p2	(AT)9	18	581003	581020		Chr1	369	p1	(T)10	10	587575	587584
Chr1	370	p2	(TA)7	14	585675	585688		Chr1	370	p2	(TA)6	12	599958	599969
Chr1	371	p2	(TA)9	18	586272	586289		Chr1	371	p1	(A)11	11	600192	600202
Chr1	372	p1	(T)18	18	587353	587370		Chr1	372	p3	(AAT)4	12	600952	600963
Chr1	373	p1	(T)10	10	597910	597919		Chr1	373	p2	(AT)6	12	600962	600973
Chr1	374	p2	(TA)6	12	599737	599748		Chr1	374	p2	(TA)6	12	600988	600999
Chr1	375	p3	(AAT)4	12	600707	600718		Chr1	375	p3	(CTT)7	21	601081	601101
Chr1	376	p2	(TA)6	12	600741	600752		Chr1	376	p3	(TCT)10	30	601271	601300
Chr1	377	p1	(T)16	16	600835	600850		Chr1	377	p3	(ATT)4	12	601433	601444
Chr1	378	p3	(TCT)7	21	601020	601040		Chr1	378	p3	(TAT)4	12	601528	601539
Chr1	379	p3	(ATT)5	15	601173	601187		Chr1	379	p2	(CA)6	12	602062	602073
Chr1	380	p3	(TAT)4	12	601271	601282		Chr1	380	p1	(A)12	12	604247	604258
Chr1	381	p2	(CA)6	12	601805	601816		Chr1	381	p2	(AT)8	16	604798	604813
Chr1	382	p1	(A)19	19	603630	603648		Chr1	382	p5	(CTTTT)4	20	605489	605508
Chr1	383	p2	(AT)6	12	604188	604199		Chr1	383	p6	(TTTTCT)4	24	605500	605523
Chr1	384	p5	(CTTTT)4	20	604418	604437		Chr1	384	p1	(T)10	10	605527	605536
Chr1	385	p6	(TTTTCT)4	24	604429	604452		Chr1	385	p3	(GAA)6	18	608570	608587
Chr1	386	p3	(GAA)6	18	607492	607509		Chr1	386	p3	(AGA)4	12	608596	608607
Chr1	387	p3	(AGA)4	12	607518	607529		Chr1	387	p1	(T)11	11	609964	609974
Chr1	388	p1	(T)11	11	608923	608933		Chr1	388	p2	(AT)7	14	610393	610406
Chr1	389	p2	(AT)7	14	609223	609236		Chr1	389	p1	(A)10	10	610904	610913
Chr1	390	p1	(A)10	10	609715	609724		Chr1	390	p2	(AT)9	18	611628	611645
Chr1	391	p1	(A)10	10	610824	610833		Chr1	391	p1	(A)11	11	612520	612530
Chr1	392	p1	(A)11	11	611362	611372		Chr1	392	p2	(TC)8	16	621222	621237
Chr1	393	p2	(TC)8	16	620090	620105		Chr1	393	p3	(GGT)5	15	622592	622606
Chr1	394	p3	(GGT)5	15	621471	621485		Chr1	394	p3	(GGT)4	12	622748	622759
Chr1	395	p3	(GGT)4	12	621627	621638		Chr1	395	p4	(AAAT)5	20	629435	629454
Chr1	396	p1	(T)15	15	627571	627585		Chr1	396	p1	(T)14	14	629466	629479
Chr1	397	p2	(AT)6	12	628257	628268		Chr1	397	p1	(T)11	11	629735	629745
Chr1	398	p2	(AT)14	28	628518	628545		Chr1	398	p2	(AT)8	16	629910	629925
Chr1	399	p2	(AT)6	12	629612	629623		Chr1	399	p2	(AT)9	18	630884	630901
Chr1	400	p1	(A)12	12	629776	629787		Chr1	400	p2	(AT)14	28	631455	631482
Chr1	401	p4	(AAAT)4	16	629973	629988		Chr1	401	p2	(TA)7	14	632385	632398
Chr1	402	p2	(TA)6	12	630603	630614		Chr1	402	p1	(A)10	10	632836	632845
Chr1	403	p1	(T)12	12	630829	630840		Chr1	403	p1	(T)15	15	633972	633986
Chr1	404	p1	(T)19	19	632273	632291		Chr1	404	p1	(T)10	10	635805	635814
Chr1	405	p2	(AT)8	16	633518	633533		Chr1	405	p2	(TC)7	14	636067	636080
Chr1	406	p1	(T)10	10	634210	634219		Chr1	406	p5	(TCCTT)5	25	636209	636233
Chr1	407	p2	(TC)7	14	634472	634485		Chr1	407	p2	(CT)8	16	636498	636513
Chr1	408	p5	(TCCTT)5	25	634614	634638		Chr1	408	p2	(TC)9	18	637138	637155
Chr1	409	p2	(CT)8	16	634903	634918		Chr1	409	p4	(ACAT)5	20	637294	637313
Chr1	410	p2	(TC)9	18	635542	635559		Chr1	410	p2	(AG)13	26	642639	642664
Chr1	411	p4	(ACAT)5	20	635697	635716		Chr1	411	p3	(TTC)10	30	642987	643016
Chr1	412	p2	(AG)14	28	641039	641066		Chr1	412	p2	(TA)7	14	646567	646580
Chr1	413	p3	(TTC)8	24	641389	641412		Chr1	413	p3	(ATA)4	12	646971	646982
Chr1	414	p3	(ATT)4	12	641626	641637		Chr1	414	p3	(TTG)5	15	647299	647313
Chr1	415	p3	(ATA)4	12	645354	645365		Chr1	415	p3	(GAT)4	12	647675	647686
Chr1	416	p3	(TTG)5	15	645682	645696		Chr1	416	p2	(AG)15	30	648449	648478
Chr1	417	p3	(GAT)7	21	646058	646078		Chr1	417	p2	(TA)7	14	648525	648538
Chr1	418	p2	(AG)14	28	646832	646859		Chr1	418	p2	(TA)8	16	649395	649410
Chr1	419	p2	(TA)7	14	646906	646919		Chr1	419	p3	(TAT)4	12	650090	650101
Chr1	420	p3	(TAT)4	12	648465	648476		Chr1	420	p1	(T)14	14	650581	650594
Chr1	421	p1	(T)16	16	648956	648971		Chr1	421	p1	(G)17	17	651079	651095
Chr1	422	p1	(G)22	22	649456	649477		Chr1	422	p3	(TAA)5	15	652324	652338
Chr1	423	p3	(TAA)5	15	650708	650722		Chr1	423	p3	(ATT)6	18	652501	652518
Chr1	424	p3	(ATT)6	18	650885	650902		Chr1	424	p4	(ATTA)4	16	652728	652743
Chr1	425	p1	(A)11	11	650948	650958		Chr1	425	p3	(ATT)4	12	652780	652791
Chr1	426	p4	(ATTA)4	16	651112	651127		Chr1	426	p3	(TTC)6	18	654248	654265
Chr1	427	p3	(ATT)4	12	651164	651175		Chr1	427	p1	(T)10	10	660247	660256
Chr1	428	p1	(T)10	10	651410	651419		Chr1	428	p1	(T)11	11	662496	662506
Chr1	429	p3	(TTC)6	18	652632	652649		Chr1	429	p3	(TAA)4	12	663232	663243
Chr1	430	p1	(T)13	13	658656	658668		Chr1	430	p2	(TG)9	18	664664	664681
Chr1	431	p1	(T)11	11	660909	660919		Chr1	431	p2	(TA)6	12	664688	664699
Chr1	432	p3	(TAA)4	12	661651	661662		Chr1	432	p1	(T)12	12	665160	665171
Chr1	433	p2	(TA)6	12	662957	662968		Chr1	433	p2	(AT)9	18	666248	666265
Chr1	434	p2	(TA)6	12	663063	663074		Chr1	434	p2	(TA)14	28	667827	667854
Chr1	435	p2	(TA)7	14	664500	664513		Chr1	435	p2	(AT)6	12	669272	669283
Chr1	436	p2	(AT)7	14	664693	664706		Chr1	436	p2	(TA)8	16	669553	669568
Chr1	437	p1	(A)10	10	666458	666467		Chr1	437	p4	(AAAG)5	20	669910	669929
Chr1	438	p2	(AT)8	16	667418	667433		Chr1	438	p1	(A)10	10	670395	670404
Chr1	439	p4	(AAAG)5	20	667774	667793		Chr1	439	p2	(AC)6	12	670444	670455
Chr1	440	p1	(A)13	13	668259	668271		Chr1	440	p2	(TA)17	34	670556	670589
Chr1	441	p2	(AC)6	12	668312	668323		Chr1	441	p2	(TA)6	12	670858	670869
Chr1	442	p2	(TA)9	18	668424	668441		Chr1	442	p2	(GT)9	18	671236	671253
Chr1	443	p2	(TA)9	18	668632	668649		Chr1	443	p1	(A)11	11	672507	672517
Chr1	444	p2	(GT)10	20	668975	668994		Chr1	444	p2	(TA)9	18	673038	673055
Chr1	445	p1	(A)14	14	670257	670270		Chr1	445	p1	(A)13	13	673595	673607
Chr1	446	p1	(T)10	10	670285	670294		Chr1	446	p5	(AAAAG)4	20	673730	673749
Chr1	447	p2	(TA)8	16	670790	670805		Chr1	447	p1	(T)11	11	674043	674053
Chr1	448	p1	(A)13	13	671345	671357		Chr1	448	p2	(CT)16	32	675403	675434
Chr1	449	p5	(AAAAG)4	20	671480	671499		Chr1	449	p2	(AT)8	16	677622	677637
Chr1	450	p1	(T)11	11	671733	671743		Chr1	450	p1	(A)20	20	678398	678417
Chr1	451	p2	(CT)9	18	673093	673110		Chr1	451	p2	(CA)7	14	679381	679394
Chr1	452	p2	(AT)6	12	673805	673816		Chr1	452	p5	(TCTTA)5	25	681560	681584
Chr1	453	p2	(AT)10	20	675280	675299		Chr1	453	p1	(T)10	10	685110	685119
Chr1	454	p1	(A)11	11	676066	676076		Chr1	454	p1	(A)12	12	686475	686486
Chr1	455	p4	(AAAG)5	20	676074	676093		Chr1	455	p1	(A)12	12	687494	687505
Chr1	456	p2	(CA)8	16	677036	677051		Chr1	456	p1	(T)12	12	690808	690819
Chr1	457	p5	(TCTTA)4	20	679224	679243		Chr1	457	p1	(A)11	11	695451	695461
Chr1	458	p1	(A)12	12	682746	682757		Chr1	458	p3	(AAG)4	12	696004	696015
Chr1	459	p1	(T)13	13	682795	682807		Chr1	459	p3	(TTC)4	12	696536	696547
Chr1	460	p1	(A)13	13	684163	684175		Chr1	460	p1	(T)15	15	697048	697062
Chr1	461	p1	(A)13	13	685183	685195		Chr1	461	p1	(T)13	13	697667	697679
Chr1	462	p1	(A)10	10	686035	686044		Chr1	462	p1	(T)12	12	698031	698042
Chr1	463	p1	(T)13	13	688476	688488		Chr1	463	p2	(TA)6	12	698232	698243
Chr1	464	p1	(A)10	10	693100	693109		Chr1	464	p2	(AT)7	14	699475	699488
Chr1	465	p3	(AAG)4	12	693651	693662		Chr1	465	p1	(A)11	11	699930	699940
Chr1	466	p3	(TTC)4	12	694183	694194		Chr1	466	p1	(T)10	10	700372	700381
Chr1	467	p1	(T)22	22	694699	694720		Chr1	467	p1	(A)11	11	700457	700467
Chr1	468	p1	(T)10	10	696069	696078		Chr1	468	p3	(TTA)4	12	701428	701439
Chr1	469	p2	(TA)6	12	696268	696279		Chr1	469	p1	(A)14	14	701538	701551
Chr1	470	p2	(TA)6	12	697535	697546		Chr1	470	p1	(A)12	12	701568	701579
Chr1	471	p3	(ATT)4	12	697928	697939		Chr1	471	p1	(T)10	10	702640	702649
Chr1	472	p1	(A)13	13	698534	698546		Chr1	472	p1	(T)15	15	702844	702858
Chr1	473	p1	(T)13	13	700719	700731		Chr1	473	p1	(T)34	34	702987	703020
Chr1	474	p1	(T)17	17	700874	700890		Chr1	474	p1	(T)25	25	704239	704263
Chr1	475	p1	(A)11	11	701143	701153		Chr1	475	p1	(T)15	15	705058	705072
Chr1	476	p1	(T)14	14	702007	702020		Chr1	476	p1	(A)13	13	705529	705541
Chr1	477	p1	(A)15	15	702556	702570		Chr1	477	p4	(CTTT)4	16	705777	705792
Chr1	478	p1	(T)15	15	702816	702830		Chr1	478	p2	(AT)8	16	707062	707077
Chr1	479	p1	(A)13	13	703401	703413		Chr1	479	p1	(T)11	11	707200	707210
Chr1	480	p4	(CTTT)4	16	703649	703664		Chr1	480	p2	(TA)9	18	707989	708006
Chr1	481	p2	(AT)7	14	704922	704935		Chr1	481	p3	(ATT)5	15	708510	708524
Chr1	482	p1	(T)11	11	705058	705068		Chr1	482	p1	(A)15	15	714643	714657
Chr1	483	p3	(ATT)5	15	706290	706304		Chr1	483	p3	(TCA)6	18	714801	714818
Chr1	484	p1	(T)11	11	710369	710379		Chr1	484	p1	(T)11	11	715292	715302
Chr1	485	p1	(A)13	13	712192	712204		Chr1	485	p1	(T)12	12	715399	715410
Chr1	486	p3	(TCA)6	18	712348	712365		Chr1	486	p1	(A)10	10	715725	715734
Chr1	487	p1	(T)11	11	712839	712849		Chr1	487	p3	(ATT)4	12	716128	716139
Chr1	488	p1	(T)10	10	712952	712961		Chr1	488	p2	(AC)6	12	718673	718684
Chr1	489	p1	(A)10	10	713256	713265		Chr1	489	p1	(A)10	10	720396	720405
Chr1	490	p2	(AC)6	12	716202	716213		Chr1	490	p3	(AAT)4	12	721836	721847
Chr1	491	p1	(A)10	10	716504	716513		Chr1	491	p3	(TAA)5	15	722170	722184
Chr1	492	p1	(A)10	10	717968	717977		Chr1	492	p1	(A)10	10	724375	724384
Chr1	493	p1	(A)18	18	719116	719133		Chr1	493	p5	(TTTCT)4	20	727621	727640
Chr1	494	p3	(TAA)5	15	719765	719779		Chr1	494	p3	(TTC)6	18	727783	727800
Chr1	495	p1	(T)10	10	720756	720765		Chr1	495	p2	(AT)6	12	727821	727832
Chr1	496	p1	(A)10	10	721965	721974		Chr1	496	p2	(AT)6	12	727870	727881
Chr1	497	p1	(T)10	10	722265	722274		Chr1	497	p2	(AT)8	16	727965	727980
Chr1	498	p2	(AG)7	14	724672	724685		Chr1	498	p1	(T)10	10	728204	728213
Chr1	499	p5	(TTTCT)11	55	724912	724966		Chr1	499	p2	(TA)6	12	728794	728805
Chr1	500	p3	(TTC)117	351	725104	725454		Chr1	500	p1	(T)10	10	729277	729286
Chr1	501	p1	(T)10	10	725666	725675		Chr1	501	p3	(CTT)12	36	730905	730940
Chr1	502	p2	(TA)6	12	726156	726167		Chr1	502	p2	(AT)7	14	731140	731153
Chr1	503	p1	(T)10	10	726649	726658		Chr1	503	p2	(TC)6	12	731239	731250
Chr1	504	p3	(CTT)18	54	728310	728363		Chr1	504	p2	(AT)6	12	731647	731658
Chr1	505	p2	(AT)8	16	728557	728572		Chr1	505	p2	(AT)6	12	732519	732530
Chr1	506	p2	(TC)6	12	728658	728669		Chr1	506	p1	(A)14	14	732890	732903
Chr1	507	p1	(T)10	10	728678	728687		Chr1	507	p3	(AAG)4	12	732902	732913
Chr1	508	p1	(T)10	10	728876	728885		Chr1	508	p2	(AT)10	20	733196	733215
Chr1	509	p2	(AT)10	20	729069	729088		Chr1	509	p1	(T)14	14	739826	739839
Chr1	510	p2	(TC)7	14	729382	729395		Chr1	510	p2	(TA)10	20	740110	740129
Chr1	511	p2	(AT)10	20	729941	729960		Chr1	511	p2	(AG)7	14	742925	742938
Chr1	512	p1	(A)11	11	730320	730330		Chr1	512	p2	(TA)6	12	743342	743353
Chr1	513	p1	(A)13	13	737153	737165		Chr1	513	p2	(TA)6	12	743498	743509
Chr1	514	p1	(T)11	11	737481	737491		Chr1	514	p1	(T)10	10	744257	744266
Chr1	515	p2	(TA)8	16	737762	737777		Chr1	515	p1	(A)15	15	747739	747753
Chr1	516	p1	(A)10	10	737788	737797		Chr1	516	p1	(T)11	11	747761	747771
Chr1	517	p2	(AG)7	14	740562	740575		Chr1	517	p1	(T)15	15	748198	748212
Chr1	518	p2	(TA)6	12	740979	740990		Chr1	518	p3	(AAG)4	12	748422	748433
Chr1	519	p2	(TA)9	18	741135	741152		Chr1	519	p3	(ATT)4	12	749064	749075
Chr1	520	p1	(A)14	14	745395	745408		Chr1	520	p3	(ATC)4	12	749184	749195
Chr1	521	p1	(T)10	10	745416	745425		Chr1	521	p1	(A)10	10	752515	752524
Chr1	522	p1	(T)10	10	745851	745860		Chr1	522	p1	(T)10	10	753461	753470
Chr1	523	p3	(AAG)4	12	746074	746085		Chr1	523	p1	(A)11	11	753535	753545
Chr1	524	p2	(TA)8	16	749518	749533		Chr1	524	p3	(ATC)4	12	754298	754309
Chr1	525	p1	(T)10	10	751142	751151		Chr1	525	p1	(A)11	11	754990	755000
Chr1	526	p1	(A)11	11	751232	751242		Chr1	526	p2	(AC)7	14	756289	756302
Chr1	527	p3	(ATC)4	12	751995	752006		Chr1	527	p1	(T)18	18	764044	764061
Chr1	528	p1	(A)10	10	752687	752696		Chr1	528	p1	(A)10	10	765572	765581
Chr1	529	p2	(AC)6	12	753970	753981		Chr1	529	p3	(AAG)7	21	766397	766417
Chr1	530	p1	(T)16	16	761709	761724		Chr1	530	p3	(TAA)4	12	766444	766455
Chr1	531	p1	(A)12	12	763240	763251		Chr1	531	p1	(A)12	12	769999	770010
Chr1	532	p3	(AAG)7	21	764095	764115		Chr1	532	p1	(A)10	10	770711	770720
Chr1	533	p3	(TAA)4	12	764142	764153		Chr1	533	p1	(A)10	10	771663	771672
Chr1	534	p5	(AAAAG)4	20	764217	764236		Chr1	534	p1	(A)18	18	771706	771723
Chr1	535	p1	(A)11	11	767708	767718		Chr1	535	p1	(A)10	10	772435	772444
Chr1	536	p1	(A)11	11	769333	769343		Chr1	536	p1	(T)10	10	775093	775102
Chr1	537	p1	(A)14	14	769377	769390		Chr1	537	p1	(A)13	13	775137	775149
Chr1	538	p1	(A)14	14	770093	770106		Chr1	538	p2	(TA)6	12	784177	784188
Chr1	539	p1	(A)12	12	772778	772789		Chr1	539	p1	(A)11	11	787876	787886
Chr1	540	p1	(T)10	10	774152	774161		Chr1	540	p3	(TAA)4	12	789080	789091
Chr1	541	p1	(A)11	11	781765	781775		Chr1	541	p3	(TTA)6	18	789099	789116
Chr1	542	p1	(A)14	14	785600	785613		Chr1	542	p3	(AGC)8	24	793142	793165
Chr1	543	p3	(TAA)4	12	786765	786776		Chr1	543	p2	(TA)7	14	796553	796566
Chr1	544	p3	(TTA)6	18	786784	786801		Chr1	544	p1	(T)11	11	796596	796606
Chr1	545	p3	(AGC)8	24	790818	790841		Chr1	545	p1	(A)10	10	799470	799479
Chr1	546	p2	(TA)8	16	794229	794244		Chr1	546	p2	(TA)7	14	800876	800889
Chr1	547	p1	(T)17	17	794274	794290		Chr1	547	p1	(T)15	15	802198	802212
Chr1	548	p2	(TA)7	14	798646	798659		Chr1	548	p1	(T)13	13	802938	802950
Chr1	549	p1	(A)10	10	800002	800011		Chr1	549	p1	(T)12	12	803065	803076
Chr1	550	p1	(T)11	11	800833	800843		Chr1	550	p1	(A)11	11	806198	806208
Chr1	551	p2	(TA)8	16	802243	802258		Chr1	551	p2	(AT)17	34	808355	808388
Chr1	552	p1	(A)10	10	804116	804125		Chr1	552	p4	(AGAT)4	16	811157	811172
Chr1	553	p2	(AT)10	20	806270	806289		Chr1	553	p4	(AAAC)5	20	813114	813133
Chr1	554	p4	(AGAT)4	16	809050	809065		Chr1	554	p1	(A)11	11	813801	813811
Chr1	555	p4	(AAAC)5	20	811007	811026		Chr1	555	p1	(A)12	12	814084	814095
Chr1	556	p1	(A)10	10	811695	811704		Chr1	556	p1	(T)11	11	815616	815626
Chr1	557	p1	(A)12	12	811980	811991		Chr1	557	p3	(AAT)4	12	819132	819143
Chr1	558	p3	(AAT)4	12	817003	817014		Chr1	558	p1	(T)12	12	819233	819244
Chr1	559	p1	(A)12	12	819081	819092		Chr1	559	p1	(A)11	11	821127	821137
Chr1	560	p1	(A)13	13	824326	824338		Chr1	560	p1	(A)12	12	826371	826382
Chr1	561	p1	(A)12	12	825702	825713		Chr1	561	p2	(AT)8	16	827805	827820
Chr1	562	p2	(AT)9	18	825783	825800		Chr1	562	p2	(AT)6	12	827889	827900
Chr1	563	p2	(AT)6	12	825869	825880		Chr1	563	p2	(TC)6	12	836827	836838
Chr1	564	p1	(T)11	11	830555	830565		Chr1	564	p2	(AT)6	12	841306	841317
Chr1	565	p1	(A)11	11	831816	831826		Chr1	565	p2	(AT)10	20	847091	847110
Chr1	566	p2	(TC)6	12	835682	835693		Chr1	566	p1	(A)14	14	847286	847299
Chr1	567	p1	(T)11	11	843592	843602		Chr1	567	p2	(AT)10	20	849366	849385
Chr1	568	p2	(TA)9	18	846147	846164		Chr1	568	p1	(A)11	11	850632	850642
Chr1	569	p1	(A)13	13	846374	846386		Chr1	569	p1	(T)10	10	850686	850695
Chr1	570	p3	(AAT)4	12	847432	847443		Chr1	570	p1	(A)14	14	854271	854284
Chr1	571	p1	(A)12	12	847444	847455		Chr1	571	p1	(T)10	10	854980	854989
Chr1	572	p1	(T)10	10	847494	847503		Chr1	572	p1	(A)12	12	855271	855282
Chr1	573	p3	(TTG)5	15	848446	848460		Chr1	573	p1	(T)13	13	855439	855451
Chr1	574	p1	(A)15	15	851027	851041		Chr1	574	p1	(T)15	15	861216	861230
Chr1	575	p1	(A)11	11	852042	852052		Chr1	575	p1	(T)18	18	865678	865695
Chr1	576	p1	(T)10	10	852209	852218		Chr1	576	p1	(T)11	11	867518	867528
Chr1	577	p1	(T)18	18	857987	858004		Chr1	577	p1	(A)10	10	869234	869243
Chr1	578	p1	(T)18	18	862435	862452		Chr1	578	p1	(T)15	15	869630	869644
Chr1	579	p1	(A)10	10	865794	865803		Chr1	579	p1	(T)11	11	869721	869731
Chr1	580	p1	(T)12	12	866194	866205		Chr1	580	p2	(CA)8	16	871214	871229
Chr1	581	p2	(CA)6	12	867776	867787		Chr1	581	p1	(T)17	17	885523	885539
Chr1	582	p1	(T)16	16	876995	877010		Chr1	582	p1	(T)11	11	887014	887024
Chr1	583	p3	(TTA)4	12	879051	879062		Chr1	583	p3	(TTA)4	12	887592	887603
Chr1	584	p2	(TA)6	12	884680	884691		Chr1	584	p1	(T)10	10	888126	888135
Chr1	585	p1	(T)10	10	885969	885978		Chr1	585	p3	(AGA)5	15	902538	902552
Chr1	586	p3	(AGA)5	15	895846	895860		Chr1	586	p3	(TTA)4	12	903303	903314
Chr1	587	p3	(TTA)4	12	896611	896622		Chr1	587	p1	(T)10	10	907350	907359
Chr1	588	p1	(T)11	11	900659	900669		Chr1	588	p1	(T)18	18	907881	907898
Chr1	589	p1	(T)16	16	901195	901210		Chr1	589	p1	(G)15	15	907899	907913
Chr1	590	p3	(TCA)4	12	901321	901332		Chr1	590	p3	(TCA)4	12	908018	908029
Chr1	591	p1	(A)11	11	901350	901360		Chr1	591	p1	(A)14	14	908047	908060
Chr1	592	p1	(T)11	11	901459	901469		Chr1	592	p1	(T)11	11	908159	908169
Chr1	593	p3	(ATT)4	12	901562	901573		Chr1	593	p3	(ATT)4	12	908261	908272
Chr1	594	p1	(T)10	10	901668	901677		Chr1	594	p1	(T)10	10	908367	908376
Chr1	595	p1	(T)13	13	904851	904863		Chr1	595	p1	(T)10	10	911586	911595
Chr1	596	p2	(GA)6	12	909252	909263		Chr1	596	p2	(GA)6	12	915986	915997
Chr1	597	p1	(T)10	10	909711	909720		Chr1	597	p1	(T)12	12	916491	916502
Chr1	598	p1	(T)12	12	911778	911789		Chr1	598	p3	(TTG)4	12	921051	921062
Chr1	599	p3	(TTA)20	60	914269	914328		Chr1	599	p3	(TTA)5	15	921063	921077
Chr1	600	p1	(T)12	12	914575	914586		Chr1	600	p1	(T)18	18	921078	921095
Chr1	601	p2	(GA)244	488	915361	915848		Chr1	601	p1	(T)13	13	921333	921345
Chr1	602	p1	(T)11	11	917864	917874		Chr1	602	p2	(GA)9	18	922122	922139
Chr1	603	p1	(T)10	10	920908	920917		Chr1	603	p1	(T)15	15	925365	925379
Chr1	604	p1	(A)12	12	922788	922799		Chr1	604	p1	(T)11	11	928415	928425
Chr1	605	p1	(T)10	10	926281	926290		Chr1	605	p1	(A)13	13	930292	930304
Chr1	606	p1	(A)10	10	926819	926828		Chr1	606	p1	(A)10	10	934330	934339
Chr1	607	p1	(T)11	11	926929	926939		Chr1	607	p1	(T)22	22	934416	934437
Chr1	608	p1	(T)11	11	926947	926957		Chr1	608	p1	(A)11	11	935121	935131
Chr1	609	p1	(T)11	11	926965	926975		Chr1	609	p1	(A)13	13	937234	937246
Chr1	610	p1	(A)11	11	929773	929783		Chr1	610	p1	(T)11	11	939510	939520
Chr1	611	p1	(T)11	11	932073	932083		Chr1	611	p3	(TAA)4	12	942659	942670
Chr1	612	p3	(TAA)4	12	935269	935280		Chr1	612	p2	(AT)6	12	942714	942725
Chr1	613	p2	(AT)7	14	935324	935337		Chr1	613	p3	(TGA)4	12	943917	943928
Chr1	614	p3	(TGA)4	12	936589	936600		Chr1	614	p1	(T)10	10	946635	946644
Chr1	615	p1	(T)16	16	940784	940799		Chr1	615	p1	(T)18	18	948115	948132
Chr1	616	p3	(TAT)5	15	941236	941250		Chr1	616	p1	(T)10	10	948397	948406
Chr1	617	p2	(TA)9	18	943866	943883		Chr1	617	p3	(TAT)5	15	948569	948583
Chr1	618	p1	(A)14	14	946491	946504		Chr1	618	p1	(T)22	22	949248	949269
Chr1	619	p3	(ACA)4	12	946546	946557		Chr1	619	p2	(TA)9	18	951313	951330
Chr1	620	p3	(GAA)9	27	946785	946811		Chr1	620	p1	(A)63	63	953944	954006
Chr1	621	p1	(A)14	14	947633	947646		Chr1	621	p3	(ACA)4	12	954048	954059
Chr1	622	p1	(T)10	10	948128	948137		Chr1	622	p3	(GAA)6	18	954287	954304
Chr1	623	p3	(TGC)6	18	953900	953917		Chr1	623	p3	(AGA)5	15	954334	954348
Chr1	624	p1	(T)15	15	955564	955578		Chr1	624	p1	(A)13	13	955209	955221
Chr1	625	p1	(T)10	10	957313	957322		Chr1	625	p1	(T)11	11	955494	955504
Chr1	626	p2	(GA)13	26	964571	964596		Chr1	626	p3	(TGC)6	18	961347	961364
Chr1	627	p1	(A)14	14	964994	965007		Chr1	627	p1	(T)16	16	963011	963026
Chr1	628	p3	(ATT)4	12	965269	965280		Chr1	628	p2	(TA)6	12	963482	963493
Chr1	629	p1	(A)24	24	965794	965817		Chr1	629	p1	(T)10	10	964742	964751
Chr1	630	p1	(T)10	10	965927	965936		Chr1	630	p1	(A)14	14	967089	967102
Chr1	631	p1	(T)10	10	965938	965947		Chr1	631	p2	(GA)9	18	971962	971979
Chr1	632	p1	(A)11	11	966903	966913		Chr1	632	p1	(A)16	16	972375	972390
Chr1	633	p2	(TA)6	12	967669	967680		Chr1	633	p3	(ATT)4	12	972639	972650
Chr1	634	p3	(AAG)4	12	968314	968325		Chr1	634	p1	(T)19	19	973283	973301
Chr1	635	p1	(A)10	10	969412	969421		Chr1	635	p2	(TA)6	12	974809	974820
Chr1	636	p1	(T)15	15	969610	969624		Chr1	636	p3	(AAG)4	12	975454	975465
Chr1	637	p1	(T)14	14	971316	971329		Chr1	637	p2	(TA)13	26	975752	975777
Chr1	638	p1	(A)10	10	973144	973153		Chr1	638	p1	(A)10	10	976264	976273
Chr1	639	p1	(A)11	11	973198	973208		Chr1	639	p1	(T)17	17	978279	978295
Chr1	640	p3	(CCA)7	21	975317	975337		Chr1	640	p1	(A)10	10	978984	978993
Chr1	641	p3	(CAA)4	12	975531	975542		Chr1	641	p1	(A)10	10	980101	980110
Chr1	642	p1	(T)16	16	978125	978140		Chr1	642	p6	(TCCACC)5	30	982241	982270
Chr1	643	p1	(T)12	12	979915	979926		Chr1	643	p3	(CCA)6	18	982275	982292
Chr1	644	p1	(A)13	13	983050	983062		Chr1	644	p3	(CAA)4	12	982486	982497
Chr1	645	p3	(GAA)7	21	983321	983341		Chr1	645	p4	(TTTA)4	16	983098	983113
Chr1	646	p1	(T)10	10	984821	984830		Chr1	646	p2	(TA)6	12	983330	983341
Chr1	647	p2	(TA)6	12	991315	991326		Chr1	647	p1	(T)15	15	984962	984976
Chr1	648	p2	(TA)8	16	992797	992812		Chr1	648	p1	(C)11	11	985035	985045
Chr1	649	p1	(A)10	10	993303	993312		Chr1	649	p1	(T)11	11	986773	986783
Chr1	650	p1	(T)11	11	993512	993522		Chr1	650	p1	(A)13	13	989906	989918
Chr1	651	p1	(A)10	10	994550	994559		Chr1	651	p3	(GAA)8	24	990175	990198
Chr1	652	p2	(TA)7	14	996254	996267		Chr1	652	p2	(TA)6	12	991303	991314
Chr1	653	p1	(T)10	10	999771	999780		Chr1	653	p2	(TA)6	12	998244	998255
Chr1	654	p1	(T)10	10	1001178	1001187		Chr1	654	p2	(TA)8	16	999880	999895
Chr1	655	p4	(TTTA)4	16	1001455	1001470		Chr1	655	p1	(A)13	13	1001626	1001638
Chr1	656	p2	(AC)6	12	1002082	1002093		Chr1	656	p2	(TA)7	14	1003514	1003527
Chr1	657	p1	(T)10	10	1002260	1002269		Chr1	657	p1	(T)10	10	1004276	1004285
Chr1	658	p1	(T)10	10	1003024	1003033		Chr1	658	p2	(TA)6	12	1007226	1007237
Chr1	659	p2	(AG)7	14	1003451	1003464		Chr1	659	p2	(AC)7	14	1009289	1009302
Chr1	660	p2	(TA)8	16	1003684	1003699		Chr1	660	p1	(T)10	10	1009467	1009476
Chr1	661	p3	(GAA)6	18	1005802	1005819		Chr1	661	p1	(T)10	10	1010211	1010220
Chr1	662	p3	(AAC)4	12	1005844	1005855		Chr1	662	p2	(AG)7	14	1010646	1010659
Chr1	663	p1	(T)11	11	1010791	1010801		Chr1	663	p2	(TA)7	14	1010871	1010884
Chr1	664	p1	(A)18	18	1014119	1014136		Chr1	664	p3	(GAA)6	18	1012988	1013005
Chr1	665	p3	(AGA)5	15	1014276	1014290		Chr1	665	p3	(AAC)4	12	1013030	1013041
Chr1	666	p2	(TA)6	12	1014657	1014668		Chr1	666	p4	(TTTG)4	16	1016364	1016379
Chr1	667	p4	(AAAG)4	16	1015233	1015248		Chr1	667	p1	(T)11	11	1017974	1017984
Chr1	668	p3	(ATT)4	12	1015405	1015416		Chr1	668	p1	(A)23	23	1021332	1021354
Chr1	669	p2	(AT)9	18	1015941	1015958		Chr1	669	p3	(AGA)5	15	1021494	1021508
Chr1	670	p1	(T)16	16	1016569	1016584		Chr1	670	p3	(ATT)4	12	1022604	1022615
Chr1	671	p3	(TTA)4	12	1016615	1016626		Chr1	671	p2	(AT)6	12	1023139	1023150
Chr1	672	p1	(A)16	16	1017132	1017147		Chr1	672	p2	(TA)13	26	1023216	1023241
Chr1	673	p1	(A)15	15	1017359	1017373		Chr1	673	p1	(T)15	15	1023853	1023867
Chr1	674	p1	(A)11	11	1018005	1018015		Chr1	674	p3	(TTA)4	12	1023894	1023905
Chr1	675	p2	(TC)6	12	1019152	1019163		Chr1	675	p1	(A)12	12	1025252	1025263
Chr1	676	p1	(A)10	10	1019773	1019782		Chr1	676	p3	(TTC)5	15	1028692	1028706
Chr1	677	p3	(TTC)5	15	1021448	1021462		Chr1	677	p3	(TCT)4	12	1028708	1028719
Chr1	678	p3	(TCT)4	12	1021464	1021475		Chr1	678	p3	(AAT)8	24	1028864	1028887
Chr1	679	p3	(AAT)4	12	1021620	1021631		Chr1	679	p2	(AT)9	18	1029770	1029787
Chr1	680	p2	(AT)14	28	1022530	1022557		Chr1	680	p2	(TA)9	18	1030093	1030110
Chr1	681	p2	(AT)7	14	1023388	1023401		Chr1	681	p2	(TA)16	32	1030258	1030289
Chr1	682	p2	(AT)8	16	1023906	1023921		Chr1	682	p1	(T)10	10	1030304	1030313
Chr1	683	p4	(AAAT)4	16	1024062	1024077		Chr1	683	p3	(TAA)4	12	1030473	1030484
Chr1	684	p1	(T)11	11	1024559	1024569		Chr1	684	p2	(AT)7	14	1031328	1031341
Chr1	685	p2	(AT)10	20	1024814	1024833		Chr1	685	p4	(AAAT)4	16	1031482	1031497
Chr1	686	p3	(AAG)6	18	1025227	1025244		Chr1	686	p2	(AT)8	16	1032226	1032241
Chr1	687	p1	(T)12	12	1025469	1025480		Chr1	687	p3	(AAG)4	12	1032631	1032642
Chr1	688	p1	(T)16	16	1026224	1026239		Chr1	688	p1	(T)14	14	1032869	1032882
Chr1	689	p1	(T)10	10	1027026	1027035		Chr1	689	p1	(T)16	16	1033259	1033274
Chr1	690	p3	(TTA)4	12	1027842	1027853		Chr1	690	p1	(T)16	16	1033650	1033665
Chr1	691	p2	(TA)9	18	1028953	1028970		Chr1	691	p5	(GATTC)4	20	1035222	1035241
Chr1	692	p3	(TTA)4	12	1032799	1032810		Chr1	692	p3	(TTA)4	12	1035267	1035278
Chr1	693	p3	(TGA)5	15	1032968	1032982		Chr1	693	p2	(TA)12	24	1036418	1036441
Chr1	694	p3	(TGG)5	15	1032983	1032997		Chr1	694	p3	(TTA)4	12	1039993	1040004
Chr1	695	p2	(AT)6	12	1033682	1033693		Chr1	695	p3	(TGA)4	12	1040162	1040173
Chr1	696	p1	(T)10	10	1034412	1034421		Chr1	696	p3	(TGG)4	12	1040174	1040185
Chr1	697	p1	(A)10	10	1034793	1034802		Chr1	697	p2	(AT)10	20	1040922	1040941
Chr1	698	p1	(A)10	10	1035103	1035112		Chr1	698	p1	(A)10	10	1042034	1042043
Chr1	699	p3	(AGT)4	12	1035560	1035571		Chr1	699	p3	(AGT)4	12	1042785	1042796
Chr1	700	p3	(TAA)5	15	1037370	1037384		Chr1	700	p1	(T)11	11	1043550	1043560
Chr1	701	p4	(AATA)4	16	1037457	1037472		Chr1	701	p3	(TAA)4	12	1044570	1044581
Chr1	702	p2	(AT)9	18	1038126	1038143		Chr1	702	p4	(AATA)4	16	1044654	1044669
Chr1	703	p1	(T)14	14	1039379	1039392		Chr1	703	p2	(AT)425	850	1045322	1046171
Chr1	704	p1	(A)10	10	1039427	1039436		Chr1	704	p1	(A)11	11	1047551	1047561
Chr1	705	p6	(CCTTCT)5	30	1039573	1039602		Chr1	705	p6	(CCTTCT)5	30	1047696	1047725
Chr1	706	p4	(TTGT)5	20	1040149	1040168		Chr1	706	p4	(TTGT)4	16	1048272	1048287
Chr1	707	p3	(AAT)4	12	1045211	1045222		Chr1	707	p5	(GGTTG)4	20	1048428	1048447
Chr1	708	p1	(A)10	10	1046160	1046169		Chr1	708	p3	(AAT)4	12	1053344	1053355
Chr1	709	p3	(AGG)4	12	1046749	1046760		Chr1	709	p2	(AT)6	12	1054943	1054954
Chr1	710	p1	(A)10	10	1046826	1046835		Chr1	710	p3	(GTG)5	15	1055567	1055581
Chr1	711	p3	(GTG)5	15	1047463	1047477		Chr1	711	p3	(CGT)5	15	1061939	1061953
Chr1	712	p3	(CGT)5	15	1053854	1053868		Chr1	712	p2	(AG)7	14	1065384	1065397
Chr1	713	p2	(AG)6	12	1057302	1057313		Chr1	713	p6	(GTTTGT)4	24	1065478	1065501
Chr1	714	p3	(TCT)5	15	1058588	1058602		Chr1	714	p3	(TCT)5	15	1066678	1066692
Chr1	715	p1	(T)15	15	1062246	1062260		Chr1	715	p1	(T)15	15	1070326	1070340
Chr1	716	p1	(A)10	10	1062680	1062689		Chr1	716	p1	(T)10	10	1070506	1070515
Chr1	717	p1	(T)10	10	1063284	1063293		Chr1	717	p2	(TA)7	14	1070540	1070553
Chr1	718	p1	(T)10	10	1063559	1063568		Chr1	718	p2	(TG)6	12	1070554	1070565
Chr1	719	p1	(G)16	16	1063569	1063584		Chr1	719	p3	(TTC)4	12	1070832	1070843
Chr1	720	p1	(T)11	11	1063695	1063705		Chr1	720	p1	(T)10	10	1071353	1071362
Chr1	721	p2	(GA)15	30	1067414	1067443		Chr1	721	p1	(T)13	13	1071453	1071465
Chr1	722	p1	(A)11	11	1073975	1073985		Chr1	722	p1	(T)12	12	1071727	1071738
Chr1	723	p2	(AG)8	16	1074455	1074470		Chr1	723	p1	(T)10	10	1071839	1071848
Chr1	724	p1	(T)16	16	1074550	1074565		Chr1	724	p2	(GA)8	16	1075670	1075685
Chr1	725	p1	(T)11	11	1074803	1074813		Chr1	725	p5	(CAAAG)4	20	1075796	1075815
Chr1	726	p1	(T)11	11	1074987	1074997		Chr1	726	p1	(A)10	10	1082222	1082231
Chr1	727	p1	(T)19	19	1075075	1075093		Chr1	727	p2	(AG)8	16	1082701	1082716
Chr1	728	p1	(T)16	16	1075643	1075658		Chr1	728	p1	(T)14	14	1082795	1082808
Chr1	729	p3	(GCA)4	12	1077888	1077899		Chr1	729	p1	(T)11	11	1083045	1083055
Chr1	730	p1	(A)12	12	1079254	1079265		Chr1	730	p1	(T)13	13	1083230	1083242
Chr1	731	p1	(T)10	10	1080426	1080435		Chr1	731	p1	(T)19	19	1083320	1083338
Chr1	732	p1	(T)10	10	1081368	1081377		Chr1	732	p1	(T)18	18	1083899	1083916
Chr1	733	p3	(TTA)4	12	1081735	1081746		Chr1	733	p3	(GCA)4	12	1086155	1086166
Chr1	734	p3	(AAT)4	12	1082044	1082055		Chr1	734	p1	(T)10	10	1088702	1088711
Chr1	735	p3	(AAT)5	15	1082510	1082524		Chr1	735	p1	(A)16	16	1088840	1088855
Chr1	736	p5	(TTTAT)4	20	1083921	1083940		Chr1	736	p1	(T)11	11	1089648	1089658
Chr1	737	p1	(A)18	18	1084787	1084804		Chr1	737	p3	(TTA)7	21	1090015	1090035
Chr1	738	p1	(T)18	18	1084903	1084920		Chr1	738	p3	(AAT)4	12	1090333	1090344
Chr1	739	p2	(TA)7	14	1085248	1085261		Chr1	739	p3	(AAT)5	15	1090799	1090813
Chr1	740	p3	(ATT)4	12	1085303	1085314		Chr1	740	p5	(TTTAT)4	20	1092211	1092230
Chr1	741	p2	(TA)8	16	1085786	1085801		Chr1	741	p1	(A)11	11	1093048	1093058
Chr1	742	p1	(T)10	10	1087227	1087236		Chr1	742	p1	(T)13	13	1093185	1093197
Chr1	743	p1	(T)10	10	1088488	1088497		Chr1	743	p2	(TA)8	16	1093526	1093541
Chr1	744	p3	(GAA)4	12	1088525	1088536		Chr1	744	p1	(T)13	13	1095245	1095257
Chr1	745	p1	(T)16	16	1088799	1088814		Chr1	745	p3	(GAA)4	12	1096886	1096897
Chr1	746	p1	(T)11	11	1090967	1090977		Chr1	746	p1	(T)34	34	1097160	1097193
Chr1	747	p3	(TGC)7	21	1094019	1094039		Chr1	747	p1	(T)10	10	1099160	1099169
Chr1	748	p1	(T)10	10	1095645	1095654		Chr1	748	p1	(T)11	11	1099350	1099360
Chr1	749	p1	(T)11	11	1096093	1096103		Chr1	749	p3	(TGC)6	18	1102415	1102432
Chr1	750	p1	(T)10	10	1097180	1097189		Chr1	750	p1	(T)13	13	1104483	1104495
Chr1	751	p1	(A)12	12	1098457	1098468		Chr1	751	p1	(A)11	11	1106730	1106740
Chr1	752	p2	(AT)8	16	1099432	1099447		Chr1	752	p4	(AAAT)4	16	1107665	1107680
Chr1	753	p2	(AT)6	12	1099474	1099485		Chr1	753	p2	(AT)11	22	1107739	1107760
Chr1	754	p1	(A)10	10	1099525	1099534		Chr1	754	p2	(AT)7	14	1107897	1107910
Chr1	755	p2	(AT)9	18	1099852	1099869		Chr1	755	p1	(A)12	12	1107944	1107955
Chr1	756	p3	(TTG)5	15	1101013	1101027		Chr1	756	p3	(TTG)4	12	1109417	1109428
Chr1	757	p3	(AGA)4	12	1101084	1101095		Chr1	757	p3	(AGA)4	12	1109485	1109496
Chr1	758	p1	(T)10	10	1101466	1101475		Chr1	758	p1	(T)12	12	1109867	1109878
Chr1	759	p1	(T)13	13	1102005	1102017		Chr1	759	p1	(T)14	14	1110408	1110421
Chr1	760	p3	(GCA)5	15	1102715	1102729		Chr1	760	p3	(GCA)5	15	1111121	1111135
Chr1	761	p1	(A)13	13	1103095	1103107		Chr1	761	p1	(A)16	16	1111501	1111516
Chr1	762	p1	(A)10	10	1103898	1103907		Chr1	762	p2	(TA)7	14	1113785	1113798
Chr1	763	p2	(TA)7	14	1105362	1105375		Chr1	763	p1	(A)16	16	1114464	1114479
Chr1	764	p1	(T)10	10	1105734	1105743		Chr1	764	p1	(T)16	16	1115602	1115617
Chr1	765	p1	(A)16	16	1106043	1106058		Chr1	765	p1	(A)13	13	1115964	1115976
Chr1	766	p1	(T)14	14	1107181	1107194		Chr1	766	p1	(A)10	10	1117318	1117327
Chr1	767	p1	(A)15	15	1107542	1107556		Chr1	767	p3	(TAA)4	12	1117575	1117586
Chr1	768	p1	(A)10	10	1108898	1108907		Chr1	768	p3	(AGA)8	24	1118444	1118467
Chr1	769	p3	(AGA)7	21	1110025	1110045		Chr1	769	p3	(AAT)4	12	1119837	1119848
Chr1	770	p3	(AAT)4	12	1111416	1111427		Chr1	770	p4	(AAAG)5	20	1119861	1119880
Chr1	771	p4	(AAAG)4	16	1111440	1111455		Chr1	771	p1	(T)28	28	1120452	1120479
Chr1	772	p1	(A)15	15	1112238	1112252		Chr1	772	p1	(A)11	11	1120795	1120805
Chr1	773	p1	(A)11	11	1115665	1115675		Chr1	773	p1	(A)10	10	1124226	1124235
Chr1	774	p1	(T)11	11	1116849	1116859		Chr1	774	p1	(A)10	10	1125131	1125140
Chr1	775	p1	(T)14	14	1117398	1117411		Chr1	775	p1	(T)12	12	1125346	1125357
Chr1	776	p2	(AT)6	12	1121692	1121703		Chr1	776	p1	(T)16	16	1125895	1125910
Chr1	777	p1	(A)12	12	1121951	1121962		Chr1	777	p2	(AT)6	12	1130220	1130231
Chr1	778	p1	(T)13	13	1123677	1123689		Chr1	778	p1	(T)11	11	1132207	1132217
Chr1	779	p3	(TTA)4	12	1124105	1124116		Chr1	779	p3	(TTA)4	12	1132633	1132644
Chr1	780	p1	(T)12	12	1124678	1124689		Chr1	780	p1	(T)14	14	1133206	1133219
Chr1	781	p1	(A)10	10	1125359	1125368		Chr1	781	p3	(GAA)6	18	1135431	1135448
Chr1	782	p3	(GAA)6	18	1126910	1126927		Chr1	782	p3	(AAT)5	15	1135803	1135817
Chr1	783	p3	(TAA)4	12	1128884	1128895		Chr1	783	p1	(A)11	11	1137122	1137132
Chr1	784	p2	(AG)6	12	1130624	1130635		Chr1	784	p2	(AT)8	16	1137211	1137226
Chr1	785	p1	(A)10	10	1134895	1134904		Chr1	785	p3	(TAA)4	12	1137323	1137334
Chr1	786	p3	(TTG)4	12	1135432	1135443		Chr1	786	p2	(AG)6	12	1139066	1139077
Chr1	787	p3	(CCG)4	12	1137471	1137482		Chr1	787	p1	(A)10	10	1143332	1143341
Chr1	788	p2	(TA)7	14	1139882	1139895		Chr1	788	p5	(CGAAT)4	20	1143789	1143808
Chr1	789	p1	(A)11	11	1139987	1139997		Chr1	789	p3	(TTG)4	12	1143874	1143885
Chr1	790	p3	(GAC)5	15	1143982	1143996		Chr1	790	p1	(A)10	10	1144193	1144202
Chr1	791	p1	(T)10	10	1144226	1144235		Chr1	791	p1	(A)11	11	1145023	1145033
Chr1	792	p1	(A)10	10	1148992	1149001		Chr1	792	p3	(CCG)4	12	1145906	1145917
Chr1	793	p1	(T)11	11	1156798	1156808		Chr1	793	p2	(TA)7	14	1148317	1148330
Chr1	794	p1	(A)16	16	1156914	1156929		Chr1	794	p1	(A)12	12	1148422	1148433
Chr1	795	p2	(TA)7	14	1157451	1157464		Chr1	795	p3	(GAC)5	15	1152408	1152422
Chr1	796	p1	(A)10	10	1157468	1157477		Chr1	796	p1	(T)10	10	1153907	1153916
Chr1	797	p3	(TTC)4	12	1157886	1157897		Chr1	797	p1	(T)10	10	1154145	1154154
Chr1	798	p1	(A)15	15	1158575	1158589		Chr1	798	p1	(A)12	12	1157433	1157444
Chr1	799	p2	(AT)7	14	1158928	1158941		Chr1	799	p2	(AT)10	20	1164671	1164690
Chr1	800	p3	(TTC)5	15	1159949	1159963		Chr1	800	p3	(TTC)4	12	1166335	1166346
Chr1	801	p1	(A)10	10	1160225	1160234		Chr1	801	p2	(AT)9	18	1167375	1167392
Chr1	802	p4	(AAAT)4	16	1160389	1160404		Chr1	802	p2	(GC)7	14	1167862	1167875
Chr1	803	p2	(TA)6	12	1161307	1161318		Chr1	803	p1	(T)12	12	1168808	1168819
Chr1	804	p3	(GTT)4	12	1163573	1163584		Chr1	804	p3	(TTC)4	12	1169019	1169030
Chr1	805	p4	(GTTT)4	16	1169305	1169320		Chr1	805	p1	(A)10	10	1169293	1169302
Chr1	806	p1	(A)10	10	1172410	1172419		Chr1	806	p4	(AAAT)4	16	1169456	1169471
Chr1	807	p1	(A)17	17	1174883	1174899		Chr1	807	p2	(TA)8	16	1170424	1170439
Chr1	808	p1	(A)17	17	1174993	1175009		Chr1	808	p1	(T)11	11	1170832	1170842
Chr1	809	p6	(TTCAAG)4	24	1175326	1175349		Chr1	809	p3	(ATT)4	12	1170970	1170981
Chr1	810	p1	(A)10	10	1175921	1175930		Chr1	810	p1	(A)10	10	1171083	1171092
Chr1	811	p3	(TAT)4	12	1177379	1177390		Chr1	811	p1	(T)10	10	1171144	1171153
Chr1	812	p3	(AAT)6	18	1178244	1178261		Chr1	812	p4	(GTTT)4	16	1178201	1178216
Chr1	813	p2	(AT)6	12	1179179	1179190		Chr1	813	p1	(T)11	11	1178924	1178934
Chr1	814	p2	(CT)8	16	1180433	1180448		Chr1	814	p1	(A)18	18	1183765	1183782
Chr1	815	p2	(TC)9	18	1180702	1180719		Chr1	815	p1	(A)13	13	1183878	1183890
Chr1	816	p1	(A)11	11	1183058	1183068		Chr1	816	p1	(A)11	11	1183939	1183949
Chr1	817	p1	(A)10	10	1185952	1185961		Chr1	817	p6	(TTCAAG)4	24	1184211	1184234
Chr1	818	p1	(A)12	12	1186997	1187008		Chr1	818	p3	(TAT)4	12	1186292	1186303
Chr1	819	p1	(A)10	10	1190986	1190995		Chr1	819	p3	(AAT)6	18	1187227	1187244
Chr1	820	p3	(CTT)4	12	1191625	1191636		Chr1	820	p2	(AT)8	16	1187362	1187377
Chr1	821	p2	(AG)10	20	1192263	1192282		Chr1	821	p1	(T)12	12	1188736	1188747
Chr1	822	p1	(T)11	11	1192924	1192934		Chr1	822	p2	(CT)8	16	1189406	1189421
Chr1	823	p1	(A)10	10	1194885	1194894		Chr1	823	p2	(TC)14	28	1189675	1189702
Chr1	824	p1	(A)10	10	1194916	1194925		Chr1	824	p1	(A)11	11	1192053	1192063
Chr1	825	p1	(T)11	11	1194939	1194949		Chr1	825	p1	(A)10	10	1195002	1195011
Chr1	826	p1	(A)10	10	1195840	1195849		Chr1	826	p1	(A)12	12	1196056	1196067
Chr1	827	p2	(AT)6	12	1195893	1195904		Chr1	827	p3	(CTT)4	12	1200681	1200692
Chr1	828	p2	(AT)7	14	1196043	1196056		Chr1	828	p2	(AG)11	22	1201319	1201340
Chr1	829	p3	(TAT)6	18	1196400	1196417		Chr1	829	p1	(T)10	10	1202618	1202627
Chr1	830	p2	(AT)7	14	1197092	1197105		Chr1	830	p1	(T)10	10	1203579	1203588
Chr1	831	p1	(T)14	14	1197287	1197300		Chr1	831	p1	(T)17	17	1203982	1203998
Chr1	832	p3	(ATA)4	12	1198960	1198971		Chr1	832	p2	(AT)7	14	1204928	1204941
Chr1	833	p2	(TA)9	18	1199647	1199664		Chr1	833	p2	(AT)11	22	1205080	1205101
Chr1	834	p1	(A)11	11	1200204	1200214		Chr1	834	p4	(ATTT)4	16	1205100	1205115
Chr1	835	p1	(T)13	13	1200248	1200260		Chr1	835	p3	(TAT)6	18	1205460	1205477
Chr1	836	p3	(TAT)4	12	1200504	1200515		Chr1	836	p1	(A)10	10	1205673	1205682
Chr1	837	p1	(A)10	10	1201100	1201109		Chr1	837	p1	(T)10	10	1206259	1206268
Chr1	838	p1	(A)10	10	1201199	1201208		Chr1	838	p1	(T)10	10	1206486	1206495
Chr1	839	p1	(A)13	13	1201672	1201684		Chr1	839	p3	(ATA)4	12	1207959	1207970
Chr1	840	p1	(A)10	10	1201980	1201989		Chr1	840	p2	(AT)8	16	1207986	1208001
Chr1	841	p2	(AT)7	14	1202251	1202264		Chr1	841	p1	(T)11	11	1208621	1208631
Chr1	842	p1	(T)10	10	1202573	1202582		Chr1	842	p1	(A)10	10	1209483	1209492
Chr1	843	p1	(T)17	17	1202724	1202740		Chr1	843	p1	(A)10	10	1209582	1209591
Chr1	844	p1	(T)12	12	1203136	1203147		Chr1	844	p1	(T)11	11	1209770	1209780
Chr1	845	p4	(TTAA)5	20	1203438	1203457		Chr1	845	p1	(A)14	14	1210082	1210095
Chr1	846	p1	(T)10	10	1203462	1203471		Chr1	846	p2	(AT)6	12	1210663	1210674
Chr1	847	p3	(AGA)4	12	1204649	1204660		Chr1	847	p1	(T)10	10	1211079	1211088
Chr1	848	p3	(AGA)4	12	1204913	1204924		Chr1	848	p4	(AATT)5	20	1211785	1211804
Chr1	849	p4	(AAAG)4	16	1206441	1206456		Chr1	849	p1	(T)15	15	1211807	1211821
Chr1	850	p5	(AAAAG)4	20	1206491	1206510		Chr1	850	p3	(AGA)4	12	1213016	1213027
Chr1	851	p4	(ATAA)4	16	1211139	1211154		Chr1	851	p3	(AGA)4	12	1213280	1213291
Chr1	852	p3	(ATA)4	12	1211676	1211687		Chr1	852	p1	(T)13	13	1213680	1213692
Chr1	853	p1	(A)10	10	1214549	1214558		Chr1	853	p4	(AAAG)4	16	1214813	1214828
Chr1	854	p1	(T)12	12	1223519	1223530		Chr1	854	p5	(AAAAG)5	25	1214873	1214897
Chr1	855	p1	(A)11	11	1223958	1223968		Chr1	855	p4	(TATT)4	16	1215524	1215539
Chr1	856	p1	(A)12	12	1225970	1225981		Chr1	856	p3	(AAT)4	12	1219347	1219358
Chr1	857	p2	(AT)7	14	1226442	1226455		Chr1	857	p2	(TA)6	12	1219571	1219582
Chr1	858	p3	(CCG)4	12	1226725	1226736		Chr1	858	p3	(ATA)4	12	1220121	1220132
Chr1	859	p3	(CAT)6	18	1228121	1228138		Chr1	859	p1	(A)10	10	1221778	1221787
Chr1	860	p3	(AAG)5	15	1228286	1228300		Chr1	860	p1	(A)10	10	1222008	1222017
Chr1	861	p3	(TTC)4	12	1232524	1232535		Chr1	861	p1	(T)13	13	1230927	1230939
Chr1	862	p3	(AGA)6	18	1232767	1232784		Chr1	862	p1	(T)12	12	1231261	1231272
Chr1	863	p3	(AGA)4	12	1233141	1233152		Chr1	863	p1	(T)11	11	1232131	1232141
Chr1	864	p1	(A)12	12	1233369	1233380		Chr1	864	p2	(AT)13	26	1235290	1235315
Chr1	865	p3	(GAA)7	21	1233381	1233401		Chr1	865	p3	(CCG)4	12	1235595	1235606
Chr1	866	p3	(TTA)4	12	1234289	1234300		Chr1	866	p3	(CAT)6	18	1236991	1237008
Chr1	867	p4	(AAGA)5	20	1234344	1234363		Chr1	867	p3	(AAG)7	21	1237156	1237176
Chr1	868	p2	(TA)7	14	1234487	1234500		Chr1	868	p1	(A)10	10	1238292	1238301
Chr1	869	p3	(AGG)7	21	1235453	1235473		Chr1	869	p1	(A)11	11	1238303	1238313
Chr1	870	p1	(C)10	10	1241451	1241460		Chr1	870	p3	(TTC)4	12	1241395	1241406
Chr1	871	p1	(T)10	10	1243494	1243503		Chr1	871	p3	(CGG)6	18	1241616	1241633
Chr1	872	p1	(A)10	10	1248233	1248242		Chr1	872	p3	(AGA)7	21	1241647	1241667
Chr1	873	p4	(ATTT)4	16	1249320	1249335		Chr1	873	p3	(AGA)4	12	1242021	1242032
Chr1	874	p1	(A)10	10	1250068	1250077		Chr1	874	p1	(A)12	12	1242250	1242261
Chr1	875	p2	(AT)9	18	1250296	1250313		Chr1	875	p3	(GAA)5	15	1242262	1242276
Chr1	876	p1	(T)10	10	1250574	1250583		Chr1	876	p2	(AT)10	20	1243023	1243042
Chr1	877	p1	(A)10	10	1256943	1256952		Chr1	877	p3	(TTA)4	12	1243278	1243289
Chr1	878	p2	(AT)6	12	1257364	1257375		Chr1	878	p4	(AAGA)6	24	1243333	1243356
Chr1	879	p2	(AG)8	16	1260802	1260817		Chr1	879	p2	(TA)10	20	1243480	1243499
Chr1	880	p2	(AT)10	20	1261052	1261071		Chr1	880	p3	(AGA)4	12	1244456	1244467
Chr1	881	p2	(AT)6	12	1261073	1261084		Chr1	881	p3	(AGG)6	18	1244468	1244485
Chr1	882	p1	(T)11	11	1265564	1265574		Chr1	882	p1	(C)14	14	1250447	1250460
Chr1	883	p3	(ATA)4	12	1266721	1266732		Chr1	883	p2	(AG)6	12	1252338	1252349
Chr1	884	p2	(TA)6	12	1268286	1268297		Chr1	884	p3	(TTG)4	12	1257217	1257228
Chr1	885	p3	(ATC)5	15	1269737	1269751		Chr1	885	p1	(A)10	10	1257242	1257251
Chr1	886	p3	(ATA)4	12	1274886	1274897		Chr1	886	p1	(A)10	10	1257572	1257581
Chr1	887	p3	(TTC)5	15	1278564	1278578		Chr1	887	p4	(ATTT)4	16	1258330	1258345
Chr1	888	p1	(C)13	13	1283052	1283064		Chr1	888	p1	(T)10	10	1258980	1258989
Chr1	889	p1	(C)19	19	1283069	1283087		Chr1	889	p1	(A)10	10	1259079	1259088
Chr1	890	p1	(A)12	12	1283961	1283972		Chr1	890	p1	(A)13	13	1259615	1259627
Chr1	891	p1	(A)10	10	1285588	1285597		Chr1	891	p1	(T)10	10	1259897	1259906
Chr1	892	p3	(AGA)5	15	1286049	1286063		Chr1	892	p2	(AT)6	12	1266720	1266731
Chr1	893	p3	(GAA)5	15	1286234	1286248		Chr1	893	p2	(AT)6	12	1270407	1270418
Chr1	894	p1	(T)14	14	1287867	1287880		Chr1	894	p2	(AT)7	14	1270420	1270433
Chr1	895	p3	(GAA)6	18	1296169	1296186		Chr1	895	p1	(T)12	12	1274947	1274958
Chr1	896	p1	(T)10	10	1296273	1296282		Chr1	896	p1	(T)10	10	1275355	1275364
Chr1	897	p4	(TCTT)5	20	1297010	1297029		Chr1	897	p3	(ATA)4	12	1276096	1276107
Chr1	898	p2	(TA)6	12	1297072	1297083		Chr1	898	p2	(TA)6	12	1277653	1277664
Chr1	899	p1	(T)14	14	1297184	1297197		Chr1	899	p1	(T)10	10	1278082	1278091
Chr1	900	p1	(A)11	11	1297850	1297860		Chr1	900	p3	(ATC)5	15	1279752	1279766
Chr1	901	p1	(A)11	11	1298462	1298472		Chr1	901	p3	(ATA)4	12	1284891	1284902
Chr1	902	p1	(A)10	10	1298833	1298842		Chr1	902	p3	(TTC)5	15	1288421	1288435
Chr1	903	p3	(AGA)4	12	1300115	1300126		Chr1	903	p1	(A)13	13	1293614	1293626
Chr1	904	p3	(AGA)5	15	1300130	1300144		Chr1	904	p1	(A)10	10	1295491	1295500
Chr1	905	p1	(T)10	10	1300665	1300674		Chr1	905	p3	(AGA)5	15	1295952	1295966
Chr1	906	p1	(T)11	11	1300767	1300777		Chr1	906	p3	(GAA)5	15	1296137	1296151
Chr1	907	p2	(TA)7	14	1300999	1301012		Chr1	907	p1	(T)10	10	1297765	1297774
Chr1	908	p1	(T)10	10	1308977	1308986		Chr1	908	p3	(GAA)38	114	1306027	1306140
Chr1	909	p3	(TTC)4	12	1317528	1317539		Chr1	909	p1	(T)10	10	1306676	1306685
Chr1	910	p2	(GA)8	16	1317812	1317827		Chr1	910	p4	(TCTT)5	20	1306958	1306977
Chr1	911	p3	(TTA)22	66	1317951	1318016		Chr1	911	p2	(TC)6	12	1307012	1307023
Chr1	912	p4	(TTTA)5	20	1318036	1318055		Chr1	912	p1	(T)14	14	1307131	1307144
Chr1	913	p1	(A)23	23	1321796	1321818		Chr1	913	p1	(A)114	114	1307919	1308032
Chr1	914	p1	(T)11	11	1322909	1322919		Chr1	914	p1	(A)10	10	1308632	1308641
Chr1	915	p1	(A)11	11	1324203	1324213		Chr1	915	p3	(AGA)4	12	1310143	1310154
Chr1	916	p2	(GT)6	12	1324836	1324847		Chr1	916	p3	(AGA)5	15	1310158	1310172
Chr1	917	p1	(T)11	11	1325059	1325069		Chr1	917	p2	(TA)16	32	1311027	1311058
Chr1	918	p1	(T)17	17	1325962	1325978		Chr1	918	p1	(A)12	12	1312465	1312476
Chr1	919	p1	(T)14	14	1326592	1326605		Chr1	919	p3	(TTC)4	12	1326458	1326469
Chr1	920	p4	(ATAA)5	20	1327403	1327422		Chr1	920	p2	(GA)8	16	1326742	1326757
Chr1	921	p2	(TC)6	12	1329514	1329525		Chr1	921	p3	(TTA)11	33	1326881	1326913
Chr1	922	p1	(T)10	10	1330654	1330663		Chr1	922	p4	(TTTA)5	20	1326955	1326974
Chr1	923	p1	(T)12	12	1331287	1331298		Chr1	923	p1	(A)10	10	1327267	1327276
Chr1	924	p1	(T)10	10	1333282	1333291		Chr1	924	p1	(A)19	19	1330716	1330734
Chr1	925	p1	(T)14	14	1334060	1334073		Chr1	925	p1	(T)14	14	1331825	1331838
Chr1	926	p3	(AAC)7	21	1342175	1342195		Chr1	926	p1	(A)10	10	1332998	1333007
Chr1	927	p1	(A)10	10	1343628	1343637		Chr1	927	p2	(GT)6	12	1333734	1333745
Chr1	928	p1	(T)10	10	1351131	1351140		Chr1	928	p1	(T)10	10	1333957	1333966
Chr1	929	p1	(A)10	10	1351879	1351888		Chr1	929	p1	(T)13	13	1335420	1335432
Chr1	930	p1	(A)10	10	1361267	1361276		Chr1	930	p4	(ATAA)5	20	1336340	1336359
Chr1	931	p3	(TTA)5	15	1365196	1365210		Chr1	931	p2	(TC)6	12	1338475	1338486
Chr1	932	p2	(AG)7	14	1368925	1368938		Chr1	932	p1	(T)11	11	1342260	1342270
Chr1	933	p3	(GGT)5	15	1372635	1372649		Chr1	933	p1	(T)12	12	1343039	1343050
Chr1	934	p1	(T)21	21	1374037	1374057		Chr1	934	p3	(AAC)12	36	1351167	1351202
Chr1	935	p1	(T)11	11	1374642	1374652		Chr1	935	p1	(A)13	13	1352634	1352646
Chr1	936	p2	(TA)6	12	1374720	1374731		Chr1	936	p1	(T)10	10	1360182	1360191
Chr1	937	p2	(TA)9	18	1376762	1376779		Chr1	937	p1	(A)10	10	1370322	1370331
Chr1	938	p3	(AAT)4	12	1377087	1377098		Chr1	938	p3	(TTA)4	12	1374246	1374257
Chr1	939	p3	(ATT)4	12	1378241	1378252		Chr1	939	p2	(AG)6	12	1377974	1377985
Chr1	940	p2	(AG)10	20	1379773	1379792		Chr1	940	p3	(GGT)5	15	1381681	1381695
Chr1	941	p1	(T)10	10	1380227	1380236		Chr1	941	p1	(T)10	10	1383104	1383113
Chr1	942	p4	(AAAT)4	16	1380272	1380287		Chr1	942	p2	(AC)9	18	1383163	1383180
Chr1	943	p2	(AT)8	16	1380715	1380730		Chr1	943	p2	(AT)6	12	1383181	1383192
Chr1	944	p3	(AAT)5	15	1381509	1381523		Chr1	944	p2	(TA)6	12	1383797	1383808
Chr1	945	p3	(CTT)4	12	1381621	1381632		Chr1	945	p2	(TA)8	16	1385845	1385860
Chr1	946	p3	(GGA)7	21	1383349	1383369		Chr1	946	p3	(AAT)4	12	1386186	1386197
Chr1	947	p2	(AT)7	14	1384718	1384731		Chr1	947	p3	(ATT)4	12	1387333	1387344
Chr1	948	p3	(TAT)4	12	1385612	1385623		Chr1	948	p2	(TA)7	14	1387365	1387378
Chr1	949	p2	(TC)6	12	1387499	1387510		Chr1	949	p3	(TTA)4	12	1387410	1387421
Chr1	950	p1	(T)10	10	1389928	1389937		Chr1	950	p1	(T)12	12	1387907	1387918
Chr1	951	p1	(A)10	10	1392321	1392330		Chr1	951	p2	(TA)9	18	1388372	1388389
Chr1	952	p1	(A)10	10	1394268	1394277		Chr1	952	p2	(AT)9	18	1388405	1388422
Chr1	953	p2	(AT)7	14	1395503	1395516		Chr1	953	p2	(TA)6	12	1388642	1388653
Chr1	954	p1	(T)14	14	1398191	1398204		Chr1	954	p2	(AG)11	22	1388789	1388810
Chr1	955	p2	(TA)6	12	1403209	1403220		Chr1	955	p4	(AAAT)4	16	1389292	1389307
Chr1	956	p1	(A)16	16	1403827	1403842		Chr1	956	p2	(AT)8	16	1389735	1389750
Chr1	957	p4	(TTTG)4	16	1404301	1404316		Chr1	957	p3	(AAT)5	15	1390529	1390543
Chr1	958	p1	(A)14	14	1405875	1405888		Chr1	958	p3	(CTT)4	12	1390641	1390652
Chr1	959	p1	(A)10	10	1410742	1410751		Chr1	959	p1	(T)10	10	1391048	1391057
Chr1	960	p1	(T)11	11	1411341	1411351		Chr1	960	p3	(GGA)4	12	1392370	1392381
Chr1	961	p1	(T)16	16	1412836	1412851		Chr1	961	p2	(AT)10	20	1393741	1393760
Chr1	962	p4	(AGAA)5	20	1413111	1413130		Chr1	962	p3	(TAT)4	12	1394608	1394619
Chr1	963	p3	(TGT)5	15	1413392	1413406		Chr1	963	p1	(T)10	10	1398935	1398944
Chr1	964	p2	(GA)7	14	1413830	1413843		Chr1	964	p1	(A)10	10	1401328	1401337
Chr1	965	p3	(TAA)4	12	1415154	1415165		Chr1	965	p1	(A)10	10	1403274	1403283
Chr1	966	p3	(GAA)4	12	1415166	1415177		Chr1	966	p2	(AT)6	12	1404509	1404520
Chr1	967	p2	(TC)6	12	1415921	1415932		Chr1	967	p1	(A)11	11	1404772	1404782
Chr1	968	p2	(TA)8	16	1415950	1415965		Chr1	968	p5	(TTAAT)4	20	1405915	1405934
Chr1	969	p2	(AC)7	14	1417597	1417610		Chr1	969	p1	(T)14	14	1407277	1407290
Chr1	970	p1	(A)10	10	1417611	1417620		Chr1	970	p2	(TA)6	12	1412295	1412306
Chr1	971	p3	(AAT)4	12	1417676	1417687		Chr1	971	p1	(A)15	15	1412913	1412927
Chr1	972	p3	(TAA)5	15	1418027	1418041		Chr1	972	p4	(TTTG)4	16	1413362	1413377
Chr1	973	p3	(AAT)4	12	1418058	1418069		Chr1	973	p1	(A)14	14	1414927	1414940
Chr1	974	p1	(A)14	14	1418147	1418160		Chr1	974	p1	(A)12	12	1414980	1414991
Chr1	975	p1	(A)21	21	1426646	1426666		Chr1	975	p1	(A)11	11	1419787	1419797
Chr1	976	p1	(A)10	10	1428698	1428707		Chr1	976	p1	(T)10	10	1420387	1420396
Chr1	977	p2	(TA)6	12	1429491	1429502		Chr1	977	p1	(T)10	10	1421136	1421145
Chr1	978	p1	(A)14	14	1430607	1430620		Chr1	978	p1	(T)23	23	1421879	1421901
Chr1	979	p2	(TC)9	18	1432366	1432383		Chr1	979	p4	(AGAA)4	16	1422158	1422173
Chr1	980	p1	(A)11	11	1432988	1432998		Chr1	980	p3	(TGT)5	15	1422435	1422449
Chr1	981	p3	(AAT)5	15	1433212	1433226		Chr1	981	p2	(GA)7	14	1422872	1422885
Chr1	982	p3	(TAC)4	12	1433387	1433398		Chr1	982	p3	(TAA)4	12	1424200	1424211
Chr1	983	p3	(CCT)4	12	1433678	1433689		Chr1	983	p3	(GAA)4	12	1424212	1424223
Chr1	984	p2	(CT)11	22	1433692	1433713		Chr1	984	p2	(TC)6	12	1424964	1424975
Chr1	985	p1	(T)11	11	1433713	1433723		Chr1	985	p2	(TA)6	12	1424993	1425004
Chr1	986	p3	(ATG)6	18	1433824	1433841		Chr1	986	p2	(AC)7	14	1426636	1426649
Chr1	987	p1	(A)10	10	1433946	1433955		Chr1	987	p3	(AAT)4	12	1426711	1426722
Chr1	988	p3	(TTG)6	18	1434341	1434358		Chr1	988	p3	(TAA)5	15	1427072	1427086
Chr1	989	p1	(A)15	15	1435441	1435455		Chr1	989	p3	(TAT)4	12	1427111	1427122
Chr1	990	p1	(A)12	12	1435459	1435470		Chr1	990	p1	(A)11	11	1433746	1433756
Chr1	991	p1	(A)10	10	1435472	1435481		Chr1	991	p1	(A)19	19	1435734	1435752
Chr1	992	p3	(AGA)4	12	1435603	1435614		Chr1	992	p1	(A)10	10	1437783	1437792
Chr1	993	p1	(T)12	12	1435902	1435913		Chr1	993	p2	(TA)6	12	1438576	1438587
Chr1	994	p2	(TA)8	16	1435939	1435954		Chr1	994	p1	(A)18	18	1439692	1439709
Chr1	995	p1	(T)10	10	1436153	1436162		Chr1	995	p1	(T)10	10	1440681	1440690
Chr1	996	p1	(T)11	11	1436757	1436767		Chr1	996	p2	(AT)6	12	1440915	1440926
Chr1	997	p2	(AT)7	14	1436941	1436954		Chr1	997	p2	(TC)9	18	1441449	1441466
Chr1	998	p3	(ATT)5	15	1437003	1437017		Chr1	998	p3	(AAT)5	15	1442294	1442308
Chr1	999	p3	(TCT)5	15	1437219	1437233		Chr1	999	p3	(TAC)4	12	1442469	1442480
Chr1	1000	p3	(AAT)4	12	1437274	1437285		Chr1	1000	p3	(CCT)4	12	1442751	1442762
Chr1	1001	p3	(AAG)4	12	1439380	1439391		Chr1	1001	p2	(CT)8	16	1442765	1442780
Chr1	1002	p1	(A)11	11	1439392	1439402		Chr1	1002	p3	(ATG)6	18	1442887	1442904
Chr1	1003	p2	(AT)12	24	1440278	1440301		Chr1	1003	p1	(T)12	12	1443119	1443130
Chr1	1004	p2	(GT)8	16	1441030	1441045		Chr1	1004	p3	(TTG)6	18	1443408	1443425
Chr1	1005	p2	(TC)6	12	1441266	1441277		Chr1	1005	p1	(A)20	20	1444508	1444527
Chr1	1006	p1	(A)10	10	1442540	1442549		Chr1	1006	p3	(AGA)4	12	1444649	1444660
Chr1	1007	p1	(T)12	12	1442836	1442847		Chr1	1007	p1	(T)14	14	1444932	1444945
Chr1	1008	p5	(AAAAG)17	85	1442848	1442932		Chr1	1008	p2	(TA)6	12	1444971	1444982
Chr1	1009	p4	(AATC)4	16	1443162	1443177		Chr1	1009	p1	(T)11	11	1445182	1445192
Chr1	1010	p1	(T)12	12	1446754	1446765		Chr1	1010	p2	(AT)6	12	1445970	1445981
Chr1	1011	p2	(AT)8	16	1446958	1446973		Chr1	1011	p3	(ATT)6	18	1446030	1446047
Chr1	1012	p2	(TA)6	12	1448521	1448532		Chr1	1012	p3	(TCT)5	15	1446249	1446263
Chr1	1013	p2	(CA)7	14	1449181	1449194		Chr1	1013	p1	(T)10	10	1446273	1446282
Chr1	1014	p3	(CTC)4	12	1449981	1449992		Chr1	1014	p1	(A)11	11	1446725	1446735
Chr1	1015	p3	(ATT)4	12	1450135	1450146		Chr1	1015	p2	(AT)8	16	1447382	1447397
Chr1	1016	p3	(TTC)6	18	1450192	1450209		Chr1	1016	p2	(TA)11	22	1447595	1447616
Chr1	1017	p3	(CTT)7	21	1450218	1450238		Chr1	1017	p3	(AAG)5	15	1448421	1448435
Chr1	1018	p3	(AAC)6	18	1450355	1450372		Chr1	1018	p1	(A)11	11	1448445	1448455
Chr1	1019	p1	(A)11	11	1450839	1450849		Chr1	1019	p2	(AT)6	12	1449330	1449341
Chr1	1020	p2	(TA)6	12	1452640	1452651		Chr1	1020	p2	(GT)7	14	1450071	1450084
Chr1	1021	p2	(TA)6	12	1453033	1453044		Chr1	1021	p1	(A)10	10	1451595	1451604
Chr1	1022	p1	(A)10	10	1453931	1453940		Chr1	1022	p1	(T)15	15	1451891	1451905
Chr1	1023	p6	(GTGGCA)4	24	1454337	1454360		Chr1	1023	p5	(AAAAG)6	30	1451926	1451955
Chr1	1024	p2	(GA)7	14	1455518	1455531		Chr1	1024	p4	(AATC)4	16	1452185	1452200
Chr1	1025	p1	(A)10	10	1456341	1456350		Chr1	1025	p1	(T)11	11	1455784	1455794
Chr1	1026	p1	(A)13	13	1456877	1456889		Chr1	1026	p2	(TA)7	14	1457538	1457551
Chr1	1027	p2	(AT)7	14	1457220	1457233		Chr1	1027	p2	(CA)6	12	1458200	1458211
Chr1	1028	p2	(AT)9	18	1457406	1457423		Chr1	1028	p3	(TCA)5	15	1459003	1459017
Chr1	1029	p2	(TA)8	16	1457576	1457591		Chr1	1029	p3	(ATT)4	12	1459150	1459161
Chr1	1030	p3	(ATA)4	12	1458320	1458331		Chr1	1030	p3	(TTC)6	18	1459207	1459224
Chr1	1031	p1	(A)10	10	1458627	1458636		Chr1	1031	p3	(CTT)8	24	1459233	1459256
Chr1	1032	p1	(A)18	18	1458950	1458967		Chr1	1032	p3	(AAC)6	18	1459373	1459390
Chr1	1033	p1	(A)10	10	1459120	1459129		Chr1	1033	p1	(A)11	11	1459852	1459862
Chr1	1034	p3	(TTC)4	12	1460211	1460222		Chr1	1034	p2	(TA)6	12	1461682	1461693
Chr1	1035	p2	(TA)10	20	1461214	1461233		Chr1	1035	p1	(A)10	10	1462972	1462981
Chr1	1036	p2	(TC)7	14	1461905	1461918		Chr1	1036	p2	(GA)8	16	1464545	1464560
Chr1	1037	p3	(AAG)7	21	1464740	1464760		Chr1	1037	p1	(A)11	11	1465359	1465369
Chr1	1038	p2	(TC)7	14	1464870	1464883		Chr1	1038	p1	(A)10	10	1465898	1465907
Chr1	1039	p1	(A)11	11	1465433	1465443		Chr1	1039	p2	(AT)14	28	1466238	1466265
Chr1	1040	p2	(AT)6	12	1470724	1470735		Chr1	1040	p2	(AT)9	18	1466440	1466457
Chr1	1041	p1	(T)10	10	1471200	1471209		Chr1	1041	p2	(TA)10	20	1466610	1466629
Chr1	1042	p3	(ACA)4	12	1471746	1471757		Chr1	1042	p3	(ATA)4	12	1467357	1467368
Chr1	1043	p3	(TAA)4	12	1472905	1472916		Chr1	1043	p1	(A)14	14	1467664	1467677
Chr1	1044	p1	(A)10	10	1473308	1473317		Chr1	1044	p1	(A)18	18	1467992	1468009
Chr1	1045	p2	(AT)7	14	1473492	1473505		Chr1	1045	p3	(TTC)4	12	1469252	1469263
Chr1	1046	p1	(T)12	12	1478613	1478624		Chr1	1046	p2	(TA)7	14	1470254	1470267
Chr1	1047	p2	(TA)7	14	1479118	1479131		Chr1	1047	p3	(TAA)5	15	1470775	1470789
Chr1	1048	p3	(ATA)6	18	1479129	1479146		Chr1	1048	p2	(TC)8	16	1471039	1471054
Chr1	1049	p1	(T)11	11	1485370	1485380		Chr1	1049	p2	(AT)10	20	1471252	1471271
Chr1	1050	p3	(ATT)4	12	1485649	1485660		Chr1	1050	p1	(T)14	14	1471271	1471284
Chr1	1051	p1	(T)11	11	1486130	1486140		Chr1	1051	p2	(TA)6	12	1472173	1472184
Chr1	1052	p3	(TTA)6	18	1486782	1486799		Chr1	1052	p1	(T)13	13	1472555	1472567
Chr1	1053	p3	(GAA)5	15	1486814	1486828		Chr1	1053	p3	(AAG)5	15	1473866	1473880
Chr1	1054	p2	(AT)9	18	1487813	1487830		Chr1	1054	p2	(TC)7	14	1473990	1474003
Chr1	1055	p1	(A)14	14	1488084	1488097		Chr1	1055	p1	(A)10	10	1474551	1474560
Chr1	1056	p3	(TCT)5	15	1488412	1488426		Chr1	1056	p3	(GTA)4	12	1477457	1477468
Chr1	1057	p3	(CTC)4	12	1488432	1488443		Chr1	1057	p1	(A)10	10	1479554	1479563
Chr1	1058	p3	(GAT)4	12	1488574	1488585		Chr1	1058	p1	(T)10	10	1479718	1479727
Chr1	1059	p3	(TGT)7	21	1488844	1488864		Chr1	1059	p3	(ACA)4	12	1480819	1480830
Chr1	1060	p4	(ATAC)6	24	1490977	1491000		Chr1	1060	p3	(TAA)4	12	1481977	1481988
Chr1	1061	p3	(CGT)6	18	1491762	1491779		Chr1	1061	p2	(AT)8	16	1482560	1482575
Chr1	1062	p1	(A)10	10	1495894	1495903		Chr1	1062	p1	(A)14	14	1487684	1487697
Chr1	1063	p2	(TA)6	12	1496437	1496448		Chr1	1063	p3	(ATA)5	15	1488161	1488175
Chr1	1064	p1	(T)11	11	1496773	1496783		Chr1	1064	p1	(T)10	10	1490667	1490676
Chr1	1065	p3	(ACA)6	18	1498298	1498315		Chr1	1065	p1	(A)10	10	1492425	1492434
Chr1	1066	p3	(AAT)5	15	1500234	1500248		Chr1	1066	p1	(T)14	14	1494418	1494431
Chr1	1067	p1	(A)14	14	1501495	1501508		Chr1	1067	p1	(T)10	10	1495176	1495185
Chr1	1068	p1	(A)12	12	1505392	1505403		Chr1	1068	p3	(TTA)6	18	1495843	1495860
Chr1	1069	p2	(AC)6	12	1506402	1506413		Chr1	1069	p3	(GAA)4	12	1495875	1495886
Chr1	1070	p1	(A)11	11	1509409	1509419		Chr1	1070	p1	(T)10	10	1496266	1496275
Chr1	1071	p2	(AT)7	14	1513197	1513210		Chr1	1071	p2	(AT)6	12	1496874	1496885
Chr1	1072	p1	(A)10	10	1514952	1514961		Chr1	1072	p3	(TCT)9	27	1497563	1497589
Chr1	1073	p3	(ATA)5	15	1515793	1515807		Chr1	1073	p3	(TCC)4	12	1497590	1497601
Chr1	1074	p2	(TA)6	12	1517554	1517565		Chr1	1074	p3	(TCT)57	171	1497602	1497772
Chr1	1075	p2	(TA)10	20	1518722	1518741		Chr1	1075	p3	(TCC)7	21	1497773	1497793
Chr1	1076	p1	(A)12	12	1520432	1520443		Chr1	1076	p3	(GAT)4	12	1497926	1497937
Chr1	1077	p1	(T)13	13	1520498	1520510		Chr1	1077	p3	(TGT)7	21	1498196	1498216
Chr1	1078	p3	(GCT)4	12	1521657	1521668		Chr1	1078	p4	(ATAC)5	20	1500330	1500349
Chr1	1079	p1	(T)10	10	1522294	1522303		Chr1	1079	p3	(CGT)5	15	1501111	1501125
Chr1	1080	p3	(ACA)6	18	1522560	1522577		Chr1	1080	p1	(T)10	10	1501507	1501516
Chr1	1081	p3	(AAG)6	18	1523495	1523512		Chr1	1081	p1	(A)11	11	1504987	1504997
Chr1	1082	p3	(ATT)6	18	1523579	1523596		Chr1	1082	p1	(A)11	11	1505244	1505254
Chr1	1083	p3	(TCT)6	18	1524526	1524543		Chr1	1083	p3	(ACA)7	21	1507644	1507664
Chr1	1084	p1	(T)10	10	1525802	1525811		Chr1	1084	p3	(TAA)5	15	1509580	1509594
Chr1	1085	p1	(T)17	17	1525869	1525885		Chr1	1085	p1	(A)10	10	1510950	1510959
Chr1	1086	p3	(ATT)5	15	1527300	1527314		Chr1	1086	p1	(A)10	10	1514644	1514653
Chr1	1087	p3	(AGC)4	12	1527698	1527709		Chr1	1087	p2	(AC)6	12	1515852	1515863
Chr1	1088	p3	(TGC)4	12	1527917	1527928		Chr1	1088	p1	(A)13	13	1518811	1518823
Chr1	1089	p2	(TA)7	14	1528479	1528492		Chr1	1089	p1	(A)11	11	1518852	1518862
Chr1	1090	p1	(T)10	10	1533751	1533760		Chr1	1090	p4	(TAAA)4	16	1522609	1522624
Chr1	1091	p1	(T)12	12	1534417	1534428		Chr1	1091	p2	(AT)9	18	1522624	1522641
Chr1	1092	p1	(T)12	12	1539399	1539410		Chr1	1092	p3	(ATA)5	15	1525207	1525221
Chr1	1093	p2	(TC)6	12	1544741	1544752		Chr1	1093	p1	(A)11	11	1525814	1525824
Chr1	1094	p3	(ATA)4	12	1545966	1545977		Chr1	1094	p1	(A)11	11	1529141	1529151
Chr1	1095	p1	(A)11	11	1547557	1547567		Chr1	1095	p3	(TTA)6	18	1529925	1529942
Chr1	1096	p4	(AATA)4	16	1548887	1548902		Chr1	1096	p3	(GCT)4	12	1531095	1531106
Chr1	1097	p3	(TTC)6	18	1549447	1549464		Chr1	1097	p3	(AAG)5	15	1532946	1532960
Chr1	1098	p1	(T)21	21	1549907	1549927		Chr1	1098	p3	(ATT)6	18	1533027	1533044
Chr1	1099	p4	(TTTA)4	16	1550613	1550628		Chr1	1099	p1	(T)12	12	1534006	1534017
Chr1	1100	p4	(ATCT)4	16	1554884	1554899		Chr1	1100	p1	(T)10	10	1534245	1534254
Chr1	1101	p3	(ATA)5	15	1559808	1559822		Chr1	1101	p1	(T)13	13	1535284	1535296
Chr1	1102	p1	(T)18	18	1560309	1560326		Chr1	1102	p1	(T)136	136	1535354	1535489
Chr1	1103	p3	(GGT)4	12	1561919	1561930		Chr1	1103	p3	(AGC)4	12	1537327	1537338
Chr1	1104	p1	(T)11	11	1563920	1563930		Chr1	1104	p3	(TGC)4	12	1537546	1537557
Chr1	1105	p1	(A)12	12	1564462	1564473		Chr1	1105	p2	(TA)6	12	1538107	1538118
Chr1	1106	p1	(T)10	10	1565831	1565840		Chr1	1106	p2	(AT)6	12	1543324	1543335
Chr1	1107	p3	(AGT)5	15	1566009	1566023		Chr1	1107	p1	(T)11	11	1548481	1548491
Chr1	1108	p1	(T)18	18	1566029	1566046		Chr1	1108	p2	(TC)6	12	1553876	1553887
Chr1	1109	p1	(T)10	10	1566774	1566783		Chr1	1109	p3	(ATA)4	12	1555101	1555112
Chr1	1110	p3	(TTA)4	12	1568538	1568549		Chr1	1110	p1	(A)10	10	1556690	1556699
Chr1	1111	p1	(T)16	16	1570927	1570942		Chr1	1111	p3	(GAA)4	12	1558047	1558058
Chr1	1112	p1	(T)11	11	1571361	1571371		Chr1	1112	p3	(TTC)12	36	1558587	1558622
Chr1	1113	p1	(T)18	18	1573536	1573553		Chr1	1113	p1	(T)24	24	1559065	1559088
Chr1	1114	p1	(T)16	16	1573737	1573752		Chr1	1114	p4	(TTTA)4	16	1559771	1559786
Chr1	1115	p2	(AT)8	16	1574427	1574442		Chr1	1115	p4	(ATCT)4	16	1564052	1564067
Chr1	1116	p3	(CTT)4	12	1574932	1574943		Chr1	1116	p2	(AT)6	12	1568764	1568775
Chr1	1117	p3	(ATA)4	12	1576886	1576897		Chr1	1117	p1	(T)10	10	1569242	1569251
Chr1	1118	p1	(T)11	11	1577050	1577060		Chr1	1118	p3	(AAT)5	15	1569428	1569442
Chr1	1119	p2	(AT)8	16	1580304	1580319		Chr1	1119	p1	(T)17	17	1569921	1569937
Chr1	1120	p2	(AT)7	14	1581472	1581485		Chr1	1120	p1	(T)11	11	1575408	1575418
Chr1	1121	p1	(T)10	10	1582565	1582574		Chr1	1121	p3	(AGT)5	15	1575587	1575601
Chr1	1122	p3	(AAT)4	12	1582832	1582843		Chr1	1122	p1	(T)21	21	1575607	1575627
Chr1	1123	p4	(AAAG)7	28	1582844	1582871		Chr1	1123	p1	(T)10	10	1576358	1576367
Chr1	1124	p1	(T)11	11	1583031	1583041		Chr1	1124	p1	(A)11	11	1576901	1576911
Chr1	1125	p3	(TTC)7	21	1583314	1583334		Chr1	1125	p3	(TTA)4	12	1578122	1578133
Chr1	1126	p1	(A)14	14	1584275	1584288		Chr1	1126	p1	(T)13	13	1580511	1580523
Chr1	1127	p1	(T)18	18	1585000	1585017		Chr1	1127	p1	(T)15	15	1580949	1580963
Chr1	1128	p4	(TGAT)4	16	1585561	1585576		Chr1	1128	p1	(T)22	22	1583171	1583192
Chr1	1129	p1	(T)12	12	1587894	1587905		Chr1	1129	p2	(AT)12	24	1584009	1584032
Chr1	1130	p2	(TG)6	12	1589603	1589614		Chr1	1130	p3	(CTT)4	12	1584522	1584533
Chr1	1131	p3	(AAT)7	21	1589958	1589978		Chr1	1131	p3	(ATA)4	12	1586476	1586487
Chr1	1132	p1	(A)10	10	1590711	1590720		Chr1	1132	p1	(T)10	10	1586658	1586667
Chr1	1133	p2	(AT)8	16	1594179	1594194		Chr1	1133	p2	(AT)102	204	1589939	1590142
Chr1	1134	p3	(GGT)4	12	1595123	1595134		Chr1	1134	p2	(TA)8	16	1591210	1591225
Chr1	1135	p3	(GGT)5	15	1595159	1595173		Chr1	1135	p2	(AT)7	14	1591959	1591972
Chr1	1136	p3	(GGT)4	12	1595201	1595212		Chr1	1136	p3	(AAT)4	12	1592604	1592615
Chr1	1137	p1	(G)13	13	1595213	1595225		Chr1	1137	p4	(AAAG)6	24	1592616	1592639
Chr1	1138	p3	(GGT)4	12	1595279	1595290		Chr1	1138	p1	(T)12	12	1592799	1592810
Chr1	1139	p3	(GGT)5	15	1595318	1595332		Chr1	1139	p3	(TTC)7	21	1593083	1593103
Chr1	1140	p6	(AGGTGG)4	24	1595383	1595406		Chr1	1140	p1	(A)19	19	1594044	1594062
Chr1	1141	p6	(TGGAGG)4	24	1595455	1595478		Chr1	1141	p1	(T)17	17	1594774	1594790
Chr1	1142	p3	(AGG)4	12	1595581	1595592		Chr1	1142	p4	(TGAT)4	16	1595334	1595349
Chr1	1143	p3	(GGT)4	12	1595714	1595725		Chr1	1143	p1	(T)12	12	1597678	1597689
Chr1	1144	p6	(AGGTGG)5	30	1596586	1596615		Chr1	1144	p3	(AAT)7	21	1599732	1599752
Chr1	1145	p3	(TTC)4	12	1598743	1598754		Chr1	1145	p2	(AT)7	14	1603923	1603936
Chr1	1146	p3	(AAG)5	15	1600258	1600272		Chr1	1146	p6	(TGGAGG)4	24	1604982	1605005
Chr1	1147	p1	(A)16	16	1600289	1600304		Chr1	1147	p6	(AGGTGG)4	24	1605723	1605746
Chr1	1148	p3	(CTT)5	15	1600361	1600375		Chr1	1148	p3	(TTC)4	12	1607874	1607885
Chr1	1149	p1	(T)10	10	1600374	1600383		Chr1	1149	p3	(AAG)5	15	1609390	1609404
Chr1	1150	p2	(TA)6	12	1600998	1601009		Chr1	1150	p1	(A)10	10	1609415	1609424
Chr1	1151	p1	(T)10	10	1601733	1601742		Chr1	1151	p3	(CTT)5	15	1609481	1609495
Chr1	1152	p1	(T)10	10	1602471	1602480		Chr1	1152	p1	(T)13	13	1609494	1609506
Chr1	1153	p1	(A)12	12	1602775	1602786		Chr1	1153	p1	(A)10	10	1611425	1611434
Chr1	1154	p1	(T)11	11	1602904	1602914		Chr1	1154	p1	(A)12	12	1611876	1611887
Chr1	1155	p3	(ATA)4	12	1602936	1602947		Chr1	1155	p3	(ATA)4	12	1612038	1612049
Chr1	1156	p1	(A)11	11	1603883	1603893		Chr1	1156	p2	(TA)7	14	1613512	1613525
Chr1	1157	p3	(TTA)4	12	1604479	1604490		Chr1	1157	p1	(T)10	10	1613600	1613609
Chr1	1158	p1	(T)10	10	1604494	1604503		Chr1	1158	p1	(T)14	14	1613760	1613773
Chr1	1159	p1	(T)14	14	1604654	1604667		Chr1	1159	p1	(A)11	11	1614424	1614434
Chr1	1160	p1	(A)12	12	1605318	1605329		Chr1	1160	p4	(ATCC)4	16	1614751	1614766
Chr1	1161	p4	(ATCC)4	16	1605646	1605661		Chr1	1161	p1	(A)11	11	1614947	1614957
Chr1	1162	p1	(A)10	10	1605830	1605839		Chr1	1162	p1	(T)11	11	1615252	1615262
Chr1	1163	p1	(A)13	13	1606331	1606343		Chr1	1163	p1	(A)11	11	1615464	1615474
Chr1	1164	p3	(TAA)4	12	1609228	1609239		Chr1	1164	p1	(A)10	10	1618351	1618360
Chr1	1165	p1	(A)11	11	1609951	1609961		Chr1	1165	p1	(A)11	11	1619064	1619074
Chr1	1166	p1	(T)13	13	1613358	1613370		Chr1	1166	p1	(T)11	11	1623791	1623801
Chr1	1167	p1	(T)12	12	1617066	1617077		Chr1	1167	p3	(CCT)4	12	1627370	1627381
Chr1	1168	p1	(A)17	17	1619584	1619600		Chr1	1168	p1	(A)13	13	1630026	1630038
Chr1	1169	p3	(TCT)6	18	1620470	1620487		Chr1	1169	p1	(T)10	10	1632933	1632942
Chr1	1170	p5	(AAATA)4	20	1621331	1621350		Chr1	1170	p2	(TA)10	20	1633163	1633182
Chr1	1171	p5	(GGGGA)4	20	1622315	1622334		Chr1	1171	p1	(T)10	10	1633662	1633671
Chr1	1172	p2	(TA)10	20	1622747	1622766		Chr1	1172	p2	(AG)7	14	1635179	1635192
Chr1	1173	p1	(A)10	10	1624218	1624227		Chr1	1173	p1	(A)17	17	1635804	1635820
Chr1	1174	p2	(AG)6	12	1624732	1624743		Chr1	1174	p1	(T)10	10	1636197	1636206
Chr1	1175	p1	(A)14	14	1625338	1625351		Chr1	1175	p1	(T)10	10	1636622	1636631
Chr1	1176	p1	(T)12	12	1625706	1625717		Chr1	1176	p3	(TTC)4	12	1641145	1641156
Chr1	1177	p1	(T)10	10	1626126	1626135		Chr1	1177	p2	(AT)8	16	1642495	1642510
Chr1	1178	p3	(TTC)4	12	1630659	1630670		Chr1	1178	p1	(T)11	11	1645147	1645157
Chr1	1179	p2	(AT)8	16	1632018	1632033		Chr1	1179	p2	(TC)6	12	1648647	1648658
Chr1	1180	p1	(G)10	10	1635798	1635807		Chr1	1180	p1	(T)10	10	1649584	1649593
Chr1	1181	p2	(TC)6	12	1637968	1637979		Chr1	1181	p1	(A)11	11	1654770	1654780
Chr1	1182	p1	(A)11	11	1639107	1639117		Chr1	1182	p3	(GCT)4	12	1655256	1655267
Chr1	1183	p1	(A)14	14	1639718	1639731		Chr1	1183	p2	(AT)6	12	1658568	1658579
Chr1	1184	p1	(A)13	13	1644220	1644232		Chr1	1184	p3	(ACG)4	12	1659314	1659325
Chr1	1185	p3	(GCT)4	12	1644708	1644719		Chr1	1185	p2	(TA)9	18	1660292	1660309
Chr1	1186	p2	(AT)6	12	1647195	1647206		Chr1	1186	p1	(A)10	10	1660935	1660944
Chr1	1187	p2	(AT)8	16	1648005	1648020		Chr1	1187	p5	(TCCCT)5	25	1660986	1661010
Chr1	1188	p3	(ACG)4	12	1648755	1648766		Chr1	1188	p1	(T)12	12	1661213	1661224
Chr1	1189	p2	(TA)6	12	1649713	1649724		Chr1	1189	p1	(T)12	12	1661340	1661351
Chr1	1190	p5	(TCCCT)5	25	1650400	1650424		Chr1	1190	p1	(T)12	12	1662782	1662793
Chr1	1191	p1	(T)12	12	1650764	1650775		Chr1	1191	p3	(TCA)4	12	1668604	1668615
Chr1	1192	p1	(T)12	12	1652223	1652234		Chr1	1192	p1	(A)11	11	1672296	1672306
Chr1	1193	p1	(A)13	13	1656013	1656025		Chr1	1193	p1	(T)10	10	1679420	1679429
Chr1	1194	p1	(T)10	10	1663207	1663216		Chr1	1194	p1	(T)16	16	1680359	1680374
Chr1	1195	p1	(T)16	16	1664145	1664160		Chr1	1195	p3	(AAT)5	15	1682588	1682602
Chr1	1196	p1	(T)10	10	1664197	1664206		Chr1	1196	p1	(T)15	15	1682975	1682989
Chr1	1197	p3	(AAT)5	15	1666363	1666377		Chr1	1197	p1	(T)10	10	1685862	1685871
Chr1	1198	p1	(T)18	18	1666750	1666767		Chr1	1198	p1	(A)21	21	1694410	1694430
Chr1	1199	p1	(T)13	13	1669632	1669644		Chr1	1199	p1	(T)10	10	1700861	1700870
Chr1	1200	p1	(A)21	21	1678202	1678222		Chr1	1200	p3	(TAT)4	12	1701278	1701289
Chr1	1201	p1	(A)11	11	1684655	1684665		Chr1	1201	p3	(ATT)7	21	1701291	1701311
Chr1	1202	p3	(TAT)4	12	1685128	1685139		Chr1	1202	p3	(TGA)5	15	1701922	1701936
Chr1	1203	p3	(ATT)7	21	1685141	1685161		Chr1	1203	p1	(T)11	11	1702064	1702074
Chr1	1204	p3	(TGA)5	15	1685718	1685732		Chr1	1204	p1	(T)12	12	1705485	1705496
Chr1	1205	p3	(TTA)4	12	1685850	1685861		Chr1	1205	p2	(AT)12	24	1705860	1705883
Chr1	1206	p1	(T)10	10	1689293	1689302		Chr1	1206	p4	(ATTT)4	16	1707831	1707846
Chr1	1207	p2	(AT)6	12	1689425	1689436		Chr1	1207	p1	(T)10	10	1708610	1708619
Chr1	1208	p1	(T)17	17	1693074	1693090		Chr1	1208	p1	(T)11	11	1709641	1709651
Chr1	1209	p1	(T)11	11	1694536	1694546		Chr1	1209	p3	(GAA)4	12	1712255	1712266
Chr1	1210	p3	(GAA)4	12	1695698	1695709		Chr1	1210	p1	(A)11	11	1713206	1713216
Chr1	1211	p1	(A)12	12	1696649	1696660		Chr1	1211	p1	(A)10	10	1714327	1714336
Chr1	1212	p1	(A)10	10	1697773	1697782		Chr1	1212	p2	(TA)6	12	1714788	1714799
Chr1	1213	p2	(TA)6	12	1698234	1698245		Chr1	1213	p1	(T)11	11	1716970	1716980
Chr1	1214	p1	(T)11	11	1700419	1700429		Chr1	1214	p1	(T)10	10	1718085	1718094
Chr1	1215	p1	(T)12	12	1701532	1701543		Chr1	1215	p3	(TTA)5	15	1719021	1719035
Chr1	1216	p3	(TTA)5	15	1702487	1702501		Chr1	1216	p1	(T)10	10	1720607	1720616
Chr1	1217	p1	(T)10	10	1704049	1704058		Chr1	1217	p2	(AT)8	16	1720940	1720955
Chr1	1218	p2	(TA)7	14	1704373	1704386		Chr1	1218	p3	(TTC)5	15	1721701	1721715
Chr1	1219	p3	(TTC)5	15	1705130	1705144		Chr1	1219	p3	(TCT)8	24	1721717	1721740
Chr1	1220	p1	(A)10	10	1708325	1708334		Chr1	1220	p1	(A)10	10	1724944	1724953
Chr1	1221	p1	(A)12	12	1709086	1709097		Chr1	1221	p1	(A)12	12	1725706	1725717
Chr1	1222	p3	(GAA)5	15	1709129	1709143		Chr1	1222	p3	(GAA)5	15	1725749	1725763
Chr1	1223	p3	(TCA)4	12	1710625	1710636		Chr1	1223	p3	(TCA)4	12	1727246	1727257
Chr1	1224	p3	(TTC)4	12	1710990	1711001		Chr1	1224	p3	(TTC)4	12	1727611	1727622
Chr1	1225	p1	(A)10	10	1713057	1713066		Chr1	1225	p1	(A)10	10	1729679	1729688
Chr1	1226	p2	(TA)6	12	1714047	1714058		Chr1	1226	p1	(A)10	10	1731086	1731095
Chr1	1227	p4	(TAAA)4	16	1714471	1714486		Chr1	1227	p2	(TA)9	18	1733394	1733411
Chr1	1228	p1	(A)10	10	1715152	1715161		Chr1	1228	p2	(TC)9	18	1735447	1735464
Chr1	1229	p3	(AAT)4	12	1715574	1715585		Chr1	1229	p1	(A)10	10	1736110	1736119
Chr1	1230	p1	(T)14	14	1716642	1716655		Chr1	1230	p1	(T)11	11	1736706	1736716
Chr1	1231	p2	(AT)15	30	1716835	1716864		Chr1	1231	p1	(T)12	12	1739406	1739417
Chr1	1232	p2	(TC)70	140	1718896	1719035		Chr1	1232	p1	(T)10	10	1740809	1740818
Chr1	1233	p1	(T)11	11	1720276	1720286		Chr1	1233	p1	(T)22	22	1741223	1741244
Chr1	1234	p1	(T)11	11	1722873	1722883		Chr1	1234	p1	(A)11	11	1745971	1745981
Chr1	1235	p1	(T)21	21	1724904	1724924		Chr1	1235	p1	(A)17	17	1747254	1747270
Chr1	1236	p1	(T)10	10	1725096	1725105		Chr1	1236	p1	(T)10	10	1748107	1748116
Chr1	1237	p1	(A)12	12	1729657	1729668		Chr1	1237	p1	(T)10	10	1749431	1749440
Chr1	1238	p1	(A)10	10	1730493	1730502		Chr1	1238	p1	(A)10	10	1752345	1752354
Chr1	1239	p1	(A)18	18	1730939	1730956		Chr1	1239	p1	(A)13	13	1753742	1753754
Chr1	1240	p1	(T)13	13	1731793	1731805		Chr1	1240	p1	(A)11	11	1754720	1754730
Chr1	1241	p1	(T)10	10	1733098	1733107		Chr1	1241	p2	(AG)6	12	1756355	1756366
Chr1	1242	p1	(A)11	11	1737403	1737413		Chr1	1242	p2	(GA)10	20	1757480	1757499
Chr1	1243	p1	(A)11	11	1739290	1739300		Chr1	1243	p2	(TC)9	18	1758483	1758500
Chr1	1244	p2	(AG)6	12	1740925	1740936		Chr1	1244	p4	(TTCT)4	16	1758506	1758521
Chr1	1245	p2	(GA)11	22	1742048	1742069		Chr1	1245	p3	(AAT)4	12	1760567	1760578
Chr1	1246	p2	(TC)9	18	1743053	1743070		Chr1	1246	p1	(A)11	11	1763026	1763036
Chr1	1247	p4	(TTCT)4	16	1743076	1743091		Chr1	1247	p2	(TA)7	14	1763072	1763085
Chr1	1248	p3	(AAT)4	12	1745137	1745148		Chr1	1248	p2	(AT)9	18	1763191	1763208
Chr1	1249	p2	(AT)6	12	1747665	1747676		Chr1	1249	p1	(T)11	11	1763551	1763561
Chr1	1250	p1	(T)16	16	1747971	1747986		Chr1	1250	p2	(TA)6	12	1763882	1763893
Chr1	1251	p2	(AT)6	12	1748135	1748146		Chr1	1251	p1	(A)21	21	1764364	1764384
Chr1	1252	p1	(A)19	19	1748791	1748809		Chr1	1252	p4	(TTAT)4	16	1768334	1768349
Chr1	1253	p4	(TTAT)4	16	1752783	1752798		Chr1	1253	p2	(GA)8	16	1773229	1773244
Chr1	1254	p4	(AATA)4	16	1757131	1757146		Chr1	1254	p1	(A)10	10	1774269	1774278
Chr1	1255	p2	(AT)7	14	1757144	1757157		Chr1	1255	p3	(TTA)5	15	1774658	1774672
Chr1	1256	p2	(GA)7	14	1757684	1757697		Chr1	1256	p1	(T)18	18	1775011	1775028
Chr1	1257	p3	(TTA)6	18	1759176	1759193		Chr1	1257	p1	(A)13	13	1775614	1775626
Chr1	1258	p1	(A)10	10	1760132	1760141		Chr1	1258	p4	(AAAT)4	16	1776955	1776970
Chr1	1259	p1	(A)15	15	1761071	1761085		Chr1	1259	p2	(AT)6	12	1776969	1776980
Chr1	1260	p4	(AAAT)5	20	1761456	1761475		Chr1	1260	p2	(TA)10	20	1777443	1777462
Chr1	1261	p2	(TA)8	16	1761944	1761959		Chr1	1261	p3	(ATT)4	12	1780087	1780098
Chr1	1262	p3	(ATT)4	12	1764585	1764596		Chr1	1262	p1	(T)10	10	1783959	1783968
Chr1	1263	p1	(A)11	11	1765400	1765410		Chr1	1263	p1	(A)17	17	1784452	1784468
Chr1	1264	p1	(T)10	10	1768775	1768784		Chr1	1264	p1	(T)10	10	1785110	1785119
Chr1	1265	p1	(A)20	20	1769268	1769287		Chr1	1265	p1	(T)10	10	1785238	1785247
Chr1	1266	p1	(T)10	10	1770052	1770061		Chr1	1266	p1	(T)11	11	1785249	1785259
Chr1	1267	p1	(T)13	13	1770063	1770075		Chr1	1267	p1	(T)11	11	1785636	1785646
Chr1	1268	p1	(T)10	10	1770441	1770450		Chr1	1268	p1	(T)13	13	1786041	1786053
Chr1	1269	p1	(T)12	12	1770823	1770834		Chr1	1269	p1	(T)10	10	1786100	1786109
Chr1	1270	p2	(TC)6	12	1773330	1773341		Chr1	1270	p1	(T)12	12	1786498	1786509
Chr1	1271	p1	(A)16	16	1785951	1785966		Chr1	1271	p1	(A)12	12	1787146	1787157
Chr1	1272	p2	(TG)7	14	1787775	1787788		Chr1	1272	p3	(CTT)5	15	1800426	1800440
Chr1	1273	p1	(T)10	10	1789777	1789786		Chr1	1273	p1	(A)14	14	1801178	1801191
Chr1	1274	p1	(A)13	13	1790940	1790952		Chr1	1274	p2	(TG)7	14	1802989	1803002
Chr1	1275	p1	(A)18	18	1792516	1792533		Chr1	1275	p1	(T)18	18	1804991	1805008
Chr1	1276	p2	(TA)8	16	1793464	1793479		Chr1	1276	p1	(A)16	16	1807899	1807914
Chr1	1277	p1	(A)10	10	1798296	1798305		Chr1	1277	p2	(TA)8	16	1808845	1808860
Chr1	1278	p2	(GA)11	22	1798606	1798627		Chr1	1278	p1	(A)10	10	1813638	1813647
Chr1	1279	p1	(T)14	14	1801294	1801307		Chr1	1279	p2	(GA)10	20	1813947	1813966
Chr1	1280	p2	(AT)9	18	1801839	1801856		Chr1	1280	p1	(A)11	11	1815025	1815035
Chr1	1281	p3	(CTT)5	15	1802034	1802048		Chr1	1281	p2	(AT)12	24	1817232	1817255
Chr1	1282	p1	(T)10	10	1802332	1802341		Chr1	1282	p3	(CTT)5	15	1817433	1817447
Chr1	1283	p1	(A)11	11	1802800	1802810		Chr1	1283	p1	(T)19	19	1819357	1819375
Chr1	1284	p1	(T)18	18	1803903	1803920		Chr1	1284	p1	(G)11	11	1819376	1819386
Chr1	1285	p3	(TTA)4	12	1807183	1807194		Chr1	1285	p2	(TA)8	16	1823618	1823633
Chr1	1286	p2	(TA)8	16	1808159	1808174		Chr1	1286	p3	(TTA)8	24	1823862	1823885
Chr1	1287	p1	(A)10	10	1808258	1808267		Chr1	1287	p1	(A)10	10	1829952	1829961
Chr1	1288	p3	(TTA)6	18	1808401	1808418		Chr1	1288	p3	(CAC)4	12	1830506	1830517
Chr1	1289	p1	(A)10	10	1814491	1814500		Chr1	1289	p3	(CCA)4	12	1830565	1830576
Chr1	1290	p3	(CAC)4	12	1815051	1815062		Chr1	1290	p3	(CCA)4	12	1830583	1830594
Chr1	1291	p3	(CCA)4	12	1815110	1815121		Chr1	1291	p3	(CCA)4	12	1830601	1830612
Chr1	1292	p3	(CCA)4	12	1815128	1815139		Chr1	1292	p1	(T)11	11	1833332	1833342
Chr1	1293	p1	(T)10	10	1817658	1817667		Chr1	1293	p3	(TAA)4	12	1833517	1833528
Chr1	1294	p3	(TAA)4	12	1817842	1817853		Chr1	1294	p1	(T)11	11	1834332	1834342
Chr1	1295	p1	(T)13	13	1818650	1818662		Chr1	1295	p1	(T)12	12	1835614	1835625
Chr1	1296	p1	(T)12	12	1819935	1819946		Chr1	1296	p2	(TC)9	18	1839590	1839607
Chr1	1297	p2	(TC)10	20	1823920	1823939		Chr1	1297	p1	(T)10	10	1843265	1843274
Chr1	1298	p1	(T)10	10	1827597	1827606		Chr1	1298	p2	(AG)7	14	1844811	1844824
Chr1	1299	p2	(AG)8	16	1829215	1829230		Chr1	1299	p1	(A)10	10	1844825	1844834
Chr1	1300	p1	(A)10	10	1829231	1829240		Chr1	1300	p3	(AGT)4	12	1846893	1846904
Chr1	1301	p3	(AGT)4	12	1831302	1831313		Chr1	1301	p1	(A)13	13	1850236	1850248
Chr1	1302	p1	(A)14	14	1834412	1834425		Chr1	1302	p1	(A)14	14	1850562	1850575
Chr1	1303	p1	(A)10	10	1834760	1834769		Chr1	1303	p1	(A)10	10	1851093	1851102
Chr1	1304	p3	(TAA)5	15	1835362	1835376		Chr1	1304	p1	(T)11	11	1851347	1851357
Chr1	1305	p1	(T)15	15	1835736	1835750		Chr1	1305	p1	(T)34	34	1854264	1854297
Chr1	1306	p1	(A)10	10	1837063	1837072		Chr1	1306	p2	(AC)6	12	1857819	1857830
Chr1	1307	p1	(T)24	24	1838407	1838430		Chr1	1307	p1	(T)10	10	1857969	1857978
Chr1	1308	p2	(AC)6	12	1841957	1841968		Chr1	1308	p3	(TTA)4	12	1858834	1858845
Chr1	1309	p1	(T)12	12	1842109	1842120		Chr1	1309	p2	(TA)6	12	1859566	1859577
Chr1	1310	p3	(TTA)4	12	1842975	1842986		Chr1	1310	p3	(AAT)4	12	1859779	1859790
Chr1	1311	p1	(A)10	10	1845052	1845061		Chr1	1311	p1	(T)10	10	1859805	1859814
Chr1	1312	p1	(A)12	12	1845064	1845075		Chr1	1312	p1	(A)10	10	1860882	1860891
Chr1	1313	p5	(GAAAA)4	20	1846848	1846867		Chr1	1313	p1	(A)12	12	1860894	1860905
Chr1	1314	p2	(CT)12	24	1846878	1846901		Chr1	1314	p1	(T)15	15	1861413	1861427
Chr1	1315	p1	(T)10	10	1849879	1849888		Chr1	1315	p5	(AAAAG)4	20	1862850	1862869
Chr1	1316	p2	(AC)6	12	1850407	1850418		Chr1	1316	p2	(CT)11	22	1862879	1862900
Chr1	1317	p2	(AT)6	12	1850524	1850535		Chr1	1317	p1	(T)10	10	1865875	1865884
Chr1	1318	p1	(T)16	16	1851042	1851057		Chr1	1318	p2	(AC)6	12	1866403	1866414
Chr1	1319	p3	(TCT)4	12	1851501	1851512		Chr1	1319	p2	(AT)7	14	1866521	1866534
Chr1	1320	p3	(TAA)4	12	1852079	1852090		Chr1	1320	p1	(T)12	12	1867041	1867052
Chr1	1321	p3	(TCT)5	15	1852464	1852478		Chr1	1321	p3	(TCT)6	18	1867499	1867516
Chr1	1322	p1	(T)10	10	1853685	1853694		Chr1	1322	p3	(TAA)4	12	1868083	1868094
Chr1	1323	p2	(AT)6	12	1854532	1854543		Chr1	1323	p3	(TCT)5	15	1868468	1868482
Chr1	1324	p2	(GA)13	26	1862003	1862028		Chr1	1324	p1	(T)10	10	1869680	1869689
Chr1	1325	p3	(AAG)8	24	1862220	1862243		Chr1	1325	p2	(AT)6	12	1870528	1870539
Chr1	1326	p1	(T)10	10	1862957	1862966		Chr1	1326	p2	(AT)16	32	1870765	1870796
Chr1	1327	p3	(ATA)4	12	1863521	1863532		Chr1	1327	p2	(AT)8	16	1870806	1870821
Chr1	1328	p2	(TA)6	12	1863631	1863642		Chr1	1328	p1	(T)15	15	1871940	1871954
Chr1	1329	p1	(T)10	10	1865626	1865635		Chr1	1329	p2	(GA)9	18	1878066	1878083
Chr1	1330	p3	(AAG)5	15	1866881	1866895		Chr1	1330	p3	(AAG)6	18	1878291	1878308
Chr1	1331	p1	(A)10	10	1867418	1867427		Chr1	1331	p3	(ATA)4	12	1879578	1879589
Chr1	1332	p1	(A)11	11	1869583	1869593		Chr1	1332	p2	(TA)6	12	1879688	1879699
Chr1	1333	p1	(A)11	11	1870691	1870701		Chr1	1333	p1	(T)10	10	1881674	1881683
Chr1	1334	p2	(AT)6	12	1871531	1871542		Chr1	1334	p3	(AAG)5	15	1882929	1882943
Chr1	1335	p1	(A)11	11	1871679	1871689		Chr1	1335	p1	(A)10	10	1883465	1883474
Chr1	1336	p3	(GGA)4	12	1879827	1879838		Chr1	1336	p1	(A)10	10	1885633	1885642
Chr1	1337	p3	(GGT)7	21	1880073	1880093		Chr1	1337	p1	(A)14	14	1886740	1886753
Chr1	1338	p3	(AGG)4	12	1880417	1880428		Chr1	1338	p1	(A)11	11	1887729	1887739
Chr1	1339	p3	(CTT)4	12	1881365	1881376		Chr1	1339	p3	(GGA)4	12	1895877	1895888
Chr1	1340	p1	(T)10	10	1881613	1881622		Chr1	1340	p3	(GGT)6	18	1896126	1896143
Chr1	1341	p3	(GAA)4	12	1882869	1882880		Chr1	1341	p3	(AGG)4	12	1896467	1896478
Chr1	1342	p3	(ATT)4	12	1884517	1884528		Chr1	1342	p3	(CTT)4	12	1897415	1897426
Chr1	1343	p1	(T)10	10	1889609	1889618		Chr1	1343	p1	(T)10	10	1897663	1897672
Chr1	1344	p1	(A)18	18	1891051	1891068		Chr1	1344	p3	(GAA)4	12	1898919	1898930
Chr1	1345	p1	(A)16	16	1891531	1891546		Chr1	1345	p3	(ATT)4	12	1900567	1900578
Chr1	1346	p1	(A)10	10	1891677	1891686		Chr1	1346	p1	(A)20	20	1907093	1907112
Chr1	1347	p2	(TA)10	20	1891857	1891876		Chr1	1347	p1	(A)12	12	1907576	1907587
Chr1	1348	p3	(TTA)6	18	1893801	1893818		Chr1	1348	p1	(A)10	10	1907719	1907728
Chr1	1349	p1	(A)11	11	1893917	1893927		Chr1	1349	p2	(TA)9	18	1907897	1907914
Chr1	1350	p1	(A)11	11	1894055	1894065		Chr1	1350	p3	(TTA)6	18	1909860	1909877
Chr1	1351	p1	(A)10	10	1894941	1894950		Chr1	1351	p1	(A)11	11	1909977	1909987
Chr1	1352	p1	(A)10	10	1895091	1895100		Chr1	1352	p1	(A)10	10	1910605	1910614
Chr1	1353	p1	(T)12	12	1895526	1895537		Chr1	1353	p1	(T)11	11	1911092	1911102
Chr1	1354	p1	(T)10	10	1896775	1896784		Chr1	1354	p1	(A)11	11	1911612	1911622
Chr1	1355	p3	(GAA)4	12	1896829	1896840		Chr1	1355	p1	(T)10	10	1911772	1911781
Chr1	1356	p3	(GAG)4	12	1896850	1896861		Chr1	1356	p1	(T)10	10	1913017	1913026
Chr1	1357	p2	(TA)6	12	1896956	1896967		Chr1	1357	p3	(GAA)4	12	1913071	1913082
Chr1	1358	p1	(A)13	13	1897728	1897740		Chr1	1358	p3	(GAG)4	12	1913092	1913103
Chr1	1359	p3	(GAA)5	15	1897905	1897919		Chr1	1359	p3	(GAA)5	15	1914135	1914149
Chr1	1360	p3	(GAA)4	12	1899232	1899243		Chr1	1360	p1	(T)14	14	1914292	1914305
Chr1	1361	p3	(TTC)5	15	1904934	1904948		Chr1	1361	p1	(T)12	12	1914560	1914571
Chr1	1362	p3	(CTT)7	21	1905090	1905110		Chr1	1362	p3	(GAA)4	12	1915460	1915471
Chr1	1363	p1	(T)21	21	1905907	1905927		Chr1	1363	p2	(TA)10	20	1918808	1918827
Chr1	1364	p3	(ATA)4	12	1908586	1908597		Chr1	1364	p3	(TTC)5	15	1921091	1921105
Chr1	1365	p3	(CTC)4	12	1909364	1909375		Chr1	1365	p3	(CTT)6	18	1921247	1921264
Chr1	1366	p3	(CCT)5	15	1909429	1909443		Chr1	1366	p1	(T)22	22	1922061	1922082
Chr1	1367	p3	(CCT)4	12	1909465	1909476		Chr1	1367	p1	(A)12	12	1924743	1924754
Chr1	1368	p3	(TCC)8	24	1909491	1909514		Chr1	1368	p3	(CTC)4	12	1925057	1925068
Chr1	1369	p2	(TA)6	12	1910575	1910586		Chr1	1369	p3	(CCT)13	39	1925149	1925187
Chr1	1370	p1	(A)10	10	1912108	1912117		Chr1	1370	p3	(TCC)6	18	1925193	1925210
Chr1	1371	p2	(TA)8	16	1913081	1913096		Chr1	1371	p2	(TA)7	14	1928914	1928927
Chr1	1372	p1	(A)20	20	1915501	1915520		Chr1	1372	p1	(A)16	16	1931346	1931361
Chr1	1373	p3	(TCT)11	33	1919459	1919491		Chr1	1373	p3	(TCT)10	30	1935237	1935266
Chr1	1374	p2	(AT)7	14	1920352	1920365		Chr1	1374	p2	(AT)7	14	1936126	1936139
Chr1	1375	p3	(CCA)4	12	1931415	1931426		Chr1	1375	p1	(A)11	11	1945661	1945671
Chr1	1376	p1	(A)12	12	1936885	1936896		Chr1	1376	p3	(CCA)4	12	1947077	1947088
Chr1	1377	p1	(A)10	10	1941454	1941463		Chr1	1377	p1	(A)11	11	1952505	1952515
Chr1	1378	p1	(T)10	10	1941634	1941643		Chr1	1378	p1	(A)12	12	1957070	1957081
Chr1	1379	p1	(T)11	11	1942667	1942677		Chr1	1379	p1	(T)10	10	1957214	1957223
Chr1	1380	p1	(T)17	17	1943376	1943392		Chr1	1380	p1	(T)11	11	1957266	1957276
Chr1	1381	p2	(AT)7	14	1948495	1948508		Chr1	1381	p1	(A)15	15	1957441	1957455
Chr1	1382	p2	(TA)9	18	1948982	1948999		Chr1	1382	p1	(T)15	15	1959035	1959049
Chr1	1383	p3	(ATT)4	12	1949499	1949510		Chr1	1383	p2	(AT)8	16	1964164	1964179
Chr1	1384	p1	(T)12	12	1950543	1950554		Chr1	1384	p2	(TA)12	24	1964654	1964677
Chr1	1385	p1	(A)13	13	1950902	1950914		Chr1	1385	p3	(ATT)4	12	1965177	1965188
Chr1	1386	p3	(TTC)4	12	1951260	1951271		Chr1	1386	p1	(T)11	11	1966220	1966230
Chr1	1387	p1	(T)19	19	1957650	1957668		Chr1	1387	p1	(A)10	10	1966580	1966589
Chr1	1388	p2	(TG)8	16	1957965	1957980		Chr1	1388	p3	(TTC)4	12	1966935	1966946
Chr1	1389	p3	(TCA)4	12	1958139	1958150		Chr1	1389	p1	(G)13	13	1970175	1970187
Chr1	1390	p1	(T)16	16	1958351	1958366		Chr1	1390	p1	(A)12	12	1972314	1972325
Chr1	1391	p4	(TTCT)5	20	1958670	1958689		Chr1	1391	p1	(T)22	22	1973319	1973340
Chr1	1392	p1	(A)13	13	1958786	1958798		Chr1	1392	p2	(TG)7	14	1973635	1973648
Chr1	1393	p3	(TTC)5	15	1958888	1958902		Chr1	1393	p3	(TCA)4	12	1973807	1973818
Chr1	1394	p3	(TGA)5	15	1959064	1959078		Chr1	1394	p1	(T)17	17	1974019	1974035
Chr1	1395	p3	(AAG)4	12	1959278	1959289		Chr1	1395	p1	(A)11	11	1974088	1974098
Chr1	1396	p1	(A)10	10	1960765	1960774		Chr1	1396	p4	(TTCT)5	20	1974339	1974358
Chr1	1397	p1	(A)11	11	1961115	1961125		Chr1	1397	p1	(A)10	10	1974455	1974464
Chr1	1398	p3	(TTA)4	12	1961528	1961539		Chr1	1398	p3	(TTC)5	15	1974559	1974573
Chr1	1399	p1	(A)10	10	1962931	1962940		Chr1	1399	p3	(TGA)5	15	1974735	1974749
Chr1	1400	p1	(T)14	14	1963964	1963977		Chr1	1400	p3	(AAG)4	12	1974949	1974960
Chr1	1401	p6	(TTTTTC)4	24	1964723	1964746		Chr1	1401	p1	(A)10	10	1976786	1976795
Chr1	1402	p3	(CTC)7	21	1964987	1965007		Chr1	1402	p3	(TTA)4	12	1977199	1977210
Chr1	1403	p1	(T)12	12	1965673	1965684		Chr1	1403	p6	(TTTTTC)5	30	1980400	1980429
Chr1	1404	p1	(T)10	10	1968360	1968369		Chr1	1404	p3	(CTC)7	21	1980670	1980690
Chr1	1405	p1	(T)10	10	1975068	1975077		Chr1	1405	p1	(T)12	12	1981356	1981367
Chr1	1406	p3	(AAG)6	18	1978989	1979006		Chr1	1406	p1	(T)11	11	1984044	1984054
Chr1	1407	p1	(A)10	10	1979366	1979375		Chr1	1407	p1	(T)11	11	1988770	1988780
Chr1	1408	p1	(T)14	14	1979414	1979427		Chr1	1408	p3	(AAG)6	18	1993148	1993165
Chr1	1409	p1	(A)16	16	1979545	1979560		Chr1	1409	p1	(T)11	11	1993431	1993441
Chr1	1410	p1	(A)19	19	1980408	1980426		Chr1	1410	p1	(T)10	10	1993575	1993584
Chr1	1411	p1	(A)18	18	1990169	1990186		Chr1	1411	p1	(T)13	13	1994556	1994568
Chr1	1412	p2	(AG)12	24	1992060	1992083		Chr1	1412	p3	(TAA)4	12	2003482	2003493
Chr1	1413	p2	(AT)8	16	1992163	1992178		Chr1	1413	p1	(A)13	13	2004363	2004375
Chr1	1414	p1	(T)15	15	1992550	1992564		Chr1	1414	p2	(AG)16	32	2006258	2006289
Chr1	1415	p1	(T)10	10	1994774	1994783		Chr1	1415	p2	(AT)8	16	2006369	2006384
Chr1	1416	p1	(T)14	14	1996424	1996437		Chr1	1416	p1	(T)13	13	2006756	2006768
Chr1	1417	p3	(TTA)4	12	1997038	1997049		Chr1	1417	p1	(A)11	11	2008272	2008282
Chr1	1418	p1	(A)10	10	1997625	1997634		Chr1	1418	p1	(T)10	10	2010608	2010617
Chr1	1419	p2	(TA)7	14	1998155	1998168		Chr1	1419	p3	(TTA)5	15	2011103	2011117
Chr1	1420	p1	(A)12	12	2000169	2000180		Chr1	1420	p1	(A)12	12	2011585	2011596
Chr1	1421	p1	(T)10	10	2000669	2000678		Chr1	1421	p6	(TATATG)4	24	2011817	2011840
Chr1	1422	p1	(T)12	12	2001679	2001690		Chr1	1422	p1	(A)12	12	2014127	2014138
Chr1	1423	p2	(AT)9	18	2005439	2005456		Chr1	1423	p1	(T)10	10	2014623	2014632
Chr1	1424	p2	(AT)6	12	2005458	2005469		Chr1	1424	p2	(AT)8	16	2019391	2019406
Chr1	1425	p2	(CT)11	22	2005765	2005786		Chr1	1425	p2	(AT)6	12	2019408	2019419
Chr1	1426	p1	(A)10	10	2006299	2006308		Chr1	1426	p2	(CT)10	20	2019446	2019465
Chr1	1427	p3	(ATA)5	15	2006468	2006482		Chr1	1427	p1	(A)10	10	2019978	2019987
Chr1	1428	p3	(TCT)4	12	2007443	2007454		Chr1	1428	p3	(ATA)7	21	2020147	2020167
Chr1	1429	p3	(ACA)5	15	2011028	2011042		Chr1	1429	p3	(ACA)5	15	2024713	2024727
Chr1	1430	p1	(A)10	10	2011174	2011183		Chr1	1430	p1	(A)10	10	2024773	2024782
Chr1	1431	p1	(A)10	10	2011743	2011752		Chr1	1431	p1	(A)11	11	2024850	2024860
Chr1	1432	p1	(A)10	10	2012566	2012575		Chr1	1432	p1	(A)11	11	2025426	2025436
Chr1	1433	p1	(A)15	15	2013303	2013317		Chr1	1433	p1	(A)10	10	2026238	2026247
Chr1	1434	p1	(T)10	10	2013629	2013638		Chr1	1434	p1	(A)11	11	2026986	2026996
Chr1	1435	p1	(A)11	11	2013919	2013929		Chr1	1435	p1	(T)10	10	2027306	2027315
Chr1	1436	p3	(TAT)4	12	2014805	2014816		Chr1	1436	p1	(A)12	12	2027584	2027595
Chr1	1437	p1	(A)12	12	2014949	2014960		Chr1	1437	p3	(TAT)4	12	2028458	2028469
Chr1	1438	p1	(A)11	11	2015045	2015055		Chr1	1438	p2	(TA)11	22	2029201	2029222
Chr1	1439	p2	(TA)43	86	2015552	2015637		Chr1	1439	p1	(T)11	11	2029223	2029233
Chr1	1440	p1	(A)10	10	2015678	2015687		Chr1	1440	p1	(A)12	12	2031743	2031754
Chr1	1441	p3	(AAT)4	12	2017996	2018007		Chr1	1441	p2	(AT)7	14	2031821	2031834
Chr1	1442	p3	(TAA)4	12	2018624	2018635		Chr1	1442	p3	(AAT)4	12	2031846	2031857
Chr1	1443	p1	(A)10	10	2018789	2018798		Chr1	1443	p3	(TAA)4	12	2032475	2032486
Chr1	1444	p3	(ATA)5	15	2019106	2019120		Chr1	1444	p3	(ATA)5	15	2032950	2032964
Chr1	1445	p1	(T)11	11	2020207	2020217		Chr1	1445	p1	(T)14	14	2033628	2033641
Chr1	1446	p1	(A)13	13	2024951	2024963		Chr1	1446	p1	(A)11	11	2033706	2033716
Chr1	1447	p3	(TCG)5	15	2026163	2026177		Chr1	1447	p1	(T)11	11	2034006	2034016
Chr1	1448	p1	(A)10	10	2026883	2026892		Chr1	1448	p2	(TA)6	12	2034677	2034688
Chr1	1449	p1	(T)15	15	2027984	2027998		Chr1	1449	p1	(A)13	13	2038701	2038713
Chr1	1450	p3	(GAA)5	15	2028923	2028937		Chr1	1450	p3	(TCG)5	15	2039913	2039927
Chr1	1451	p4	(TAAT)4	16	2030220	2030235		Chr1	1451	p1	(T)15	15	2041761	2041775
Chr1	1452	p2	(AT)7	14	2030321	2030334		Chr1	1452	p3	(GAA)5	15	2042700	2042714
Chr1	1453	p1	(A)13	13	2031146	2031158		Chr1	1453	p4	(TAAT)4	16	2043997	2044012
Chr1	1454	p1	(A)11	11	2031873	2031883		Chr1	1454	p1	(A)11	11	2045050	2045060
Chr1	1455	p1	(A)11	11	2032367	2032377		Chr1	1455	p1	(T)10	10	2045185	2045194
Chr1	1456	p3	(ATT)8	24	2032491	2032514		Chr1	1456	p1	(T)10	10	2045467	2045476
Chr1	1457	p2	(TA)9	18	2032836	2032853		Chr1	1457	p1	(A)10	10	2045778	2045787
Chr1	1458	p1	(T)10	10	2033847	2033856		Chr1	1458	p5	(ATTTT)4	20	2046072	2046091
Chr1	1459	p1	(A)15	15	2034069	2034083		Chr1	1459	p3	(ATT)7	21	2046342	2046362
Chr1	1460	p1	(A)10	10	2034689	2034698		Chr1	1460	p2	(TA)7	14	2046667	2046680
Chr1	1461	p3	(GGT)4	12	2035258	2035269		Chr1	1461	p1	(T)10	10	2047718	2047727
Chr1	1462	p2	(CT)10	20	2035486	2035505		Chr1	1462	p1	(A)11	11	2047940	2047950
Chr1	1463	p1	(A)15	15	2036598	2036612		Chr1	1463	p2	(CT)11	22	2049601	2049622
Chr1	1464	p3	(AAG)6	18	2036695	2036712		Chr1	1464	p1	(A)14	14	2050701	2050714
Chr1	1465	p3	(AAT)5	15	2037402	2037416		Chr1	1465	p3	(AAG)5	15	2050801	2050815
Chr1	1466	p3	(AAT)4	12	2038671	2038682		Chr1	1466	p3	(AAT)5	15	2051475	2051489
Chr1	1467	p2	(TA)6	12	2039254	2039265		Chr1	1467	p3	(AAT)5	15	2052746	2052760
Chr1	1468	p2	(AT)6	12	2040693	2040704		Chr1	1468	p2	(TA)6	12	2053329	2053340
Chr1	1469	p1	(T)12	12	2041620	2041631		Chr1	1469	p2	(AT)7	14	2054765	2054778
Chr1	1470	p2	(AT)7	14	2042682	2042695		Chr1	1470	p2	(AT)12	24	2055018	2055041
Chr1	1471	p3	(AAG)4	12	2043178	2043189		Chr1	1471	p1	(T)10	10	2055249	2055258
Chr1	1472	p3	(TCT)4	12	2043559	2043570		Chr1	1472	p1	(T)21	21	2055735	2055755
Chr1	1473	p3	(GCG)4	12	2043715	2043726		Chr1	1473	p2	(AT)7	14	2056802	2056815
Chr1	1474	p3	(GGA)7	21	2044093	2044113		Chr1	1474	p3	(AAG)4	12	2057298	2057309
Chr1	1475	p3	(TTC)4	12	2044530	2044541		Chr1	1475	p3	(TCT)4	12	2057679	2057690
Chr1	1476	p3	(TCT)4	12	2046086	2046097		Chr1	1476	p3	(GCG)4	12	2057835	2057846
Chr1	1477	p2	(TC)9	18	2046095	2046112		Chr1	1477	p3	(GCG)5	15	2058351	2058365
Chr1	1478	p4	(TTTA)4	16	2051122	2051137		Chr1	1478	p3	(GAG)6	18	2058366	2058383
Chr1	1479	p1	(A)11	11	2051505	2051515		Chr1	1479	p3	(TTC)4	12	2058799	2058810
Chr1	1480	p1	(A)10	10	2054503	2054512		Chr1	1480	p3	(TCT)5	15	2060343	2060357
Chr1	1481	p1	(T)10	10	2054859	2054868		Chr1	1481	p2	(TC)9	18	2060355	2060372
Chr1	1482	p1	(A)11	11	2061977	2061987		Chr1	1482	p5	(AAACC)4	20	2065596	2065615
Chr1	1483	p3	(AAT)10	30	2064839	2064868		Chr1	1483	p1	(A)10	10	2068735	2068744
Chr1	1484	p1	(A)10	10	2070854	2070863		Chr1	1484	p1	(T)10	10	2069091	2069100
Chr1	1485	p1	(A)10	10	2072680	2072689		Chr1	1485	p1	(A)11	11	2076221	2076231
Chr1	1486	p1	(T)13	13	2072896	2072908		Chr1	1486	p3	(AAT)9	27	2079132	2079158
Chr1	1487	p1	(A)18	18	2074156	2074173		Chr1	1487	p1	(A)13	13	2085158	2085170
Chr1	1488	p3	(TTA)6	18	2075587	2075604		Chr1	1488	p1	(A)11	11	2085194	2085204
Chr1	1489	p2	(TA)8	16	2077064	2077079		Chr1	1489	p1	(A)11	11	2087005	2087015
Chr1	1490	p1	(T)10	10	2077367	2077376		Chr1	1490	p1	(T)16	16	2087226	2087241
Chr1	1491	p1	(T)13	13	2079264	2079276		Chr1	1491	p1	(A)16	16	2088489	2088504
Chr1	1492	p2	(TA)7	14	2080271	2080284		Chr1	1492	p3	(TTA)6	18	2089918	2089935
Chr1	1493	p1	(A)10	10	2080461	2080470		Chr1	1493	p2	(TA)7	14	2091400	2091413
Chr1	1494	p3	(ATA)5	15	2080886	2080900		Chr1	1494	p2	(AT)8	16	2091540	2091555
Chr1	1495	p1	(T)10	10	2081663	2081672		Chr1	1495	p1	(T)11	11	2091705	2091715
Chr1	1496	p1	(A)10	10	2082347	2082356		Chr1	1496	p2	(TA)8	16	2094542	2094557
Chr1	1497	p3	(ATT)4	12	2082492	2082503		Chr1	1497	p1	(A)11	11	2094732	2094742
Chr1	1498	p1	(A)11	11	2083519	2083529		Chr1	1498	p3	(ATA)5	15	2095170	2095184
Chr1	1499	p2	(TA)6	12	2083721	2083732		Chr1	1499	p1	(T)11	11	2095946	2095956
Chr1	1500	p1	(A)16	16	2084001	2084016		Chr1	1500	p3	(ATT)4	12	2096780	2096791
Chr1	1501	p1	(A)11	11	2084976	2084986		Chr1	1501	p1	(A)10	10	2097807	2097816
Chr1	1502	p2	(AT)10	20	2085596	2085615		Chr1	1502	p1	(A)15	15	2097907	2097921
Chr1	1503	p3	(AAT)6	18	2085807	2085824		Chr1	1503	p2	(AT)7	14	2098018	2098031
Chr1	1504	p3	(AAT)4	12	2085826	2085837		Chr1	1504	p1	(A)11	11	2099244	2099254
Chr1	1505	p1	(A)10	10	2086230	2086239		Chr1	1505	p2	(AT)15	30	2099864	2099893
Chr1	1506	p2	(AT)7	14	2086462	2086475		Chr1	1506	p3	(AAT)6	18	2100099	2100116
Chr1	1507	p1	(A)10	10	2086481	2086490		Chr1	1507	p1	(A)15	15	2100513	2100527
Chr1	1508	p1	(A)10	10	2086704	2086713		Chr1	1508	p1	(A)11	11	2100767	2100777
Chr1	1509	p1	(T)10	10	2086747	2086756		Chr1	1509	p1	(A)10	10	2100999	2101008
Chr1	1510	p2	(TA)7	14	2086944	2086957		Chr1	1510	p1	(T)14	14	2101039	2101052
Chr1	1511	p2	(AT)6	12	2087087	2087098		Chr1	1511	p1	(A)10	10	2101423	2101432
Chr1	1512	p4	(TTCT)5	20	2087876	2087895		Chr1	1512	p1	(T)10	10	2102125	2102134
Chr1	1513	p2	(TC)13	26	2087893	2087918		Chr1	1513	p4	(TTCT)5	20	2102283	2102302
Chr1	1514	p1	(A)12	12	2097406	2097417		Chr1	1514	p2	(TC)11	22	2102300	2102321
Chr1	1515	p2	(TA)94	188	2098905	2099092		Chr1	1515	p1	(A)10	10	2111804	2111813
Chr1	1516	p1	(A)12	12	2099858	2099869		Chr1	1516	p1	(T)10	10	2112315	2112324
Chr1	1517	p1	(A)10	10	2099972	2099981		Chr1	1517	p2	(AT)6	12	2112944	2112955
Chr1	1518	p1	(A)10	10	2100111	2100120		Chr1	1518	p2	(TA)11	22	2113375	2113396
Chr1	1519	p1	(A)13	13	2105170	2105182		Chr1	1519	p1	(A)10	10	2114162	2114171
Chr1	1520	p2	(GA)12	24	2107180	2107203		Chr1	1520	p1	(A)10	10	2114275	2114284
Chr1	1521	p1	(A)12	12	2107717	2107728		Chr1	1521	p2	(GA)8	16	2121472	2121487
Chr1	1522	p3	(CTT)5	15	2108426	2108440		Chr1	1522	p3	(CTT)8	24	2122724	2122747
Chr1	1523	p2	(AT)8	16	2114909	2114924		Chr1	1523	p1	(A)10	10	2123773	2123782
Chr1	1524	p4	(TAAA)4	16	2122670	2122685		Chr1	1524	p1	(A)10	10	2127358	2127367
Chr1	1525	p1	(T)10	10	2124084	2124093		Chr1	1525	p1	(T)10	10	2127996	2128005
Chr1	1526	p3	(TTC)4	12	2124118	2124129		Chr1	1526	p2	(AT)6	12	2128151	2128162
Chr1	1527	p1	(A)10	10	2124501	2124510		Chr1	1527	p4	(TAAA)4	16	2137388	2137403
Chr1	1528	p1	(T)11	11	2129442	2129452		Chr1	1528	p1	(A)10	10	2139240	2139249
Chr1	1529	p2	(TA)8	16	2129826	2129841		Chr1	1529	p1	(T)10	10	2144182	2144191
Chr1	1530	p3	(AAT)4	12	2130553	2130564		Chr1	1530	p2	(TA)8	16	2144565	2144580
Chr1	1531	p5	(CTTTT)4	20	2130893	2130912		Chr1	1531	p3	(AAT)4	12	2145292	2145303
Chr1	1532	p1	(A)11	11	2131690	2131700		Chr1	1532	p5	(CTTTT)4	20	2145632	2145651
Chr1	1533	p1	(A)10	10	2132102	2132111		Chr1	1533	p1	(A)11	11	2146424	2146434
Chr1	1534	p2	(AT)9	18	2132141	2132158		Chr1	1534	p1	(A)10	10	2146836	2146845
Chr1	1535	p2	(TA)7	14	2133333	2133346		Chr1	1535	p2	(AT)8	16	2146875	2146890
Chr1	1536	p1	(A)14	14	2135558	2135571		Chr1	1536	p3	(ATA)4	12	2148044	2148055
Chr1	1537	p1	(A)13	13	2135797	2135809		Chr1	1537	p2	(TA)7	14	2148062	2148075
Chr1	1538	p2	(GA)104	208	2135927	2136134		Chr1	1538	p2	(TA)7	14	2148583	2148596
Chr1	1539	p2	(TA)6	12	2136897	2136908		Chr1	1539	p1	(A)10	10	2148964	2148973
Chr1	1540	p3	(TCC)4	12	2137466	2137477		Chr1	1540	p1	(A)11	11	2150293	2150303
Chr1	1541	p3	(TAT)5	15	2138929	2138943		Chr1	1541	p1	(A)12	12	2150529	2150540
Chr1	1542	p1	(T)10	10	2139369	2139378		Chr1	1542	p2	(GA)115	230	2150658	2150887
Chr1	1543	p1	(T)13	13	2141533	2141545		Chr1	1543	p2	(TA)6	12	2151642	2151653
Chr1	1544	p3	(TAA)5	15	2141887	2141901		Chr1	1544	p3	(TCC)4	12	2152202	2152213
Chr1	1545	p3	(AAT)4	12	2142449	2142460		Chr1	1545	p3	(TAT)5	15	2153665	2153679
Chr1	1546	p3	(TCT)4	12	2143584	2143595		Chr1	1546	p1	(A)11	11	2153801	2153811
Chr1	1547	p3	(TCT)5	15	2143616	2143630		Chr1	1547	p1	(T)15	15	2156288	2156302
Chr1	1548	p5	(CGCCC)4	20	2143700	2143719		Chr1	1548	p3	(TAA)5	15	2156646	2156660
Chr1	1549	p1	(T)12	12	2143894	2143905		Chr1	1549	p3	(AAT)4	12	2157225	2157236
Chr1	1550	p1	(T)11	11	2143914	2143924		Chr1	1550	p2	(AT)6	12	2157443	2157454
Chr1	1551	p1	(A)10	10	2145004	2145013		Chr1	1551	p3	(CTT)4	12	2158360	2158371
Chr1	1552	p1	(A)11	11	2145211	2145221		Chr1	1552	p3	(TCT)5	15	2158384	2158398
Chr1	1553	p1	(A)10	10	2145442	2145451		Chr1	1553	p1	(T)10	10	2158657	2158666
Chr1	1554	p4	(AATA)4	16	2148223	2148238		Chr1	1554	p1	(T)11	11	2158675	2158685
Chr1	1555	p1	(A)23	23	2151893	2151915		Chr1	1555	p1	(A)10	10	2159998	2160007
Chr1	1556	p3	(AAG)4	12	2152073	2152084		Chr1	1556	p1	(T)11	11	2160295	2160305
Chr1	1557	p1	(T)14	14	2152724	2152737		Chr1	1557	p4	(AATA)4	16	2163014	2163029
Chr1	1558	p1	(T)16	16	2153317	2153332		Chr1	1558	p1	(A)10	10	2163087	2163096
Chr1	1559	p1	(A)10	10	2158072	2158081		Chr1	1559	p1	(A)15	15	2166728	2166742
Chr1	1560	p1	(T)10	10	2160069	2160078		Chr1	1560	p3	(AAG)4	12	2166903	2166914
Chr1	1561	p1	(A)12	12	2161134	2161145		Chr1	1561	p1	(T)12	12	2167498	2167509
Chr1	1562	p1	(T)17	17	2162258	2162274		Chr1	1562	p1	(T)18	18	2168110	2168127
Chr1	1563	p2	(TC)9	18	2163455	2163472		Chr1	1563	p1	(A)11	11	2169340	2169350
Chr1	1564	p2	(TC)6	12	2165746	2165757		Chr1	1564	p1	(A)12	12	2169384	2169395
Chr1	1565	p1	(T)15	15	2171022	2171036		Chr1	1565	p1	(T)10	10	2174515	2174524
Chr1	1566	p1	(T)11	11	2173283	2173293		Chr1	1566	p1	(A)12	12	2175583	2175594
Chr1	1567	p1	(T)10	10	2173679	2173688		Chr1	1567	p1	(T)20	20	2176707	2176726
Chr1	1568	p2	(AC)7	14	2175343	2175356		Chr1	1568	p2	(TC)122	244	2177906	2178149
Chr1	1569	p2	(TA)6	12	2175357	2175368		Chr1	1569	p2	(TC)6	12	2180423	2180434
Chr1	1570	p1	(T)10	10	2177684	2177693		Chr1	1570	p1	(T)15	15	2185794	2185808
Chr1	1571	p1	(T)11	11	2180112	2180122		Chr1	1571	p1	(T)12	12	2187988	2187999
Chr1	1572	p2	(AC)8	16	2181437	2181452		Chr1	1572	p1	(T)10	10	2188404	2188413
Chr1	1573	p1	(A)10	10	2181965	2181974		Chr1	1573	p2	(AC)7	14	2190052	2190065
Chr1	1574	p1	(T)20	20	2188503	2188522		Chr1	1574	p2	(TA)7	14	2190066	2190079
Chr1	1575	p2	(AT)8	16	2193152	2193167		Chr1	1575	p1	(T)11	11	2192384	2192394
Chr1	1576	p2	(AT)9	18	2193710	2193727		Chr1	1576	p2	(AC)8	16	2196096	2196111
Chr1	1577	p3	(AAT)4	12	2193854	2193865		Chr1	1577	p1	(A)11	11	2196625	2196635
Chr1	1578	p3	(ATA)4	12	2194802	2194813		Chr1	1578	p1	(T)12	12	2199624	2199635
Chr1	1579	p2	(TA)12	24	2195697	2195720		Chr1	1579	p1	(T)17	17	2200798	2200814
Chr1	1580	p1	(A)11	11	2196507	2196517		Chr1	1580	p1	(G)20	20	2201509	2201528
Chr1	1581	p1	(A)16	16	2196784	2196799		Chr1	1581	p2	(AT)8	16	2207778	2207793
Chr1	1582	p1	(A)12	12	2196873	2196884		Chr1	1582	p2	(AT)6	12	2208430	2208441
Chr1	1583	p1	(A)10	10	2197157	2197166		Chr1	1583	p3	(AAT)4	12	2208568	2208579
Chr1	1584	p3	(AAT)4	12	2197238	2197249		Chr1	1584	p1	(T)11	11	2209380	2209390
Chr1	1585	p3	(TTC)4	12	2197446	2197457		Chr1	1585	p1	(T)14	14	2209842	2209855
Chr1	1586	p3	(CTC)6	18	2197458	2197475		Chr1	1586	p2	(AT)8	16	2210458	2210473
Chr1	1587	p1	(T)11	11	2198428	2198438		Chr1	1587	p1	(T)10	10	2211035	2211044
Chr1	1588	p1	(A)13	13	2198708	2198720		Chr1	1588	p1	(A)17	17	2211538	2211554
Chr1	1589	p1	(T)11	11	2199891	2199901		Chr1	1589	p1	(A)10	10	2211627	2211636
Chr1	1590	p2	(TA)7	14	2201543	2201556		Chr1	1590	p3	(AAT)4	12	2211941	2211952
Chr1	1591	p3	(ATT)4	12	2201599	2201610		Chr1	1591	p3	(TTC)4	12	2212149	2212160
Chr1	1592	p3	(AAT)4	12	2202043	2202054		Chr1	1592	p3	(CTC)5	15	2212161	2212175
Chr1	1593	p1	(T)11	11	2202224	2202234		Chr1	1593	p1	(G)10	10	2212454	2212463
Chr1	1594	p1	(A)16	16	2202317	2202332		Chr1	1594	p1	(T)13	13	2213121	2213133
Chr1	1595	p3	(GAA)4	12	2202769	2202780		Chr1	1595	p1	(A)11	11	2213403	2213413
Chr1	1596	p3	(AGA)5	15	2202783	2202797		Chr1	1596	p1	(T)11	11	2214628	2214638
Chr1	1597	p3	(ATT)7	21	2202818	2202838		Chr1	1597	p3	(ATT)4	12	2216341	2216352
Chr1	1598	p1	(A)10	10	2203334	2203343		Chr1	1598	p1	(T)10	10	2216634	2216643
Chr1	1599	p1	(T)10	10	2203547	2203556		Chr1	1599	p3	(AAT)8	24	2216774	2216797
Chr1	1600	p2	(AT)9	18	2204046	2204063		Chr1	1600	p1	(T)10	10	2216967	2216976
Chr1	1601	p2	(AG)6	12	2204122	2204133		Chr1	1601	p1	(A)10	10	2217068	2217077
Chr1	1602	p3	(ATA)5	15	2204403	2204417		Chr1	1602	p3	(GAA)4	12	2217514	2217525
Chr1	1603	p3	(TCT)7	21	2206106	2206126		Chr1	1603	p3	(AGA)5	15	2217528	2217542
Chr1	1604	p1	(T)10	10	2210585	2210594		Chr1	1604	p3	(ATT)9	27	2217563	2217589
Chr1	1605	p1	(A)10	10	2211658	2211667		Chr1	1605	p2	(AT)17	34	2218711	2218744
Chr1	1606	p3	(ATA)4	12	2215017	2215028		Chr1	1606	p2	(AG)7	14	2218801	2218814
Chr1	1607	p1	(A)13	13	2215250	2215262		Chr1	1607	p3	(ATA)5	15	2219084	2219098
Chr1	1608	p3	(TCT)4	12	2215447	2215458		Chr1	1608	p3	(CAT)4	12	2220776	2220787
Chr1	1609	p1	(T)10	10	2215561	2215570		Chr1	1609	p3	(CTT)5	15	2220788	2220802
Chr1	1610	p1	(T)10	10	2216256	2216265		Chr1	1610	p1	(T)10	10	2225258	2225267
Chr1	1611	p2	(CA)6	12	2218517	2218528		Chr1	1611	p1	(A)10	10	2226330	2226339
Chr1	1612	p3	(TCT)8	24	2218668	2218691		Chr1	1612	p1	(A)10	10	2229345	2229354
Chr1	1613	p2	(AT)6	12	2219174	2219185		Chr1	1613	p3	(ATA)7	21	2229661	2229681
Chr1	1614	p1	(T)13	13	2219469	2219481		Chr1	1614	p3	(TCT)4	12	2230117	2230128
Chr1	1615	p2	(TA)8	16	2219836	2219851		Chr1	1615	p2	(CA)6	12	2233237	2233248
Chr1	1616	p3	(CTC)4	12	2222036	2222047		Chr1	1616	p3	(TCT)7	21	2233388	2233408
Chr1	1617	p1	(T)10	10	2223484	2223493		Chr1	1617	p1	(T)10	10	2234195	2234204
Chr1	1618	p4	(AATT)4	16	2224530	2224545		Chr1	1618	p2	(TA)9	18	2234566	2234583
Chr1	1619	p1	(T)10	10	2225844	2225853		Chr1	1619	p3	(CTC)4	12	2236776	2236787
Chr1	1620	p2	(AT)6	12	2226774	2226785		Chr1	1620	p4	(AATT)4	16	2239294	2239309
Chr1	1621	p1	(T)10	10	2227047	2227056		Chr1	1621	p3	(TTA)5	15	2240665	2240679
Chr1	1622	p3	(TTG)4	12	2230007	2230018		Chr1	1622	p2	(AT)418	836	2241520	2242355
Chr1	1623	p1	(T)12	12	2230935	2230946		Chr1	1623	p1	(T)10	10	2242608	2242617
Chr1	1624	p3	(AAG)4	12	2235081	2235092		Chr1	1624	p1	(A)10	10	2243295	2243304
Chr1	1625	p1	(A)12	12	2238766	2238777		Chr1	1625	p1	(T)10	10	2246555	2246564
Chr1	1626	p3	(TAA)4	12	2239427	2239438		Chr1	1626	p3	(AAG)4	12	2250699	2250710
Chr1	1627	p2	(TA)6	12	2240460	2240471		Chr1	1627	p3	(TAA)4	12	2255072	2255083
Chr1	1628	p3	(AAT)4	12	2240705	2240716		Chr1	1628	p3	(AAT)5	15	2256354	2256368
Chr1	1629	p4	(TTTA)6	24	2240744	2240767		Chr1	1629	p4	(TTTA)5	20	2256396	2256415
Chr1	1630	p3	(TTA)5	15	2240776	2240790		Chr1	1630	p3	(TTA)6	18	2256413	2256430
Chr1	1631	p2	(AT)7	14	2241876	2241889		Chr1	1631	p2	(AT)13	26	2257539	2257564
Chr1	1632	p2	(AT)8	16	2242430	2242445		Chr1	1632	p2	(AT)8	16	2257765	2257780
Chr1	1633	p3	(TAT)4	12	2243883	2243894		Chr1	1633	p3	(ATA)5	15	2257779	2257793
Chr1	1634	p1	(T)12	12	2243894	2243905		Chr1	1634	p2	(AT)8	16	2258209	2258224
Chr1	1635	p3	(GGA)4	12	2244940	2244951		Chr1	1635	p1	(T)11	11	2259273	2259283
Chr1	1636	p1	(A)10	10	2248232	2248241		Chr1	1636	p3	(GGA)4	12	2260742	2260753
Chr1	1637	p3	(TCA)4	12	2249041	2249052		Chr1	1637	p1	(A)10	10	2264020	2264029
Chr1	1638	p1	(T)12	12	2253549	2253560		Chr1	1638	p3	(TCA)4	12	2264829	2264840
Chr1	1639	p1	(T)15	15	2255168	2255182		Chr1	1639	p1	(T)12	12	2267756	2267767
Chr1	1640	p4	(AGGA)4	16	2255618	2255633		Chr1	1640	p1	(T)10	10	2269366	2269375
Chr1	1641	p3	(AAT)4	12	2260146	2260157		Chr1	1641	p4	(AGGA)4	16	2269814	2269829
Chr1	1642	p1	(G)10	10	2264311	2264320		Chr1	1642	p5	(TTTAT)5	25	2272714	2272738
Chr1	1643	p1	(T)11	11	2268417	2268427		Chr1	1643	p3	(AAT)4	12	2274349	2274360
Chr1	1644	p4	(TTGT)4	16	2268584	2268599		Chr1	1644	p1	(A)11	11	2276669	2276679
Chr1	1645	p1	(T)10	10	2275469	2275478		Chr1	1645	p1	(T)11	11	2280149	2280159
Chr1	1646	p3	(GAA)4	12	2275708	2275719		Chr1	1646	p1	(T)12	12	2282877	2282888
Chr1	1647	p1	(A)17	17	2276214	2276230		Chr1	1647	p4	(TTGT)4	16	2283045	2283060
Chr1	1648	p1	(A)12	12	2279705	2279716		Chr1	1648	p3	(GAA)4	12	2290269	2290280
Chr1	1649	p1	(T)12	12	2280384	2280395		Chr1	1649	p1	(A)19	19	2290785	2290803
Chr1	1650	p1	(A)10	10	2283843	2283852		Chr1	1650	p1	(A)20	20	2294269	2294288
Chr1	1651	p1	(T)10	10	2287105	2287114		Chr1	1651	p1	(A)27	27	2294358	2294384
Chr1	1652	p1	(A)10	10	2287309	2287318		Chr1	1652	p1	(T)10	10	2295052	2295061
Chr1	1653	p1	(T)18	18	2291190	2291207		Chr1	1653	p1	(T)12	12	2301780	2301791
Chr1	1654	p4	(TTTA)4	16	2291223	2291238		Chr1	1654	p1	(A)10	10	2301986	2301995
Chr1	1655	p1	(T)11	11	2293481	2293491		Chr1	1655	p1	(A)18	18	2302218	2302235
Chr1	1656	p1	(T)18	18	2294269	2294286		Chr1	1656	p1	(T)15	15	2306004	2306018
Chr1	1657	p1	(A)10	10	2295037	2295046		Chr1	1657	p4	(TTTA)4	16	2306034	2306049
Chr1	1658	p1	(T)10	10	2295773	2295782		Chr1	1658	p1	(T)10	10	2308292	2308301
Chr1	1659	p1	(T)10	10	2297537	2297546		Chr1	1659	p1	(T)16	16	2309060	2309075
Chr1	1660	p1	(A)10	10	2298388	2298397		Chr1	1660	p2	(AT)6	12	2310233	2310244
Chr1	1661	p2	(AT)8	16	2300799	2300814		Chr1	1661	p1	(T)12	12	2310552	2310563
Chr1	1662	p2	(AT)7	14	2301592	2301605		Chr1	1662	p1	(T)10	10	2312152	2312161
Chr1	1663	p3	(CAT)4	12	2306088	2306099		Chr1	1663	p2	(TA)6	12	2312637	2312648
Chr1	1664	p3	(TAT)4	12	2309289	2309300		Chr1	1664	p1	(T)12	12	2313342	2313353
Chr1	1665	p1	(T)16	16	2310197	2310212		Chr1	1665	p2	(AT)10	20	2315564	2315583
Chr1	1666	p6	(TCCCAA)34	204	2310353	2310556		Chr1	1666	p2	(AT)10	20	2316360	2316379
Chr1	1667	p2	(AT)8	16	2310774	2310789		Chr1	1667	p1	(T)10	10	2319600	2319609
Chr1	1668	p1	(T)10	10	2311278	2311287		Chr1	1668	p1	(A)10	10	2319610	2319619
Chr1	1669	p4	(TTTC)4	16	2311777	2311792		Chr1	1669	p3	(CAT)4	12	2320859	2320870
Chr1	1670	p3	(GTG)4	12	2311993	2312004		Chr1	1670	p3	(TAT)4	12	2324069	2324080
Chr1	1671	p3	(TTC)5	15	2315028	2315042		Chr1	1671	p2	(TA)9	18	2324538	2324555
Chr1	1672	p1	(T)11	11	2318947	2318957		Chr1	1672	p1	(T)10	10	2324985	2324994
Chr1	1673	p3	(GAT)4	12	2319394	2319405		Chr1	1673	p2	(AT)7	14	2325370	2325383
Chr1	1674	p1	(A)11	11	2320649	2320659		Chr1	1674	p4	(TTTC)4	16	2326475	2326490
Chr1	1675	p2	(AT)6	12	2321338	2321349		Chr1	1675	p3	(TTC)6	18	2329720	2329737
Chr1	1676	p2	(AT)6	12	2323709	2323720		Chr1	1676	p3	(GAT)4	12	2334039	2334050
Chr1	1677	p3	(TCC)4	12	2324457	2324468		Chr1	1677	p1	(A)10	10	2335313	2335322
Chr1	1678	p1	(A)10	10	2324960	2324969		Chr1	1678	p2	(AT)13	26	2336010	2336035
Chr1	1679	p1	(T)10	10	2326135	2326144		Chr1	1679	p1	(A)12	12	2338767	2338778
Chr1	1680	p3	(AAG)7	21	2326190	2326210		Chr1	1680	p3	(TCC)4	12	2339625	2339636
Chr1	1681	p1	(T)11	11	2329094	2329104		Chr1	1681	p1	(A)15	15	2341385	2341399
Chr1	1682	p3	(AAC)4	12	2329991	2330002		Chr1	1682	p3	(AGA)6	18	2341405	2341422
Chr1	1683	p1	(T)10	10	2330056	2330065		Chr1	1683	p1	(A)10	10	2341811	2341820
Chr1	1684	p1	(A)11	11	2331314	2331324		Chr1	1684	p3	(AAC)4	12	2345169	2345180
Chr1	1685	p3	(AAC)5	15	2339749	2339763		Chr1	1685	p1	(T)10	10	2345234	2345243
Chr1	1686	p3	(AAC)4	12	2340041	2340052		Chr1	1686	p1	(A)10	10	2346492	2346501
Chr1	1687	p3	(GAA)7	21	2340178	2340198		Chr1	1687	p3	(AAC)5	15	2354924	2354938
Chr1	1688	p3	(ATT)4	12	2342036	2342047		Chr1	1688	p3	(AAC)4	12	2355216	2355227
Chr1	1689	p4	(AGAA)4	16	2342600	2342615		Chr1	1689	p3	(GAA)8	24	2355353	2355376
Chr1	1690	p1	(G)12	12	2343903	2343914		Chr1	1690	p3	(ATT)4	12	2357229	2357240
Chr1	1691	p2	(TC)7	14	2344156	2344169		Chr1	1691	p1	(A)10	10	2357588	2357597
Chr1	1692	p1	(T)10	10	2344617	2344626		Chr1	1692	p4	(AGAA)4	16	2357794	2357809
Chr1	1693	p2	(AC)7	14	2346822	2346835		Chr1	1693	p3	(AGA)5	15	2358760	2358774
Chr1	1694	p1	(A)10	10	2347089	2347098		Chr1	1694	p1	(G)13	13	2359111	2359123
Chr1	1695	p3	(CCT)6	18	2347178	2347195		Chr1	1695	p1	(G)15	15	2359184	2359198
Chr1	1696	p4	(ACAA)4	16	2348025	2348040		Chr1	1696	p2	(TC)7	14	2359440	2359453
Chr1	1697	p2	(AG)7	14	2348591	2348604		Chr1	1697	p2	(AT)9	18	2362131	2362148
Chr1	1698	p3	(ATT)4	12	2349492	2349503		Chr1	1698	p3	(CCT)5	15	2362486	2362500
Chr1	1699	p2	(AT)10	20	2350134	2350153		Chr1	1699	p4	(ACAA)4	16	2363330	2363345
Chr1	1700	p1	(A)10	10	2350792	2350801		Chr1	1700	p2	(AG)7	14	2363895	2363908
Chr1	1701	p1	(A)17	17	2350837	2350853		Chr1	1701	p3	(ATT)4	12	2364737	2364748
Chr1	1702	p2	(AT)7	14	2351440	2351453		Chr1	1702	p1	(A)13	13	2364985	2364997
Chr1	1703	p1	(A)10	10	2351777	2351786		Chr1	1703	p2	(AT)126	252	2365383	2365634
Chr1	1704	p1	(A)10	10	2351788	2351797		Chr1	1704	p1	(A)17	17	2366368	2366384
Chr1	1705	p1	(A)16	16	2352465	2352480		Chr1	1705	p1	(T)10	10	2366688	2366697
Chr1	1706	p3	(TCT)5	15	2354784	2354798		Chr1	1706	p2	(AT)9	18	2366969	2366986
Chr1	1707	p3	(AAT)4	12	2355102	2355113		Chr1	1707	p1	(A)13	13	2367308	2367320
Chr1	1708	p1	(A)10	10	2355583	2355592		Chr1	1708	p1	(A)10	10	2367322	2367331
Chr1	1709	p1	(A)10	10	2359171	2359180		Chr1	1709	p1	(A)12	12	2368026	2368037
Chr1	1710	p1	(T)12	12	2360969	2360980		Chr1	1710	p1	(A)12	12	2369961	2369972
Chr1	1711	p3	(CTT)4	12	2362708	2362719		Chr1	1711	p3	(TCT)5	15	2370346	2370360
Chr1	1712	p4	(TTAA)5	20	2363725	2363744		Chr1	1712	p1	(T)11	11	2370364	2370374
Chr1	1713	p3	(ATC)4	12	2363829	2363840		Chr1	1713	p3	(AAT)4	12	2370664	2370675
Chr1	1714	p3	(CTT)4	12	2364188	2364199		Chr1	1714	p1	(A)10	10	2371145	2371154
Chr1	1715	p5	(TTGTA)4	20	2365595	2365614		Chr1	1715	p1	(A)10	10	2372442	2372451
Chr1	1716	p3	(AAG)9	27	2370801	2370827		Chr1	1716	p1	(T)10	10	2374792	2374801
Chr1	1717	p6	(GGAAGA)5	30	2371157	2371186		Chr1	1717	p1	(T)14	14	2376028	2376041
Chr1	1718	p3	(TAA)4	12	2372279	2372290		Chr1	1718	p3	(CTT)4	12	2377766	2377777
Chr1	1719	p3	(GCT)4	12	2382017	2382028		Chr1	1719	p4	(TTAA)5	20	2378783	2378802
Chr1	1720	p3	(AAT)7	21	2382209	2382229		Chr1	1720	p3	(ATC)4	12	2378887	2378898
Chr1	1721	p3	(TAA)4	12	2382695	2382706		Chr1	1721	p3	(CTT)4	12	2379246	2379257
Chr1	1722	p1	(A)14	14	2382955	2382968		Chr1	1722	p5	(TTGTA)4	20	2380646	2380665
Chr1	1723	p3	(ATG)5	15	2383559	2383573		Chr1	1723	p3	(AAG)6	18	2385849	2385866
Chr1	1724	p1	(A)10	10	2386741	2386750		Chr1	1724	p3	(TAA)5	15	2387293	2387307
Chr1	1725	p2	(TA)10	20	2392596	2392615		Chr1	1725	p3	(GCT)4	12	2397131	2397142
Chr1	1726	p2	(GA)8	16	2392722	2392737		Chr1	1726	p3	(AAT)9	27	2397323	2397349
Chr1	1727	p1	(A)16	16	2394102	2394117		Chr1	1727	p3	(TAA)4	12	2397803	2397814
Chr1	1728	p1	(A)19	19	2395666	2395684		Chr1	1728	p1	(A)19	19	2398064	2398082
Chr1	1729	p1	(A)11	11	2398012	2398022		Chr1	1729	p2	(AT)12	24	2398346	2398369
Chr1	1730	p1	(A)15	15	2398244	2398258		Chr1	1730	p3	(ATG)221	663	2398432	2399094
Chr1	1731	p2	(AT)7	14	2398691	2398704		Chr1	1731	p2	(TA)8	16	2406966	2406981
Chr1	1732	p3	(GAA)194	582	2399093	2399674		Chr1	1732	p2	(GA)8	16	2407088	2407103
Chr1	1733	p1	(A)11	11	2399804	2399814		Chr1	1733	p1	(A)16	16	2410040	2410055
Chr1	1734	p1	(A)10	10	2402271	2402280		Chr1	1734	p2	(TA)9	18	2411437	2411454
Chr1	1735	p1	(A)20	20	2403350	2403369		Chr1	1735	p6	(ATATAG)4	24	2412280	2412303
Chr1	1736	p1	(A)10	10	2404564	2404573		Chr1	1736	p4	(AAAG)4	16	2412461	2412476
Chr1	1737	p2	(AT)6	12	2404718	2404729		Chr1	1737	p1	(A)15	15	2412689	2412703
Chr1	1738	p4	(TTAA)4	16	2407144	2407159		Chr1	1738	p1	(A)10	10	2412705	2412714
Chr1	1739	p3	(TTC)7	21	2407655	2407675		Chr1	1739	p2	(AT)7	14	2413149	2413162
Chr1	1740	p3	(CGA)4	12	2407928	2407939		Chr1	1740	p3	(GAA)10	30	2413551	2413580
Chr1	1741	p4	(TTGA)5	20	2410560	2410579		Chr1	1741	p1	(A)11	11	2413707	2413717
Chr1	1742	p1	(T)12	12	2412027	2412038		Chr1	1742	p1	(A)10	10	2414278	2414287
Chr1	1743	p1	(A)10	10	2414636	2414645		Chr1	1743	p1	(T)10	10	2415156	2415165
Chr1	1744	p1	(T)11	11	2418198	2418208		Chr1	1744	p1	(A)25	25	2417260	2417284
Chr1	1745	p2	(AT)7	14	2418328	2418341		Chr1	1745	p2	(GT)6	12	2417642	2417653
Chr1	1746	p1	(A)12	12	2418420	2418431		Chr1	1746	p6	(AGTCCG)4	24	2420833	2420856
Chr1	1747	p1	(T)11	11	2420451	2420461		Chr1	1747	p4	(TTAA)4	16	2421061	2421076
Chr1	1748	p1	(T)19	19	2420811	2420829		Chr1	1748	p3	(TTC)7	21	2421570	2421590
Chr1	1749	p2	(TA)7	14	2420977	2420990		Chr1	1749	p3	(CGA)4	12	2421843	2421854
Chr1	1750	p2	(TC)26	52	2421540	2421591		Chr1	1750	p4	(TTGA)5	20	2424541	2424560
Chr1	1751	p3	(TTC)4	12	2421596	2421607		Chr1	1751	p1	(T)11	11	2426008	2426018
Chr1	1752	p3	(TCT)5	15	2421694	2421708		Chr1	1752	p1	(A)10	10	2428615	2428624
Chr1	1753	p2	(CT)15	30	2422841	2422870		Chr1	1753	p2	(AT)7	14	2432311	2432324
Chr1	1754	p3	(TTA)5	15	2423441	2423455		Chr1	1754	p1	(T)10	10	2434436	2434445
Chr1	1755	p1	(A)10	10	2424427	2424436		Chr1	1755	p1	(T)15	15	2434781	2434795
Chr1	1756	p4	(AAAT)4	16	2425789	2425804		Chr1	1756	p2	(TA)7	14	2434943	2434956
Chr1	1757	p1	(T)13	13	2427328	2427340		Chr1	1757	p2	(TC)14	28	2435506	2435533
Chr1	1758	p1	(A)10	10	2428394	2428403		Chr1	1758	p3	(TTC)4	12	2435536	2435547
Chr1	1759	p1	(T)10	10	2429148	2429157		Chr1	1759	p3	(TCT)5	15	2435634	2435648
Chr1	1760	p1	(T)12	12	2430218	2430229		Chr1	1760	p2	(CT)15	30	2436781	2436810
Chr1	1761	p1	(T)14	14	2435649	2435662		Chr1	1761	p3	(TTA)5	15	2437381	2437395
Chr1	1762	p3	(CCT)6	18	2439029	2439046		Chr1	1762	p1	(A)10	10	2438300	2438309
Chr1	1763	p3	(TTC)4	12	2439394	2439405		Chr1	1763	p4	(AAAT)4	16	2439661	2439676
Chr1	1764	p1	(A)10	10	2439527	2439536		Chr1	1764	p1	(T)12	12	2441200	2441211
Chr1	1765	p3	(TAT)6	18	2440552	2440569		Chr1	1765	p1	(A)10	10	2442404	2442413
Chr1	1766	p1	(T)11	11	2441900	2441910		Chr1	1766	p3	(CCT)5	15	2452905	2452919
Chr1	1767	p1	(A)13	13	2442604	2442616		Chr1	1767	p1	(T)10	10	2453053	2453062
Chr1	1768	p2	(AT)6	12	2445981	2445992		Chr1	1768	p2	(AC)8	16	2454257	2454272
Chr1	1769	p4	(TTAA)4	16	2446114	2446129		Chr1	1769	p3	(TAT)6	18	2454584	2454601
Chr1	1770	p2	(AT)6	12	2446534	2446545		Chr1	1770	p1	(T)11	11	2455938	2455948
Chr1	1771	p3	(TTC)4	12	2448327	2448338		Chr1	1771	p1	(A)19	19	2456461	2456479
Chr1	1772	p1	(T)16	16	2448731	2448746		Chr1	1772	p2	(AT)6	12	2456594	2456605
Chr1	1773	p3	(ATT)5	15	2449221	2449235		Chr1	1773	p1	(T)10	10	2457975	2457984
Chr1	1774	p4	(TAAT)4	16	2449284	2449299		Chr1	1774	p1	(A)10	10	2459405	2459414
Chr1	1775	p2	(AT)8	16	2450161	2450176		Chr1	1775	p4	(TTAA)4	16	2460181	2460196
Chr1	1776	p2	(AT)10	20	2450556	2450575		Chr1	1776	p4	(AAAT)5	20	2460591	2460610
Chr1	1777	p3	(ACG)4	12	2450585	2450596		Chr1	1777	p2	(AT)8	16	2460609	2460624
Chr1	1778	p1	(T)13	13	2450665	2450677		Chr1	1778	p1	(T)10	10	2460880	2460889
Chr1	1779	p6	(GAAAAG)4	24	2450703	2450726		Chr1	1779	p3	(TTC)4	12	2462377	2462388
Chr1	1780	p1	(T)17	17	2450881	2450897		Chr1	1780	p3	(ATT)5	15	2463264	2463278
Chr1	1781	p2	(AC)8	16	2450955	2450970		Chr1	1781	p4	(TAAT)4	16	2463327	2463342
Chr1	1782	p1	(T)10	10	2453634	2453643		Chr1	1782	p1	(T)13	13	2463895	2463907
Chr1	1783	p3	(AAT)4	12	2455780	2455791		Chr1	1783	p2	(AT)6	12	2464585	2464596
Chr1	1784	p2	(TA)6	12	2456138	2456149		Chr1	1784	p1	(T)12	12	2464889	2464900
Chr1	1785	p1	(T)10	10	2457108	2457117		Chr1	1785	p2	(AC)6	12	2464961	2464972
Chr1	1786	p1	(A)14	14	2459863	2459876		Chr1	1786	p1	(T)10	10	2467617	2467626
Chr1	1787	p1	(T)11	11	2460866	2460876		Chr1	1787	p3	(TTA)5	15	2469570	2469584
Chr1	1788	p1	(A)12	12	2461373	2461384		Chr1	1788	p3	(AAT)4	12	2469731	2469742
Chr1	1789	p1	(T)11	11	2462403	2462413		Chr1	1789	p1	(A)10	10	2469975	2469984
Chr1	1790	p1	(A)16	16	2462849	2462864		Chr1	1790	p4	(CTTT)5	20	2470662	2470681
Chr1	1791	p4	(AGAA)4	16	2463057	2463072		Chr1	1791	p1	(A)13	13	2473830	2473842
Chr1	1792	p5	(TTCCT)4	20	2463747	2463766		Chr1	1792	p1	(T)14	14	2474832	2474845
Chr1	1793	p1	(T)10	10	2465770	2465779		Chr1	1793	p1	(A)14	14	2475340	2475353
Chr1	1794	p1	(T)13	13	2467034	2467046		Chr1	1794	p1	(A)18	18	2476841	2476858
Chr1	1795	p2	(AT)6	12	2468188	2468199		Chr1	1795	p5	(TTCCT)4	20	2477738	2477757
Chr1	1796	p3	(TCT)6	18	2468220	2468237		Chr1	1796	p4	(TCTT)4	16	2479686	2479701
Chr1	1797	p1	(T)16	16	2476152	2476167		Chr1	1797	p1	(T)14	14	2481047	2481060
Chr1	1798	p1	(A)10	10	2477361	2477370		Chr1	1798	p3	(TCT)6	18	2482128	2482145
Chr1	1799	p3	(GCC)4	12	2479041	2479052		Chr1	1799	p3	(ATT)5	15	2490160	2490174
Chr1	1800	p1	(T)14	14	2480367	2480380		Chr1	1800	p1	(A)10	10	2490266	2490275
Chr1	1801	p1	(T)13	13	2480461	2480473		Chr1	1801	p3	(GCC)4	12	2492921	2492932
Chr1	1802	p1	(A)10	10	2480942	2480951		Chr1	1802	p1	(T)10	10	2494250	2494259
Chr1	1803	p1	(A)11	11	2486481	2486491		Chr1	1803	p1	(A)14	14	2495749	2495762
Chr1	1804	p3	(CTG)4	12	2487636	2487647		Chr1	1804	p3	(CTG)4	12	2502480	2502491
Chr1	1805	p4	(TTTA)6	24	2490123	2490146		Chr1	1805	p4	(TTTA)4	16	2504971	2504986
Chr1	1806	p1	(A)14	14	2492166	2492179		Chr1	1806	p1	(T)10	10	2505802	2505811
Chr1	1807	p1	(T)10	10	2494422	2494431		Chr1	1807	p1	(T)11	11	2506517	2506527
Chr1	1808	p2	(TA)6	12	2494494	2494505		Chr1	1808	p1	(A)14	14	2507023	2507036
Chr1	1809	p1	(T)15	15	2494614	2494628		Chr1	1809	p1	(T)10	10	2507889	2507898
Chr1	1810	p2	(TA)13	26	2494870	2494895		Chr1	1810	p1	(T)10	10	2508322	2508331
Chr1	1811	p3	(CTT)4	12	2495234	2495245		Chr1	1811	p1	(T)10	10	2509301	2509310
Chr1	1812	p1	(T)10	10	2495763	2495772		Chr1	1812	p2	(TA)7	14	2509373	2509386
Chr1	1813	p2	(AT)6	12	2496374	2496385		Chr1	1813	p1	(T)16	16	2509495	2509510
Chr1	1814	p1	(T)11	11	2499981	2499991		Chr1	1814	p3	(CTT)4	12	2510141	2510152
Chr1	1815	p1	(T)11	11	2500189	2500199		Chr1	1815	p2	(TA)7	14	2510680	2510693
Chr1	1816	p3	(GAG)4	12	2500937	2500948		Chr1	1816	p2	(AT)6	12	2511290	2511301
Chr1	1817	p2	(AT)8	16	2502743	2502758		Chr1	1817	p1	(T)10	10	2514876	2514885
Chr1	1818	p1	(T)11	11	2506021	2506031		Chr1	1818	p1	(T)11	11	2515079	2515089
Chr1	1819	p1	(A)11	11	2506151	2506161		Chr1	1819	p1	(A)10	10	2515859	2515868
Chr1	1820	p1	(A)11	11	2506540	2506550		Chr1	1820	p3	(GAG)4	12	2515901	2515912
Chr1	1821	p3	(TAG)4	12	2511646	2511657		Chr1	1821	p2	(AT)6	12	2517713	2517724
Chr1	1822	p2	(AG)6	12	2512599	2512610		Chr1	1822	p2	(AT)6	12	2521708	2521719
Chr1	1823	p2	(AT)8	16	2513634	2513649		Chr1	1823	p3	(TAG)4	12	2523737	2523748
Chr1	1824	p1	(T)12	12	2513893	2513904		Chr1	1824	p2	(AG)6	12	2524679	2524690
Chr1	1825	p1	(A)12	12	2515281	2515292		Chr1	1825	p2	(AT)7	14	2525713	2525726
Chr1	1826	p1	(T)14	14	2517537	2517550		Chr1	1826	p1	(T)12	12	2526021	2526032
Chr1	1827	p2	(TA)8	16	2518816	2518831		Chr1	1827	p1	(A)13	13	2527019	2527031
Chr1	1828	p3	(TTC)6	18	2520341	2520358		Chr1	1828	p1	(A)10	10	2527335	2527344
Chr1	1829	p2	(AT)7	14	2522156	2522169		Chr1	1829	p2	(TA)8	16	2530761	2530776
Chr1	1830	p1	(T)12	12	2522177	2522188		Chr1	1830	p3	(TTC)6	18	2532285	2532302
Chr1	1831	p3	(AGA)5	15	2523131	2523145		Chr1	1831	p1	(T)11	11	2533739	2533749
Chr1	1832	p1	(T)10	10	2524429	2524438		Chr1	1832	p2	(AT)9	18	2534088	2534105
Chr1	1833	p3	(GAT)6	18	2526023	2526040		Chr1	1833	p1	(T)10	10	2534113	2534122
Chr1	1834	p1	(A)11	11	2537760	2537770		Chr1	1834	p2	(AT)7	14	2534641	2534654
Chr1	1835	p1	(A)10	10	2541009	2541018		Chr1	1835	p3	(AGA)8	24	2535065	2535088
Chr1	1836	p3	(AAG)4	12	2543755	2543766		Chr1	1836	p3	(GAT)6	18	2537947	2537964
Chr1	1837	p3	(CTT)6	18	2544909	2544926		Chr1	1837	p1	(T)10	10	2542209	2542218
Chr1	1838	p2	(TA)8	16	2547097	2547112		Chr1	1838	p1	(A)10	10	2549588	2549597
Chr1	1839	p1	(T)19	19	2548645	2548663		Chr1	1839	p1	(T)10	10	2549751	2549760
Chr1	1840	p1	(A)15	15	2553461	2553475		Chr1	1840	p1	(A)11	11	2549956	2549966
Chr1	1841	p1	(A)16	16	2556221	2556236		Chr1	1841	p1	(A)10	10	2553189	2553198
Chr1	1842	p1	(A)10	10	2557302	2557311		Chr1	1842	p3	(AAG)4	12	2555937	2555948
Chr1	1843	p1	(T)15	15	2558990	2559004		Chr1	1843	p3	(CTT)6	18	2557091	2557108
Chr1	1844	p5	(AAAAG)4	20	2559678	2559697		Chr1	1844	p2	(TA)10	20	2559280	2559299
Chr1	1845	p1	(T)11	11	2563694	2563704		Chr1	1845	p1	(T)21	21	2560831	2560851
Chr1	1846	p1	(T)10	10	2566846	2566855		Chr1	1846	p2	(TG)6	12	2560851	2560862
Chr1	1847	p1	(T)14	14	2571241	2571254		Chr1	1847	p1	(A)18	18	2568391	2568408
Chr1	1848	p1	(A)11	11	2583109	2583119		Chr1	1848	p1	(T)13	13	2569466	2569478
Chr1	1849	p2	(AG)6	12	2589945	2589956		Chr1	1849	p1	(T)15	15	2571161	2571175
Chr1	1850	p3	(GAA)5	15	2591624	2591638		Chr1	1850	p5	(AAAAG)4	20	2571849	2571868
Chr1	1851	p3	(ATG)8	24	2591980	2592003		Chr1	1851	p1	(T)10	10	2573104	2573113
Chr1	1852	p1	(T)21	21	2593026	2593046		Chr1	1852	p1	(T)16	16	2574562	2574577
Chr1	1853	p1	(A)12	12	2594203	2594214		Chr1	1853	p1	(G)17	17	2574578	2574594
Chr1	1854	p1	(T)10	10	2596378	2596387		Chr1	1854	p1	(T)13	13	2574597	2574609
Chr1	1855	p3	(AAT)4	12	2601771	2601782		Chr1	1855	p1	(T)12	12	2575874	2575885
Chr1	1856	p1	(A)10	10	2604710	2604719		Chr1	1856	p1	(T)10	10	2579150	2579159
Chr1	1857	p4	(TTTC)4	16	2605220	2605235		Chr1	1857	p1	(T)13	13	2583549	2583561
Chr1	1858	p2	(AT)9	18	2605452	2605469		Chr1	1858	p1	(A)10	10	2595303	2595312
Chr1	1859	p3	(TTA)4	12	2605678	2605689		Chr1	1859	p1	(A)11	11	2595440	2595450
Chr1	1860	p2	(TA)6	12	2606771	2606782		Chr1	1860	p1	(A)10	10	2595770	2595779
Chr1	1861	p2	(AT)6	12	2607285	2607296		Chr1	1861	p1	(T)11	11	2596273	2596283
Chr1	1862	p1	(T)10	10	2607898	2607907		Chr1	1862	p2	(AG)6	12	2602629	2602640
Chr1	1863	p3	(TGA)4	12	2607979	2607990		Chr1	1863	p3	(GAA)5	15	2604325	2604339
Chr1	1864	p1	(T)12	12	2608501	2608512		Chr1	1864	p3	(ATG)6	18	2604681	2604698
Chr1	1865	p2	(CT)6	12	2611409	2611420		Chr1	1865	p1	(T)11	11	2605721	2605731
Chr1	1866	p3	(AGA)4	12	2613145	2613156		Chr1	1866	p1	(A)11	11	2613658	2613668
Chr1	1867	p6	(GAGAAG)4	24	2614138	2614161		Chr1	1867	p3	(AAT)4	12	2615815	2615826
Chr1	1868	p1	(A)18	18	2614980	2614997		Chr1	1868	p3	(TTA)4	12	2619358	2619369
Chr1	1869	p1	(T)10	10	2617476	2617485		Chr1	1869	p2	(TA)8	16	2620445	2620460
Chr1	1870	p3	(AGA)4	12	2620819	2620830		Chr1	1870	p2	(TA)7	14	2620633	2620646
Chr1	1871	p2	(AT)6	12	2622488	2622499		Chr1	1871	p1	(T)10	10	2620778	2620787
Chr1	1872	p4	(TGAG)4	16	2624919	2624934		Chr1	1872	p2	(AT)6	12	2621148	2621159
Chr1	1873	p1	(A)22	22	2625020	2625041		Chr1	1873	p1	(T)10	10	2621762	2621771
Chr1	1874	p2	(TA)7	14	2626765	2626778		Chr1	1874	p3	(TGA)4	12	2621843	2621854
Chr1	1875	p1	(A)14	14	2627093	2627106		Chr1	1875	p1	(T)11	11	2622365	2622375
Chr1	1876	p2	(TA)6	12	2627499	2627510		Chr1	1876	p2	(CT)6	12	2625272	2625283
Chr1	1877	p1	(A)14	14	2627989	2628002		Chr1	1877	p6	(GAGAAG)4	24	2628131	2628154
Chr1	1878	p2	(TA)6	12	2628393	2628404		Chr1	1878	p1	(A)18	18	2628977	2628994
Chr1	1879	p2	(AT)7	14	2629524	2629537		Chr1	1879	p1	(A)11	11	2630426	2630436
Chr1	1880	p1	(A)10	10	2630278	2630287		Chr1	1880	p1	(T)10	10	2631471	2631480
Chr1	1881	p2	(AT)7	14	2631795	2631808		Chr1	1881	p1	(A)10	10	2632456	2632465
Chr1	1882	p3	(AGA)4	12	2631829	2631840		Chr1	1882	p3	(AGA)4	12	2634808	2634819
Chr1	1883	p3	(TAA)4	12	2632897	2632908		Chr1	1883	p2	(AT)6	12	2636690	2636701
Chr1	1884	p1	(T)11	11	2634640	2634650		Chr1	1884	p4	(TGAG)4	16	2639121	2639136
Chr1	1885	p1	(T)14	14	2636088	2636101		Chr1	1885	p1	(A)23	23	2639222	2639244
Chr1	1886	p2	(AT)7	14	2637241	2637254		Chr1	1886	p2	(TA)6	12	2640946	2640957
Chr1	1887	p3	(GAG)4	12	2642813	2642824		Chr1	1887	p1	(A)11	11	2641292	2641302
Chr1	1888	p3	(AGA)6	18	2643126	2643143		Chr1	1888	p2	(TA)6	12	2641718	2641729
Chr1	1889	p2	(TC)11	22	2643365	2643386		Chr1	1889	p1	(T)10	10	2641886	2641895
Chr1	1890	p1	(T)10	10	2644042	2644051		Chr1	1890	p1	(A)13	13	2642298	2642310
Chr1	1891	p2	(AT)6	12	2645172	2645183		Chr1	1891	p2	(TA)6	12	2642701	2642712
Chr1	1892	p1	(T)10	10	2648284	2648293		Chr1	1892	p2	(AT)7	14	2643821	2643834
Chr1	1893	p3	(CAA)4	12	2652315	2652326		Chr1	1893	p1	(A)10	10	2644575	2644584
Chr1	1894	p1	(A)10	10	2652330	2652339		Chr1	1894	p2	(AT)8	16	2646092	2646107
Chr1	1895	p3	(TTA)4	12	2652768	2652779		Chr1	1895	p2	(GT)6	12	2646108	2646119
Chr1	1896	p1	(A)10	10	2652998	2653007		Chr1	1896	p3	(AGA)4	12	2646130	2646141
Chr1	1897	p3	(CTT)4	12	2653605	2653616		Chr1	1897	p3	(TAA)4	12	2646398	2646409
Chr1	1898	p3	(AAT)5	15	2654437	2654451		Chr1	1898	p3	(TAA)4	12	2647201	2647212
Chr1	1899	p2	(AT)6	12	2654450	2654461		Chr1	1899	p1	(T)15	15	2648944	2648958
Chr1	1900	p3	(TAA)4	12	2654663	2654674		Chr1	1900	p1	(T)11	11	2650392	2650402
Chr1	1901	p2	(AT)7	14	2654832	2654845		Chr1	1901	p2	(AT)8	16	2651541	2651556
Chr1	1902	p1	(T)16	16	2655547	2655562		Chr1	1902	p2	(AT)6	12	2655934	2655945
Chr1	1903	p2	(AT)11	22	2657987	2658008		Chr1	1903	p3	(GAG)4	12	2657091	2657102
Chr1	1904	p1	(T)10	10	2659233	2659242		Chr1	1904	p3	(AGA)8	24	2657398	2657421
Chr1	1905	p1	(T)13	13	2659274	2659286		Chr1	1905	p2	(TC)16	32	2657643	2657674
Chr1	1906	p4	(GTTG)4	16	2661143	2661158		Chr1	1906	p2	(AT)8	16	2659509	2659524
Chr1	1907	p1	(T)11	11	2662088	2662098		Chr1	1907	p3	(TAA)4	12	2660101	2660112
Chr1	1908	p1	(T)10	10	2663088	2663097		Chr1	1908	p1	(A)10	10	2660111	2660120
Chr1	1909	p3	(TTA)4	12	2663100	2663111		Chr1	1909	p3	(TTA)4	12	2667043	2667054
Chr1	1910	p3	(TTA)4	12	2663829	2663840		Chr1	1910	p3	(CTT)4	12	2667880	2667891
Chr1	1911	p5	(AAAGA)5	25	2665166	2665190		Chr1	1911	p3	(AAT)4	12	2668709	2668720
Chr1	1912	p1	(T)10	10	2665356	2665365		Chr1	1912	p2	(AT)7	14	2668719	2668732
Chr1	1913	p2	(GT)7	14	2665791	2665804		Chr1	1913	p3	(TAA)4	12	2669045	2669056
Chr1	1914	p1	(T)12	12	2666343	2666354		Chr1	1914	p1	(T)14	14	2669923	2669936
Chr1	1915	p4	(AAGA)4	16	2666570	2666585		Chr1	1915	p1	(A)14	14	2671448	2671461
Chr1	1916	p1	(T)10	10	2666852	2666861		Chr1	1916	p1	(A)10	10	2672092	2672101
Chr1	1917	p1	(A)13	13	2671277	2671289		Chr1	1917	p1	(T)10	10	2673652	2673661
Chr1	1918	p1	(A)19	19	2673186	2673204		Chr1	1918	p1	(T)12	12	2673692	2673703
Chr1	1919	p2	(AC)8	16	2674035	2674050		Chr1	1919	p1	(A)11	11	2673869	2673879
Chr1	1920	p4	(ATAA)4	16	2674072	2674087		Chr1	1920	p1	(T)14	14	2676496	2676509
Chr1	1921	p2	(TA)76	152	2674746	2674897		Chr1	1921	p3	(TTA)4	12	2677510	2677521
Chr1	1922	p5	(TTCCT)4	20	2674999	2675018		Chr1	1922	p5	(AAAGA)5	25	2679551	2679575
Chr1	1923	p3	(GAT)4	12	2675844	2675855		Chr1	1923	p1	(T)10	10	2679741	2679750
Chr1	1924	p3	(TCA)5	15	2675932	2675946		Chr1	1924	p2	(GT)9	18	2680176	2680193
Chr1	1925	p2	(TC)10	20	2676728	2676747		Chr1	1925	p1	(T)13	13	2680732	2680744
Chr1	1926	p3	(GAA)7	21	2677874	2677894		Chr1	1926	p4	(AAGA)4	16	2680955	2680970
Chr1	1927	p1	(A)11	11	2681916	2681926		Chr1	1927	p1	(T)10	10	2681238	2681247
Chr1	1928	p4	(GAGT)4	16	2682166	2682181		Chr1	1928	p1	(A)11	11	2681756	2681766
Chr1	1929	p3	(AAG)4	12	2683856	2683867		Chr1	1929	p1	(A)15	15	2685662	2685676
Chr1	1930	p1	(A)12	12	2688152	2688163		Chr1	1930	p2	(AT)11	22	2687861	2687882
Chr1	1931	p1	(A)12	12	2689005	2689016		Chr1	1931	p2	(AC)7	14	2688454	2688467
Chr1	1932	p1	(T)10	10	2691585	2691594		Chr1	1932	p4	(ATAA)4	16	2688489	2688504
Chr1	1933	p3	(ATT)5	15	2693965	2693979		Chr1	1933	p2	(TA)8	16	2689162	2689177
Chr1	1934	p1	(T)10	10	2694079	2694088		Chr1	1934	p5	(TTCCT)4	20	2689281	2689300
Chr1	1935	p1	(T)12	12	2694137	2694148		Chr1	1935	p3	(GAT)4	12	2690124	2690135
Chr1	1936	p1	(T)12	12	2698112	2698123		Chr1	1936	p3	(TCA)5	15	2690212	2690226
Chr1	1937	p1	(A)18	18	2700546	2700563		Chr1	1937	p2	(TC)9	18	2690989	2691006
Chr1	1938	p1	(T)10	10	2701603	2701612		Chr1	1938	p3	(GAA)6	18	2692155	2692172
Chr1	1939	p1	(A)10	10	2704317	2704326		Chr1	1939	p4	(GAGT)4	16	2696437	2696452
Chr1	1940	p2	(AT)9	18	2709510	2709527		Chr1	1940	p3	(ATT)4	12	2697207	2697218
Chr1	1941	p2	(TA)6	12	2709784	2709795		Chr1	1941	p3	(AAG)4	12	2698129	2698140
Chr1	1942	p3	(ATT)4	12	2711508	2711519		Chr1	1942	p1	(A)10	10	2702205	2702214
Chr1	1943	p1	(A)20	20	2713661	2713680		Chr1	1943	p1	(A)10	10	2703099	2703108
Chr1	1944	p1	(A)13	13	2714300	2714312		Chr1	1944	p4	(TTTA)5	20	2703364	2703383
Chr1	1945	p3	(TAT)4	12	2714829	2714840		Chr1	1945	p1	(T)11	11	2705756	2705766
Chr1	1946	p1	(A)11	11	2715377	2715387		Chr1	1946	p3	(TAT)4	12	2707535	2707546
Chr1	1947	p2	(AT)6	12	2715648	2715659		Chr1	1947	p3	(ATT)5	15	2708154	2708168
Chr1	1948	p4	(TTTA)4	16	2716153	2716168		Chr1	1948	p1	(T)13	13	2708326	2708338
Chr1	1949	p2	(AT)9	18	2718732	2718749		Chr1	1949	p1	(A)16	16	2714777	2714792
Chr1	1950	p3	(TAA)5	15	2724350	2724364		Chr1	1950	p1	(T)10	10	2715758	2715767
Chr1	1951	p3	(AAG)6	18	2724370	2724387		Chr1	1951	p1	(T)10	10	2717036	2717045
Chr1	1952	p1	(T)14	14	2730292	2730305		Chr1	1952	p2	(TA)11	22	2717740	2717761
Chr1	1953	p1	(T)11	11	2734354	2734364		Chr1	1953	p1	(T)14	14	2718006	2718019
Chr1	1954	p1	(T)14	14	2738313	2738326		Chr1	1954	p1	(A)10	10	2718698	2718707
Chr1	1955	p1	(T)10	10	2738398	2738407		Chr1	1955	p2	(AT)7	14	2723778	2723791
Chr1	1956	p3	(TTA)4	12	2744432	2744443		Chr1	1956	p2	(TA)6	12	2724050	2724061
Chr1	1957	p1	(A)10	10	2749568	2749577		Chr1	1957	p1	(A)12	12	2725243	2725254
Chr1	1958	p1	(A)10	10	2756948	2756957		Chr1	1958	p1	(T)10	10	2725710	2725719
Chr1	1959	p1	(A)15	15	2762883	2762897		Chr1	1959	p3	(ATT)4	12	2725813	2725824
Chr1	1960	p3	(CAT)4	12	2763228	2763239		Chr1	1960	p1	(A)21	21	2727977	2727997
Chr1	1961	p1	(T)14	14	2763558	2763571		Chr1	1961	p1	(A)11	11	2728617	2728627
Chr1	1962	p2	(TA)6	12	2770963	2770974		Chr1	1962	p3	(TAT)5	15	2729144	2729158
Chr1	1963	p3	(ACA)4	12	2771240	2771251		Chr1	1963	p1	(A)10	10	2729692	2729701
Chr1	1964	p1	(T)10	10	2772375	2772384		Chr1	1964	p2	(AT)7	14	2729961	2729974
Chr1	1965	p1	(A)10	10	2772486	2772495		Chr1	1965	p4	(TTTA)4	16	2730487	2730502
Chr1	1966	p1	(T)11	11	2775110	2775120		Chr1	1966	p2	(AT)11	22	2733081	2733102
Chr1	1967	p2	(AT)6	12	2782371	2782382		Chr1	1967	p3	(TAA)4	12	2738706	2738717
Chr1	1968	p1	(A)10	10	2783974	2783983		Chr1	1968	p3	(AAG)5	15	2738726	2738740
Chr1	1969	p3	(ATC)4	12	2785485	2785496		Chr1	1969	p1	(T)13	13	2744643	2744655
Chr1	1970	p1	(T)16	16	2786675	2786690		Chr1	1970	p1	(T)10	10	2748704	2748713
Chr1	1971	p5	(ATAAA)5	25	2787034	2787058		Chr1	1971	p1	(A)10	10	2753742	2753751
Chr1	1972	p1	(A)26	26	2787876	2787901		Chr1	1972	p3	(TTA)4	12	2758762	2758773
Chr1	1973	p1	(T)12	12	2789304	2789315		Chr1	1973	p1	(A)10	10	2771104	2771113
Chr1	1974	p1	(A)13	13	2792318	2792330		Chr1	1974	p3	(CCT)4	12	2773449	2773460
Chr1	1975	p1	(A)11	11	2793891	2793901		Chr1	1975	p1	(A)14	14	2777322	2777335
Chr1	1976	p1	(T)12	12	2793940	2793951		Chr1	1976	p3	(CAT)4	12	2777666	2777677
Chr1	1977	p3	(AAT)5	15	2794442	2794456		Chr1	1977	p1	(T)11	11	2777996	2778006
Chr1	1978	p1	(C)19	19	2795131	2795149		Chr1	1978	p1	(A)10	10	2784850	2784859
Chr1	1979	p1	(T)25	25	2795742	2795766		Chr1	1979	p2	(TA)6	12	2785405	2785416
Chr1	1980	p2	(AT)6	12	2800479	2800490		Chr1	1980	p3	(ACA)4	12	2785682	2785693
Chr1	1981	p1	(T)12	12	2804142	2804153		Chr1	1981	p1	(T)10	10	2786908	2786917
Chr1	1982	p1	(T)10	10	2804922	2804931		Chr1	1982	p1	(A)12	12	2787019	2787030
Chr1	1983	p1	(T)13	13	2806384	2806396		Chr1	1983	p1	(A)10	10	2788680	2788689
Chr1	1984	p1	(G)18	18	2806442	2806459		Chr1	1984	p1	(T)14	14	2790474	2790487
Chr1	1985	p1	(T)10	10	2808673	2808682		Chr1	1985	p1	(T)10	10	2790738	2790747
Chr1	1986	p2	(AC)6	12	2809319	2809330		Chr1	1986	p1	(G)10	10	2792790	2792799
Chr1	1987	p5	(TTTGA)4	20	2809674	2809693		Chr1	1987	p1	(T)10	10	2795981	2795990
Chr1	1988	p1	(T)13	13	2811143	2811155		Chr1	1988	p1	(T)10	10	2797659	2797668
Chr1	1989	p3	(ACA)4	12	2812413	2812424		Chr1	1989	p2	(AT)9	18	2798011	2798028
Chr1	1990	p1	(T)10	10	2813506	2813515		Chr1	1990	p1	(A)11	11	2799616	2799626
Chr1	1991	p3	(TTA)4	12	2816845	2816856		Chr1	1991	p3	(ATC)4	12	2801243	2801254
Chr1	1992	p1	(T)10	10	2821267	2821276		Chr1	1992	p1	(A)14	14	2802310	2802323
Chr1	1993	p1	(T)17	17	2826208	2826224		Chr1	1993	p1	(T)13	13	2802415	2802427
Chr1	1994	p1	(T)10	10	2828235	2828244		Chr1	1994	p1	(T)11	11	2807787	2807797
Chr1	1995	p1	(T)17	17	2831133	2831149		Chr1	1995	p3	(AAT)5	15	2810293	2810307
Chr1	1996	p1	(T)17	17	2834971	2834987		Chr1	1996	p1	(C)10	10	2810950	2810959
Chr1	1997	p1	(T)10	10	2835298	2835307		Chr1	1997	p1	(A)10	10	2810960	2810969
[truncated: 134,624 more rows]
