# Supplementary material for: Genome-Wide Analysis of Simple Sequence Repeats in Bitter Gourd (Momordica charantia)
Source: Front Plant Sci. 2017 Jun 22;8:1103. doi: 10.3389/fpls.2017.01103 (PMC5479929; doi:10.3389/fpls.2017.01103)
Supplement: Supplementary file 6 [file Table_6.xlsx]

## Sheet: Table S6
Supplementary Table S6. SSR motifs identified in the watermelon '97103' genome.
97103
ID	SSR nr.	SSR type	SSR	size	start	end
Chr1	1	p1	(A)11	11	14	24
Chr1	2	p1	(A)11	11	73	83
Chr1	3	p1	(A)15	15	146	160
Chr1	4	p1	(A)21	21	183	203
Chr1	5	p3	(ATA)8	24	2261	2284
Chr1	6	p1	(A)11	11	3128	3138
Chr1	7	p2	(AT)6	12	4304	4315
Chr1	8	p2	(AG)8	16	5971	5986
Chr1	9	p3	(GAA)4	12	5992	6003
Chr1	10	p1	(A)29	29	12841	12869
Chr1	11	p1	(A)10	10	13040	13049
Chr1	12	p1	(A)11	11	13496	13506
Chr1	13	p4	(ATAA)4	16	14134	14149
Chr1	14	p1	(A)12	12	14763	14774
Chr1	15	p1	(A)12	12	15599	15610
Chr1	16	p1	(T)10	10	16335	16344
Chr1	17	p4	(TTAT)4	16	16861	16876
Chr1	18	p3	(TCT)44	132	17299	17430
Chr1	19	p1	(T)15	15	20811	20825
Chr1	20	p2	(AT)8	16	20884	20899
Chr1	21	p2	(AT)8	16	20963	20978
Chr1	22	p3	(GGT)4	12	21741	21752
Chr1	23	p3	(CGC)4	12	22047	22058
Chr1	24	p4	(TTAT)4	16	22470	22485
Chr1	25	p1	(T)11	11	23085	23095
Chr1	26	p1	(T)10	10	23457	23466
Chr1	27	p3	(ATT)6	18	23914	23931
Chr1	28	p4	(TTAT)5	20	24352	24371
Chr1	29	p1	(T)10	10	24682	24691
Chr1	30	p1	(A)12	12	24775	24786
Chr1	31	p1	(A)15	15	24825	24839
Chr1	32	p3	(ATT)4	12	24923	24934
Chr1	33	p5	(AAATA)4	20	25883	25902
Chr1	34	p1	(T)15	15	26128	26142
Chr1	35	p1	(T)13	13	26213	26225
Chr1	36	p4	(TTTA)4	16	26750	26765
Chr1	37	p1	(T)11	11	27566	27576
Chr1	38	p1	(A)13	13	29007	29019
Chr1	39	p1	(T)11	11	29189	29199
Chr1	40	p1	(T)10	10	29866	29875
Chr1	41	p1	(A)19	19	30421	30439
Chr1	42	p3	(AGA)6	18	31806	31823
Chr1	43	p1	(A)23	23	32134	32156
Chr1	44	p3	(ATT)4	12	32217	32228
Chr1	45	p1	(T)10	10	32351	32360
Chr1	46	p1	(T)10	10	33555	33564
Chr1	47	p5	(AATCT)4	20	34603	34622
Chr1	48	p1	(A)13	13	37409	37421
Chr1	49	p1	(A)18	18	37481	37498
Chr1	50	p1	(T)12	12	37772	37783
Chr1	51	p2	(CT)6	12	39357	39368
Chr1	52	p3	(TTA)4	12	39411	39422
Chr1	53	p5	(CCAAT)4	20	40053	40072
Chr1	54	p1	(A)10	10	40332	40341
Chr1	55	p1	(A)17	17	40493	40509
Chr1	56	p3	(TTC)12	36	40822	40857
Chr1	57	p2	(CT)6	12	40860	40871
Chr1	58	p2	(GA)7	14	40888	40901
Chr1	59	p6	(TCCAAC)4	24	41339	41362
Chr1	60	p1	(T)17	17	43446	43462
Chr1	61	p1	(T)10	10	43464	43473
Chr1	62	p1	(A)12	12	43492	43503
Chr1	63	p5	(TTGCT)4	20	46404	46423
Chr1	64	p1	(A)11	11	47196	47206
Chr1	65	p1	(T)16	16	47967	47982
Chr1	66	p1	(T)19	19	48058	48076
Chr1	67	p3	(AAT)4	12	50758	50769
Chr1	68	p1	(T)10	10	51614	51623
Chr1	69	p1	(A)12	12	51653	51664
Chr1	70	p1	(A)25	25	52421	52445
Chr1	71	p3	(TTA)6	18	55954	55971
Chr1	72	p1	(A)10	10	56351	56360
Chr1	73	p3	(TAA)4	12	56716	56727
Chr1	74	p3	(ATT)4	12	59150	59161
Chr1	75	p3	(AAT)6	18	59394	59411
Chr1	76	p1	(A)10	10	59492	59501
Chr1	77	p1	(T)10	10	60251	60260
Chr1	78	p1	(T)14	14	60310	60323
Chr1	79	p1	(A)10	10	60426	60435
Chr1	80	p1	(T)11	11	60474	60484
Chr1	81	p1	(T)11	11	65027	65037
Chr1	82	p1	(T)28	28	65222	65249
Chr1	83	p1	(A)13	13	68770	68782
Chr1	84	p4	(TTAT)4	16	69165	69180
Chr1	85	p1	(A)14	14	69400	69413
Chr1	86	p2	(TA)10	20	70700	70719
Chr1	87	p3	(ATA)4	12	71825	71836
Chr1	88	p1	(T)11	11	72516	72526
Chr1	89	p4	(TTTA)4	16	72589	72604
Chr1	90	p4	(TTAT)5	20	75282	75301
Chr1	91	p1	(T)13	13	75393	75405
Chr1	92	p1	(T)12	12	75536	75547
Chr1	93	p2	(TC)8	16	79948	79963
Chr1	94	p1	(A)11	11	80552	80562
Chr1	95	p1	(A)43	43	80613	80655
Chr1	96	p1	(A)11	11	81709	81719
Chr1	97	p1	(A)18	18	82216	82233
Chr1	98	p3	(ATT)12	36	82669	82704
Chr1	99	p6	(TGGAAG)4	24	82982	83005
Chr1	100	p1	(A)52	52	83550	83601
Chr1	101	p1	(A)13	13	83720	83732
Chr1	102	p1	(A)11	11	83734	83744
Chr1	103	p1	(A)13	13	83798	83810
Chr1	104	p3	(TGA)12	36	83990	84025
Chr1	105	p3	(AGA)4	12	84178	84189
Chr1	106	p3	(TAT)6	18	84219	84236
Chr1	107	p3	(TTG)4	12	84563	84574
Chr1	108	p1	(A)18	18	84731	84748
Chr1	109	p5	(AGAAA)5	25	84942	84966
Chr1	110	p1	(A)13	13	85223	85235
Chr1	111	p1	(A)14	14	86074	86087
Chr1	112	p1	(A)13	13	88893	88905
Chr1	113	p1	(T)13	13	89856	89868
Chr1	114	p2	(AT)6	12	90110	90121
Chr1	115	p4	(AATA)4	16	90167	90182
Chr1	116	p2	(TA)6	12	91480	91491
Chr1	117	p1	(T)33	33	92820	92852
Chr1	118	p1	(T)28	28	93490	93517
Chr1	119	p2	(AT)9	18	93697	93714
Chr1	120	p1	(T)10	10	94040	94049
Chr1	121	p3	(GGC)4	12	94337	94348
Chr1	122	p3	(AGG)5	15	94385	94399
Chr1	123	p3	(CTC)4	12	94624	94635
Chr1	124	p4	(TTTA)4	16	95718	95733
Chr1	125	p3	(ATA)8	24	96399	96422
Chr1	126	p1	(T)12	12	96612	96623
Chr1	127	p1	(A)13	13	97169	97181
Chr1	128	p1	(T)54	54	97184	97237
Chr1	129	p2	(AC)7	14	103950	103963
Chr1	130	p1	(A)10	10	104343	104352
Chr1	131	p2	(AT)6	12	105100	105111
Chr1	132	p2	(AT)14	28	105194	105221
Chr1	133	p1	(A)12	12	105307	105318
Chr1	134	p3	(AAT)4	12	106024	106035
Chr1	135	p4	(ATTT)5	20	107642	107661
Chr1	136	p2	(TA)6	12	108004	108015
Chr1	137	p1	(A)18	18	108125	108142
Chr1	138	p1	(T)24	24	108311	108334
Chr1	139	p1	(T)17	17	108451	108467
Chr1	140	p3	(TAA)8	24	109494	109517
Chr1	141	p3	(AAG)4	12	109636	109647
Chr1	142	p3	(AAT)10	30	110007	110036
Chr1	143	p2	(AT)6	12	111093	111104
Chr1	144	p3	(ATT)10	30	111654	111683
Chr1	145	p1	(A)10	10	111686	111695
Chr1	146	p3	(AAT)4	12	112472	112483
Chr1	147	p2	(AT)8	16	112882	112897
Chr1	148	p4	(TTAT)4	16	112898	112913
Chr1	149	p1	(T)22	22	113439	113460
Chr1	150	p3	(AAT)5	15	113872	113886
Chr1	151	p1	(T)10	10	114001	114010
Chr1	152	p1	(A)11	11	114554	114564
Chr1	153	p1	(T)17	17	114870	114886
Chr1	154	p2	(GA)14	28	114893	114920
Chr1	155	p3	(TCT)4	12	115047	115058
Chr1	156	p1	(T)11	11	115073	115083
Chr1	157	p1	(T)17	17	115754	115770
Chr1	158	p2	(TC)8	16	121062	121077
Chr1	159	p1	(A)30	30	121420	121449
Chr1	160	p1	(A)28	28	121905	121932
Chr1	161	p1	(T)22	22	122481	122502
Chr1	162	p3	(TTA)7	21	122505	122525
Chr1	163	p4	(ATTA)5	20	122522	122541
Chr1	164	p1	(A)10	10	122789	122798
Chr1	165	p1	(A)16	16	122846	122861
Chr1	166	p2	(TA)11	22	123088	123109
Chr1	167	p1	(A)10	10	124034	124043
Chr1	168	p2	(TC)6	12	124089	124100
Chr1	169	p3	(AAT)6	18	125073	125090
Chr1	170	p1	(A)12	12	125476	125487
Chr1	171	p1	(A)11	11	125583	125593
Chr1	172	p3	(AAT)6	18	125592	125609
Chr1	173	p1	(T)13	13	127472	127484
Chr1	174	p1	(A)21	21	127485	127505
Chr1	175	p1	(A)10	10	127927	127936
Chr1	176	p1	(A)13	13	128014	128026
Chr1	177	p2	(TA)8	16	128595	128610
Chr1	178	p1	(T)15	15	129670	129684
Chr1	179	p4	(TTTA)4	16	130593	130608
Chr1	180	p3	(TAA)5	15	131784	131798
Chr1	181	p2	(CA)6	12	131914	131925
Chr1	182	p1	(A)11	11	132015	132025
Chr1	183	p1	(T)12	12	132632	132643
Chr1	184	p2	(TC)80	160	136481	136640
Chr1	185	p2	(TA)7	14	136641	136654
Chr1	186	p1	(T)12	12	137782	137793
Chr1	187	p1	(T)17	17	138559	138575
Chr1	188	p3	(CTT)4	12	139020	139031
Chr1	189	p3	(TGA)4	12	139347	139358
Chr1	190	p2	(AT)7	14	140200	140213
Chr1	191	p4	(TTGT)4	16	140568	140583
Chr1	192	p1	(T)42	42	141220	141261
Chr1	193	p1	(T)11	11	148026	148036
Chr1	194	p3	(ATT)5	15	148614	148628
Chr1	195	p2	(AT)10	20	149627	149646
Chr1	196	p1	(T)13	13	150164	150176
Chr1	197	p2	(CT)17	34	154067	154100
Chr1	198	p2	(TC)11	22	154102	154123
Chr1	199	p2	(CT)13	26	155427	155452
Chr1	200	p1	(A)11	11	156381	156391
Chr1	201	p1	(A)12	12	156473	156484
Chr1	202	p1	(A)10	10	156974	156983
Chr1	203	p1	(T)11	11	157380	157390
Chr1	204	p1	(T)11	11	157395	157405
Chr1	205	p3	(TTA)6	18	157416	157433
Chr1	206	p1	(T)13	13	157522	157534
Chr1	207	p3	(TTA)9	27	158576	158602
Chr1	208	p1	(A)13	13	159084	159096
Chr1	209	p4	(AAAT)4	16	159232	159247
Chr1	210	p1	(A)11	11	159443	159453
Chr1	211	p1	(T)11	11	159648	159658
Chr1	212	p1	(T)15	15	160790	160804
Chr1	213	p1	(A)15	15	160864	160878
Chr1	214	p1	(A)13	13	167252	167264
Chr1	215	p1	(T)10	10	170541	170550
Chr1	216	p3	(TAT)25	75	171083	171157
Chr1	217	p2	(CT)17	34	172073	172106
Chr1	218	p1	(T)11	11	172484	172494
Chr1	219	p1	(A)10	10	175076	175085
Chr1	220	p1	(T)15	15	176297	176311
Chr1	221	p1	(T)60	60	178974	179033
Chr1	222	p3	(GAA)5	15	180087	180101
Chr1	223	p2	(AT)7	14	180536	180549
Chr1	224	p1	(T)12	12	180653	180664
Chr1	225	p3	(TTC)11	33	180879	180911
Chr1	226	p4	(AAAT)4	16	181470	181485
Chr1	227	p2	(TA)7	14	185440	185453
Chr1	228	p2	(AG)7	14	186484	186497
Chr1	229	p1	(T)24	24	186885	186908
Chr1	230	p2	(TC)6	12	187005	187016
Chr1	231	p1	(T)19	19	187017	187035
Chr1	232	p3	(TAT)4	12	188249	188260
Chr1	233	p3	(CCG)4	12	188567	188578
Chr1	234	p2	(AG)8	16	189052	189067
Chr1	235	p1	(T)12	12	190274	190285
Chr1	236	p2	(AT)6	12	190458	190469
Chr1	237	p1	(A)12	12	190635	190646
Chr1	238	p2	(TA)8	16	190697	190712
Chr1	239	p1	(A)12	12	190781	190792
Chr1	240	p1	(T)10	10	191165	191174
Chr1	241	p1	(T)22	22	191450	191471
Chr1	242	p1	(T)13	13	191577	191589
Chr1	243	p3	(TTC)5	15	192838	192852
Chr1	244	p3	(AAT)7	21	194136	194156
Chr1	245	p1	(T)10	10	194746	194755
Chr1	246	p1	(T)11	11	194877	194887
Chr1	247	p2	(TA)6	12	195493	195504
Chr1	248	p1	(T)21	21	195894	195914
Chr1	249	p1	(A)16	16	196245	196260
Chr1	250	p1	(A)12	12	196845	196856
Chr1	251	p4	(ATTA)5	20	197232	197251
Chr1	252	p1	(A)17	17	197254	197270
Chr1	253	p1	(A)13	13	197337	197349
Chr1	254	p3	(ACA)7	21	197477	197497
Chr1	255	p1	(T)19	19	197745	197763
Chr1	256	p2	(TA)6	12	199500	199511
Chr1	257	p1	(A)10	10	202405	202414
Chr1	258	p1	(T)20	20	203446	203465
Chr1	259	p1	(T)11	11	203718	203728
Chr1	260	p2	(AT)11	22	204669	204690
Chr1	261	p2	(TC)6	12	205404	205415
Chr1	262	p3	(ATA)11	33	206409	206441
Chr1	263	p1	(T)10	10	207986	207995
Chr1	264	p1	(T)12	12	210787	210798
Chr1	265	p1	(T)25	25	210891	210915
Chr1	266	p1	(A)11	11	212125	212135
Chr1	267	p3	(AAT)7	21	212937	212957
Chr1	268	p4	(AATA)7	28	212955	212982
Chr1	269	p1	(A)12	12	213609	213620
Chr1	270	p2	(AT)19	38	213983	214020
Chr1	271	p1	(A)24	24	232918	232941
Chr1	272	p1	(T)14	14	234056	234069
Chr1	273	p1	(T)14	14	234177	234190
Chr1	274	p1	(T)11	11	234456	234466
Chr1	275	p1	(T)12	12	234910	234921
Chr1	276	p6	(AGAAAA)4	24	235398	235421
Chr1	277	p3	(ATT)4	12	236004	236015
Chr1	278	p1	(A)24	24	236380	236403
Chr1	279	p1	(A)10	10	236956	236965
Chr1	280	p1	(T)14	14	237071	237084
Chr1	281	p4	(AAAT)4	16	237274	237289
Chr1	282	p1	(T)12	12	238795	238806
Chr1	283	p2	(TA)7	14	240264	240277
Chr1	284	p1	(A)13	13	240669	240681
Chr1	285	p2	(AT)6	12	240718	240729
Chr1	286	p1	(A)17	17	241306	241322
Chr1	287	p2	(TA)9	18	241891	241908
Chr1	288	p2	(AT)6	12	242064	242075
Chr1	289	p4	(AAAT)5	20	242121	242140
Chr1	290	p1	(A)12	12	242196	242207
Chr1	291	p1	(A)15	15	242591	242605
Chr1	292	p1	(T)15	15	242882	242896
Chr1	293	p1	(A)12	12	243116	243127
Chr1	294	p1	(A)13	13	243700	243712
Chr1	295	p1	(A)18	18	243995	244012
Chr1	296	p1	(T)12	12	246274	246285
Chr1	297	p2	(AT)6	12	246885	246896
Chr1	298	p1	(T)12	12	247665	247676
Chr1	299	p1	(A)11	11	247982	247992
Chr1	300	p1	(T)10	10	248097	248106
Chr1	301	p3	(AAT)4	12	249060	249071
Chr1	302	p1	(T)19	19	249674	249692
Chr1	303	p1	(T)34	34	249871	249904
Chr1	304	p1	(A)10	10	251117	251126
Chr1	305	p1	(A)11	11	251187	251197
Chr1	306	p1	(A)13	13	251240	251252
Chr1	307	p1	(T)17	17	251460	251476
Chr1	308	p1	(T)18	18	251693	251710
Chr1	309	p1	(A)10	10	251869	251878
Chr1	310	p1	(T)10	10	252214	252223
Chr1	311	p1	(A)20	20	252494	252513
Chr1	312	p3	(TTG)9	27	253925	253951
Chr1	313	p1	(T)19	19	253952	253970
Chr1	314	p1	(A)11	11	257313	257323
Chr1	315	p1	(A)15	15	258310	258324
Chr1	316	p1	(C)16	16	261764	261779
Chr1	317	p2	(TC)6	12	263344	263355
Chr1	318	p6	(ATTTAT)4	24	263408	263431
Chr1	319	p1	(T)10	10	263542	263551
Chr1	320	p1	(A)13	13	263642	263654
Chr1	321	p2	(AT)7	14	263764	263777
Chr1	322	p1	(T)15	15	264248	264262
Chr1	323	p3	(ATA)4	12	264320	264331
Chr1	324	p1	(A)17	17	264362	264378
Chr1	325	p2	(AT)6	12	264390	264401
Chr1	326	p1	(A)17	17	265153	265169
Chr1	327	p2	(TA)8	16	265795	265810
Chr1	328	p1	(T)10	10	266187	266196
Chr1	329	p1	(T)36	36	267023	267058
Chr1	330	p1	(T)10	10	267526	267535
Chr1	331	p1	(T)13	13	267537	267549
Chr1	332	p1	(T)11	11	267696	267706
Chr1	333	p1	(A)14	14	267933	267946
Chr1	334	p1	(A)15	15	268138	268152
Chr1	335	p1	(A)13	13	268254	268266
Chr1	336	p1	(A)18	18	268536	268553
Chr1	337	p1	(T)10	10	268669	268678
Chr1	338	p1	(A)16	16	268732	268747
Chr1	339	p2	(CT)9	18	269546	269563
Chr1	340	p3	(GAA)13	39	271582	271620
Chr1	341	p1	(A)10	10	271941	271950
Chr1	342	p1	(T)10	10	273068	273077
Chr1	343	p1	(T)18	18	273769	273786
Chr1	344	p2	(AC)6	12	279590	279601
Chr1	345	p1	(A)11	11	282673	282683
Chr1	346	p6	(TCCCTT)5	30	283397	283426
Chr1	347	p2	(GA)6	12	284250	284261
Chr1	348	p1	(T)14	14	285398	285411
Chr1	349	p1	(T)11	11	285593	285603
Chr1	350	p1	(T)29	29	287459	287487
Chr1	351	p1	(T)10	10	289357	289366
Chr1	352	p3	(CAA)4	12	291728	291739
Chr1	353	p1	(A)16	16	292304	292319
Chr1	354	p2	(TA)6	12	293869	293880
Chr1	355	p1	(T)18	18	295146	295163
Chr1	356	p1	(T)16	16	295502	295517
Chr1	357	p1	(A)11	11	297323	297333
Chr1	358	p3	(TCT)4	12	297489	297500
Chr1	359	p2	(AT)6	12	297682	297693
Chr1	360	p1	(A)28	28	297732	297759
Chr1	361	p1	(T)10	10	298091	298100
Chr1	362	p1	(A)43	43	298654	298696
Chr1	363	p2	(TA)9	18	299625	299642
Chr1	364	p3	(AAT)5	15	300360	300374
Chr1	365	p2	(AG)9	18	300967	300984
Chr1	366	p1	(T)13	13	302532	302544
Chr1	367	p1	(G)13	13	302545	302557
Chr1	368	p1	(A)21	21	305617	305637
Chr1	369	p1	(A)15	15	305639	305653
Chr1	370	p1	(A)23	23	305708	305730
Chr1	371	p1	(A)13	13	305732	305744
Chr1	372	p1	(T)11	11	307573	307583
Chr1	373	p1	(A)14	14	313108	313121
Chr1	374	p1	(A)10	10	315031	315040
Chr1	375	p2	(AT)11	22	315879	315900
Chr1	376	p1	(T)15	15	316427	316441
Chr1	377	p1	(T)13	13	317533	317545
Chr1	378	p4	(AAAG)4	16	320314	320329
Chr1	379	p1	(A)11	11	320330	320340
Chr1	380	p2	(TA)8	16	322995	323010
Chr1	381	p1	(A)10	10	324461	324470
Chr1	382	p1	(A)24	24	324766	324789
Chr1	383	p1	(T)15	15	324858	324872
Chr1	384	p1	(A)13	13	325214	325226
Chr1	385	p3	(AAG)6	18	325657	325674
Chr1	386	p3	(ATG)5	15	330033	330047
Chr1	387	p1	(T)12	12	332611	332622
Chr1	388	p3	(AAT)8	24	333754	333777
Chr1	389	p1	(A)11	11	334733	334743
Chr1	390	p3	(TTA)4	12	336141	336152
Chr1	391	p4	(AATT)4	16	336925	336940
Chr1	392	p3	(AGA)4	12	336986	336997
Chr1	393	p1	(T)24	24	337207	337230
Chr1	394	p2	(AG)7	14	339374	339387
Chr1	395	p2	(CT)19	38	339944	339981
Chr1	396	p2	(CT)8	16	340229	340244
Chr1	397	p1	(T)14	14	340343	340356
Chr1	398	p3	(ATA)5	15	340375	340389
Chr1	399	p1	(G)28	28	340611	340638
Chr1	400	p4	(AAAT)4	16	343876	343891
Chr1	401	p1	(A)17	17	343957	343973
Chr1	402	p1	(C)24	24	344046	344069
Chr1	403	p1	(A)11	11	345101	345111
Chr1	404	p1	(A)10	10	350456	350465
Chr1	405	p2	(AT)10	20	351467	351486
Chr1	406	p2	(AT)9	18	351489	351506
Chr1	407	p1	(A)13	13	353066	353078
Chr1	408	p1	(A)11	11	358398	358408
Chr1	409	p1	(A)10	10	359042	359051
Chr1	410	p2	(AG)7	14	363634	363647
Chr1	411	p1	(C)18	18	363826	363843
Chr1	412	p1	(A)11	11	364516	364526
Chr1	413	p1	(T)12	12	365605	365616
Chr1	414	p1	(A)11	11	365827	365837
Chr1	415	p1	(A)16	16	366077	366092
Chr1	416	p3	(CTT)4	12	366225	366236
Chr1	417	p3	(AAG)4	12	366721	366732
Chr1	418	p1	(A)10	10	376138	376147
Chr1	419	p1	(A)13	13	378898	378910
Chr1	420	p1	(T)15	15	378938	378952
Chr1	421	p1	(A)19	19	379213	379231
Chr1	422	p1	(T)15	15	379442	379456
Chr1	423	p1	(T)16	16	379559	379574
Chr1	424	p1	(A)10	10	379738	379747
Chr1	425	p2	(TA)6	12	380357	380368
Chr1	426	p3	(AAT)4	12	380862	380873
Chr1	427	p2	(TA)7	14	381009	381022
Chr1	428	p2	(AT)7	14	382712	382725
Chr1	429	p1	(T)14	14	382747	382760
Chr1	430	p2	(AT)6	12	382903	382914
Chr1	431	p1	(T)10	10	382948	382957
Chr1	432	p4	(TCTT)4	16	384501	384516
Chr1	433	p1	(T)12	12	384853	384864
Chr1	434	p1	(A)11	11	384988	384998
Chr1	435	p2	(CT)6	12	386679	386690
Chr1	436	p2	(TC)7	14	387327	387340
Chr1	437	p1	(G)23	23	389137	389159
Chr1	438	p2	(GA)6	12	389159	389170
Chr1	439	p1	(T)18	18	389286	389303
Chr1	440	p1	(A)10	10	389788	389797
Chr1	441	p1	(T)12	12	391374	391385
Chr1	442	p1	(A)15	15	391824	391838
Chr1	443	p2	(TA)6	12	393237	393248
Chr1	444	p1	(A)10	10	394858	394867
Chr1	445	p3	(TAA)4	12	394869	394880
Chr1	446	p3	(TTA)4	12	396722	396733
Chr1	447	p3	(TTA)10	30	397303	397332
Chr1	448	p1	(A)16	16	397779	397794
Chr1	449	p1	(T)14	14	399193	399206
Chr1	450	p1	(A)12	12	399257	399268
Chr1	451	p1	(A)10	10	400012	400021
Chr1	452	p3	(ATA)4	12	400023	400034
Chr1	453	p1	(T)22	22	401772	401793
Chr1	454	p1	(T)20	20	401912	401931
Chr1	455	p4	(TTAA)4	16	402660	402675
Chr1	456	p2	(TA)7	14	402720	402733
Chr1	457	p1	(T)11	11	403069	403079
Chr1	458	p1	(T)24	24	403319	403342
Chr1	459	p1	(T)22	22	403430	403451
Chr1	460	p1	(A)11	11	403864	403874
Chr1	461	p1	(A)18	18	404612	404629
Chr1	462	p1	(A)10	10	404810	404819
Chr1	463	p1	(A)10	10	406144	406153
Chr1	464	p2	(GA)6	12	406232	406243
Chr1	465	p1	(T)11	11	406587	406597
Chr1	466	p3	(ATT)4	12	406608	406619
Chr1	467	p2	(AT)6	12	408525	408536
Chr1	468	p1	(A)11	11	409195	409205
Chr1	469	p1	(T)55	55	410612	410666
Chr1	470	p1	(A)10	10	411208	411217
Chr1	471	p1	(T)29	29	411479	411507
Chr1	472	p1	(T)10	10	411701	411710
Chr1	473	p1	(T)11	11	412532	412542
Chr1	474	p2	(AT)7	14	414141	414154
Chr1	475	p1	(A)11	11	414205	414215
Chr1	476	p1	(T)14	14	414220	414233
Chr1	477	p1	(A)10	10	414234	414243
Chr1	478	p1	(T)10	10	414884	414893
Chr1	479	p1	(A)11	11	418187	418197
Chr1	480	p1	(T)30	30	418986	419015
Chr1	481	p1	(T)11	11	419357	419367
Chr1	482	p3	(AAT)4	12	419708	419719
Chr1	483	p1	(A)41	41	421390	421430
Chr1	484	p1	(T)12	12	424387	424398
Chr1	485	p3	(ATT)10	30	424556	424585
Chr1	486	p3	(CGG)4	12	424848	424859
Chr1	487	p1	(T)10	10	429123	429132
Chr1	488	p3	(TTA)5	15	430753	430767
Chr1	489	p3	(TAT)5	15	430773	430787
Chr1	490	p1	(T)30	30	431067	431096
Chr1	491	p2	(TA)9	18	431336	431353
Chr1	492	p4	(TATT)4	16	431352	431367
Chr1	493	p1	(T)13	13	431409	431421
Chr1	494	p1	(A)10	10	432827	432836
Chr1	495	p1	(A)11	11	433058	433068
Chr1	496	p2	(TC)6	12	434326	434337
Chr1	497	p1	(T)13	13	434670	434682
Chr1	498	p1	(T)10	10	439681	439690
Chr1	499	p6	(TTTTTC)4	24	439711	439734
Chr1	500	p1	(T)11	11	439735	439745
Chr1	501	p1	(A)12	12	446915	446926
Chr1	502	p1	(A)14	14	448103	448116
Chr1	503	p1	(A)11	11	448487	448497
Chr1	504	p1	(T)14	14	449693	449706
Chr1	505	p1	(A)10	10	450394	450403
Chr1	506	p2	(AT)12	24	451623	451646
Chr1	507	p5	(TTATT)4	20	457162	457181
Chr1	508	p1	(T)14	14	457747	457760
Chr1	509	p3	(TTA)6	18	458443	458460
Chr1	510	p2	(TA)9	18	458847	458864
Chr1	511	p1	(T)11	11	459058	459068
Chr1	512	p1	(A)25	25	459885	459909
Chr1	513	p2	(TA)13	26	460230	460255
Chr1	514	p3	(TTA)4	12	460718	460729
Chr1	515	p1	(T)15	15	461121	461135
Chr1	516	p1	(A)10	10	461423	461432
Chr1	517	p1	(A)14	14	461612	461625
Chr1	518	p2	(TA)12	24	461626	461649
Chr1	519	p1	(T)12	12	462030	462041
Chr1	520	p1	(A)10	10	462559	462568
Chr1	521	p1	(A)13	13	462713	462725
Chr1	522	p2	(AC)6	12	467233	467244
Chr1	523	p1	(A)12	12	468451	468462
Chr1	524	p1	(T)22	22	469545	469566
Chr1	525	p2	(TA)9	18	471483	471500
Chr1	526	p1	(T)12	12	472204	472215
Chr1	527	p3	(AAT)13	39	472970	473008
Chr1	528	p1	(T)11	11	473709	473719
Chr1	529	p3	(ATT)5	15	474892	474906
Chr1	530	p1	(A)13	13	475288	475300
Chr1	531	p1	(T)12	12	477588	477599
Chr1	532	p2	(TA)12	24	478640	478663
Chr1	533	p3	(AAT)4	12	480600	480611
Chr1	534	p1	(A)19	19	480625	480643
Chr1	535	p1	(T)14	14	482000	482013
Chr1	536	p1	(C)14	14	482280	482293
Chr1	537	p1	(C)21	21	482428	482448
Chr1	538	p1	(A)13	13	482449	482461
Chr1	539	p1	(T)10	10	485221	485230
Chr1	540	p1	(A)12	12	488768	488779
Chr1	541	p1	(A)10	10	489257	489266
Chr1	542	p3	(AAG)4	12	491649	491660
Chr1	543	p1	(A)19	19	492452	492470
Chr1	544	p1	(A)10	10	493234	493243
Chr1	545	p2	(TA)6	12	493753	493764
Chr1	546	p1	(A)10	10	494835	494844
Chr1	547	p1	(A)11	11	495337	495347
Chr1	548	p1	(A)10	10	495380	495389
Chr1	549	p3	(GAA)4	12	495391	495402
Chr1	550	p1	(A)18	18	496373	496390
Chr1	551	p1	(A)10	10	496652	496661
Chr1	552	p1	(A)17	17	499539	499555
Chr1	553	p1	(A)15	15	499653	499667
Chr1	554	p1	(A)10	10	500603	500612
Chr1	555	p6	(TTTTCT)4	24	500858	500881
Chr1	556	p1	(T)24	24	502653	502676
Chr1	557	p1	(A)13	13	503358	503370
Chr1	558	p2	(TA)6	12	504115	504126
Chr1	559	p2	(GA)19	38	505646	505683
Chr1	560	p1	(A)14	14	505683	505696
Chr1	561	p1	(A)10	10	506013	506022
Chr1	562	p1	(A)17	17	506600	506616
Chr1	563	p3	(TTA)8	24	507543	507566
Chr1	564	p1	(A)16	16	508763	508778
Chr1	565	p6	(AGGGAG)5	30	511243	511272
Chr1	566	p1	(T)24	24	511492	511515
Chr1	567	p1	(A)10	10	511580	511589
Chr1	568	p1	(A)20	20	511664	511683
Chr1	569	p1	(T)19	19	511882	511900
Chr1	570	p1	(T)10	10	512315	512324
Chr1	571	p2	(AT)6	12	513177	513188
Chr1	572	p1	(A)10	10	514219	514228
Chr1	573	p1	(A)17	17	514471	514487
Chr1	574	p4	(AAAT)4	16	515030	515045
Chr1	575	p1	(T)11	11	515123	515133
Chr1	576	p3	(AAT)4	12	515632	515643
Chr1	577	p3	(AAT)9	27	515813	515839
Chr1	578	p1	(T)10	10	517533	517542
Chr1	579	p1	(T)12	12	517590	517601
Chr1	580	p1	(T)12	12	517666	517677
Chr1	581	p3	(ATT)10	30	517752	517781
Chr1	582	p3	(AAG)10	30	518137	518166
Chr1	583	p1	(A)23	23	518167	518189
Chr1	584	p1	(T)24	24	518309	518332
Chr1	585	p1	(A)22	22	518428	518449
Chr1	586	p3	(GAA)7	21	519370	519390
Chr1	587	p4	(TAAA)4	16	519561	519576
Chr1	588	p1	(T)17	17	519705	519721
Chr1	589	p3	(TCT)4	12	520347	520358
Chr1	590	p1	(A)10	10	521443	521452
Chr1	591	p1	(T)10	10	522316	522325
Chr1	592	p2	(TA)8	16	522649	522664
Chr1	593	p1	(A)13	13	523257	523269
Chr1	594	p4	(ATAA)6	24	523479	523502
Chr1	595	p1	(T)10	10	524639	524648
Chr1	596	p2	(TA)7	14	525487	525500
Chr1	597	p5	(TTTTC)4	20	529182	529201
Chr1	598	p1	(T)16	16	530584	530599
Chr1	599	p1	(A)15	15	531542	531556
Chr1	600	p3	(CTT)9	27	531858	531884
Chr1	601	p1	(T)10	10	532292	532301
Chr1	602	p2	(TC)17	34	532667	532700
Chr1	603	p2	(TC)15	30	533795	533824
Chr1	604	p2	(AT)8	16	534414	534429
Chr1	605	p1	(T)10	10	534429	534438
Chr1	606	p1	(T)11	11	534897	534907
Chr1	607	p1	(T)12	12	535106	535117
Chr1	608	p2	(AT)14	28	538158	538185
Chr1	609	p1	(A)11	11	538356	538366
Chr1	610	p1	(A)10	10	538637	538646
Chr1	611	p1	(A)10	10	539740	539749
Chr1	612	p1	(T)12	12	540189	540200
Chr1	613	p1	(A)11	11	540286	540296
Chr1	614	p1	(T)23	23	546200	546222
Chr1	615	p1	(T)11	11	548505	548515
Chr1	616	p1	(T)20	20	548523	548542
Chr1	617	p1	(T)14	14	549216	549229
Chr1	618	p1	(T)23	23	550060	550082
Chr1	619	p1	(T)10	10	550301	550310
Chr1	620	p1	(A)26	26	551169	551194
Chr1	621	p1	(A)22	22	551806	551827
Chr1	622	p1	(A)14	14	552635	552648
Chr1	623	p1	(T)10	10	552842	552851
Chr1	624	p1	(A)10	10	553436	553445
Chr1	625	p1	(A)12	12	553555	553566
Chr1	626	p1	(A)12	12	553670	553681
Chr1	627	p1	(T)18	18	555297	555314
Chr1	628	p3	(TTC)5	15	555795	555809
Chr1	629	p1	(A)16	16	556013	556028
Chr1	630	p1	(T)11	11	558419	558429
Chr1	631	p4	(AATT)4	16	559741	559756
Chr1	632	p1	(A)10	10	559757	559766
Chr1	633	p1	(T)16	16	559906	559921
Chr1	634	p1	(T)10	10	561453	561462
Chr1	635	p2	(AT)9	18	562004	562021
Chr1	636	p3	(TTA)5	15	562812	562826
Chr1	637	p1	(A)14	14	562986	562999
Chr1	638	p1	(A)15	15	563418	563432
Chr1	639	p1	(A)13	13	563971	563983
Chr1	640	p1	(T)17	17	564689	564705
Chr1	641	p1	(G)15	15	564706	564720
Chr1	642	p1	(A)17	17	564777	564793
Chr1	643	p3	(AAG)5	15	564796	564810
Chr1	644	p1	(A)12	12	564991	565002
Chr1	645	p1	(A)10	10	565300	565309
Chr1	646	p1	(A)13	13	565415	565427
Chr1	647	p1	(A)11	11	565551	565561
Chr1	648	p1	(T)13	13	565782	565794
Chr1	649	p3	(TTA)16	48	566123	566170
Chr1	650	p1	(T)11	11	566428	566438
Chr1	651	p1	(A)16	16	566755	566770
Chr1	652	p3	(ATT)4	12	568266	568277
Chr1	653	p3	(ATT)5	15	568649	568663
Chr1	654	p1	(T)17	17	568850	568866
Chr1	655	p1	(A)14	14	570101	570114
Chr1	656	p1	(A)11	11	570732	570742
Chr1	657	p1	(A)10	10	570886	570895
Chr1	658	p1	(T)12	12	571124	571135
Chr1	659	p3	(AGG)4	12	578705	578716
Chr1	660	p6	(TTGATT)4	24	579885	579908
Chr1	661	p3	(TTC)4	12	584420	584431
Chr1	662	p2	(TC)16	32	586872	586903
Chr1	663	p1	(A)10	10	587290	587299
Chr1	664	p3	(ATA)7	21	588095	588115
Chr1	665	p1	(A)14	14	588697	588710
Chr1	666	p4	(ATTT)4	16	590358	590373
Chr1	667	p2	(AT)8	16	590437	590452
Chr1	668	p1	(A)18	18	590827	590844
Chr1	669	p1	(T)14	14	591693	591706
Chr1	670	p1	(T)12	12	591881	591892
Chr1	671	p1	(A)10	10	592114	592123
Chr1	672	p2	(AT)6	12	592541	592552
Chr1	673	p1	(A)19	19	592555	592573
Chr1	674	p1	(A)18	18	592776	592793
Chr1	675	p1	(A)10	10	592852	592861
Chr1	676	p1	(T)10	10	593103	593112
Chr1	677	p3	(CTT)5	15	593461	593475
Chr1	678	p1	(T)20	20	593971	593990
Chr1	679	p4	(AATA)5	20	594173	594192
Chr1	680	p2	(TA)6	12	594368	594379
Chr1	681	p1	(A)13	13	594458	594470
Chr1	682	p2	(AT)11	22	594496	594517
Chr1	683	p1	(T)16	16	595164	595179
Chr1	684	p1	(T)11	11	595386	595396
Chr1	685	p1	(T)11	11	595565	595575
Chr1	686	p2	(TA)10	20	595728	595747
Chr1	687	p2	(CT)15	30	596817	596846
Chr1	688	p1	(T)10	10	597037	597046
Chr1	689	p1	(A)14	14	597219	597232
Chr1	690	p1	(T)11	11	597822	597832
Chr1	691	p2	(AT)8	16	597843	597858
Chr1	692	p2	(AC)6	12	597859	597870
Chr1	693	p3	(TTA)5	15	597893	597907
Chr1	694	p1	(T)16	16	598034	598049
Chr1	695	p1	(A)14	14	598357	598370
Chr1	696	p3	(AAT)6	18	598760	598777
Chr1	697	p2	(TC)9	18	598842	598859
Chr1	698	p2	(CT)8	16	598861	598876
Chr1	699	p2	(AT)9	18	598877	598894
Chr1	700	p3	(GAA)7	21	599015	599035
Chr1	701	p3	(GAA)4	12	599300	599311
Chr1	702	p3	(TAA)4	12	599809	599820
Chr1	703	p3	(AAT)4	12	599835	599846
Chr1	704	p3	(AAT)8	24	600535	600558
Chr1	705	p3	(GAA)11	33	600701	600733
Chr1	706	p2	(AT)8	16	601420	601435
Chr1	707	p3	(ATT)7	21	601462	601482
Chr1	708	p4	(AAAC)4	16	603794	603809
Chr1	709	p1	(T)10	10	606350	606359
Chr1	710	p3	(TTC)4	12	606358	606369
Chr1	711	p1	(A)13	13	608520	608532
Chr1	712	p2	(AG)8	16	608807	608822
Chr1	713	p1	(T)11	11	609951	609961
Chr1	714	p1	(T)21	21	612817	612837
Chr1	715	p3	(TTC)5	15	614657	614671
Chr1	716	p1	(T)34	34	614672	614705
Chr1	717	p1	(T)17	17	615352	615368
Chr1	718	p1	(T)10	10	616156	616165
Chr1	719	p1	(A)12	12	618365	618376
Chr1	720	p1	(A)19	19	620373	620391
Chr1	721	p1	(A)13	13	621630	621642
Chr1	722	p1	(A)13	13	622543	622555
Chr1	723	p1	(A)44	44	622622	622665
Chr1	724	p1	(A)10	10	623545	623554
Chr1	725	p3	(GGA)4	12	624178	624189
Chr1	726	p3	(TAA)20	60	624460	624519
Chr1	727	p3	(CGG)5	15	625249	625263
Chr1	728	p1	(A)14	14	625530	625543
Chr1	729	p2	(AG)6	12	625647	625658
Chr1	730	p3	(AAT)4	12	626370	626381
Chr1	731	p3	(ATA)4	12	626382	626393
Chr1	732	p1	(T)10	10	626523	626532
Chr1	733	p1	(T)11	11	626566	626576
Chr1	734	p1	(A)11	11	626848	626858
Chr1	735	p1	(A)11	11	627576	627586
Chr1	736	p1	(T)11	11	628427	628437
Chr1	737	p3	(ATT)7	21	628792	628812
Chr1	738	p1	(T)13	13	629514	629526
Chr1	739	p1	(T)10	10	629528	629537
Chr1	740	p1	(A)12	12	629692	629703
Chr1	741	p1	(A)11	11	629828	629838
Chr1	742	p1	(T)10	10	629889	629898
Chr1	743	p1	(A)11	11	631325	631335
Chr1	744	p1	(A)10	10	631341	631350
Chr1	745	p1	(T)16	16	631501	631516
Chr1	746	p1	(A)10	10	632025	632034
Chr1	747	p4	(TTTA)4	16	632223	632238
Chr1	748	p1	(T)10	10	632245	632254
Chr1	749	p5	(TTTTA)4	20	633842	633861
Chr1	750	p1	(T)22	22	634398	634419
Chr1	751	p1	(A)10	10	634420	634429
Chr1	752	p1	(T)11	11	635508	635518
Chr1	753	p3	(TAT)10	30	635613	635642
Chr1	754	p3	(TAT)5	15	635644	635658
Chr1	755	p1	(A)14	14	636199	636212
Chr1	756	p1	(T)14	14	636295	636308
Chr1	757	p1	(A)16	16	637622	637637
Chr1	758	p2	(TC)12	24	638338	638361
Chr1	759	p1	(T)13	13	638388	638400
Chr1	760	p1	(T)10	10	638402	638411
Chr1	761	p1	(A)20	20	638588	638607
Chr1	762	p1	(T)13	13	638628	638640
Chr1	763	p1	(T)10	10	638642	638651
Chr1	764	p1	(C)10	10	638754	638763
Chr1	765	p1	(A)23	23	638764	638786
Chr1	766	p2	(TA)10	20	639692	639711
Chr1	767	p1	(A)21	21	641570	641590
Chr1	768	p1	(T)10	10	642157	642166
Chr1	769	p6	(AAAATA)4	24	644239	644262
Chr1	770	p1	(C)19	19	645374	645392
Chr1	771	p1	(A)10	10	646505	646514
Chr1	772	p3	(AGA)7	21	648192	648212
Chr1	773	p1	(T)15	15	648382	648396
Chr1	774	p1	(T)10	10	648573	648582
Chr1	775	p1	(A)15	15	648620	648634
Chr1	776	p2	(TC)6	12	650642	650653
Chr1	777	p1	(A)11	11	651192	651202
Chr1	778	p3	(TAT)5	15	651297	651311
Chr1	779	p1	(T)14	14	651688	651701
Chr1	780	p1	(T)12	12	651722	651733
Chr1	781	p1	(T)14	14	652005	652018
Chr1	782	p1	(A)12	12	652223	652234
Chr1	783	p2	(AT)6	12	652336	652347
Chr1	784	p1	(A)12	12	654090	654101
Chr1	785	p1	(A)10	10	654103	654112
Chr1	786	p3	(ATT)5	15	654889	654903
Chr1	787	p1	(A)17	17	655079	655095
Chr1	788	p2	(AG)13	26	655792	655817
Chr1	789	p3	(TTA)7	21	658905	658925
Chr1	790	p1	(T)13	13	659543	659555
Chr1	791	p1	(T)10	10	659926	659935
Chr1	792	p1	(T)25	25	660148	660172
Chr1	793	p4	(ATAA)5	20	661710	661729
Chr1	794	p3	(ATT)7	21	661793	661813
Chr1	795	p1	(A)12	12	662655	662666
Chr1	796	p3	(AAT)5	15	663679	663693
Chr1	797	p1	(A)10	10	663708	663717
Chr1	798	p3	(TTA)10	30	664680	664709
Chr1	799	p2	(TA)7	14	665353	665366
Chr1	800	p1	(A)13	13	666720	666732
Chr1	801	p2	(CT)7	14	667153	667166
Chr1	802	p1	(C)10	10	667214	667223
Chr1	803	p3	(AAT)4	12	667299	667310
Chr1	804	p2	(AT)7	14	667464	667477
Chr1	805	p1	(A)10	10	667838	667847
Chr1	806	p3	(TTC)5	15	668765	668779
Chr1	807	p3	(CTT)5	15	668817	668831
Chr1	808	p1	(T)12	12	674394	674405
Chr1	809	p2	(TA)9	18	675692	675709
Chr1	810	p1	(A)11	11	675781	675791
Chr1	811	p2	(TA)8	16	676714	676729
Chr1	812	p1	(T)22	22	677466	677487
Chr1	813	p3	(AAG)7	21	678646	678666
Chr1	814	p1	(A)14	14	678688	678701
Chr1	815	p1	(A)14	14	678783	678796
Chr1	816	p3	(AAG)4	12	678795	678806
Chr1	817	p1	(T)40	40	679034	679073
Chr1	818	p1	(A)17	17	679321	679337
Chr1	819	p1	(T)14	14	680203	680216
Chr1	820	p1	(C)11	11	680308	680318
Chr1	821	p1	(A)17	17	680319	680335
Chr1	822	p1	(T)10	10	680723	680732
Chr1	823	p1	(A)11	11	680733	680743
Chr1	824	p1	(A)19	19	681512	681530
Chr1	825	p1	(A)20	20	681599	681618
Chr1	826	p1	(T)10	10	682107	682116
Chr1	827	p2	(TA)27	54	683243	683296
Chr1	828	p1	(A)14	14	685930	685943
Chr1	829	p1	(T)11	11	686235	686245
Chr1	830	p1	(A)14	14	686331	686344
Chr1	831	p3	(TTA)4	12	686474	686485
Chr1	832	p1	(A)15	15	686534	686548
Chr1	833	p1	(T)10	10	687126	687135
Chr1	834	p1	(A)10	10	687541	687550
Chr1	835	p2	(AT)11	22	688912	688933
Chr1	836	p1	(C)29	29	690934	690962
Chr1	837	p1	(C)19	19	691084	691102
Chr1	838	p1	(A)21	21	693604	693624
Chr1	839	p3	(TTG)4	12	694350	694361
Chr1	840	p1	(T)10	10	694785	694794
Chr1	841	p2	(TG)7	14	695439	695452
Chr1	842	p1	(T)11	11	695477	695487
Chr1	843	p1	(T)14	14	697971	697984
Chr1	844	p2	(AT)12	24	699202	699225
Chr1	845	p3	(ATT)6	18	699373	699390
Chr1	846	p1	(T)18	18	699619	699636
Chr1	847	p1	(A)32	32	700116	700147
Chr1	848	p1	(T)21	21	700716	700736
Chr1	849	p1	(A)11	11	701783	701793
Chr1	850	p3	(TTG)4	12	701933	701944
Chr1	851	p2	(AT)7	14	702129	702142
Chr1	852	p1	(T)13	13	703691	703703
Chr1	853	p1	(T)19	19	703983	704001
Chr1	854	p3	(AAT)4	12	704302	704313
Chr1	855	p1	(A)11	11	704320	704330
Chr1	856	p1	(A)10	10	704385	704394
Chr1	857	p1	(A)11	11	704525	704535
Chr1	858	p2	(TA)6	12	704782	704793
Chr1	859	p1	(T)15	15	704877	704891
Chr1	860	p3	(TAA)6	18	705410	705427
Chr1	861	p1	(T)10	10	706233	706242
Chr1	862	p1	(A)13	13	706527	706539
Chr1	863	p1	(A)10	10	706700	706709
Chr1	864	p3	(AAT)13	39	706708	706746
Chr1	865	p1	(A)13	13	707706	707718
Chr1	866	p1	(A)19	19	708972	708990
Chr1	867	p1	(A)19	19	709054	709072
Chr1	868	p2	(TA)6	12	711141	711152
Chr1	869	p3	(GAA)5	15	711156	711170
Chr1	870	p2	(AG)10	20	711212	711231
Chr1	871	p1	(T)10	10	712621	712630
Chr1	872	p1	(A)11	11	713009	713019
Chr1	873	p2	(AT)9	18	713698	713715
Chr1	874	p3	(AAG)4	12	714933	714944
Chr1	875	p1	(C)14	14	715173	715186
Chr1	876	p1	(C)22	22	715228	715249
Chr1	877	p3	(AAT)6	18	715666	715683
Chr1	878	p1	(A)13	13	716511	716523
Chr1	879	p1	(T)12	12	717275	717286
Chr1	880	p4	(ATAA)4	16	717579	717594
Chr1	881	p1	(A)17	17	717872	717888
Chr1	882	p1	(A)25	25	718127	718151
Chr1	883	p5	(TTATT)4	20	719384	719403
Chr1	884	p1	(A)10	10	720077	720086
Chr1	885	p4	(TTTA)5	20	720124	720143
Chr1	886	p3	(AAT)4	12	720707	720718
Chr1	887	p1	(A)15	15	722319	722333
Chr1	888	p1	(A)10	10	723012	723021
Chr1	889	p1	(T)15	15	723223	723237
Chr1	890	p1	(A)18	18	724579	724596
Chr1	891	p1	(T)17	17	724896	724912
Chr1	892	p3	(AAT)4	12	726605	726616
Chr1	893	p2	(AT)7	14	726844	726857
Chr1	894	p3	(ATT)4	12	726918	726929
Chr1	895	p1	(T)12	12	727115	727126
Chr1	896	p1	(T)10	10	727592	727601
Chr1	897	p1	(A)13	13	728511	728523
Chr1	898	p3	(TTA)4	12	728593	728604
Chr1	899	p1	(T)10	10	729227	729236
Chr1	900	p4	(TTAT)5	20	729312	729331
Chr1	901	p3	(AAT)11	33	729831	729863
Chr1	902	p1	(T)10	10	730009	730018
Chr1	903	p1	(T)10	10	730144	730153
Chr1	904	p1	(A)13	13	730419	730431
Chr1	905	p1	(A)12	12	730596	730607
Chr1	906	p1	(A)10	10	731428	731437
Chr1	907	p1	(A)10	10	731633	731642
Chr1	908	p3	(TTA)6	18	732039	732056
Chr1	909	p1	(A)10	10	732670	732679
Chr1	910	p2	(TA)13	26	734089	734114
Chr1	911	p3	(TAA)4	12	734254	734265
Chr1	912	p3	(ATA)4	12	734268	734279
Chr1	913	p1	(A)12	12	736842	736853
Chr1	914	p1	(A)10	10	736855	736864
Chr1	915	p4	(AATA)5	20	737352	737371
Chr1	916	p1	(A)21	21	737771	737791
Chr1	917	p4	(AATA)4	16	738657	738672
Chr1	918	p1	(A)12	12	738706	738717
Chr1	919	p4	(TAAA)4	16	738930	738945
Chr1	920	p1	(T)10	10	742313	742322
Chr1	921	p1	(A)10	10	742538	742547
Chr1	922	p1	(A)18	18	742641	742658
Chr1	923	p1	(T)18	18	742738	742755
Chr1	924	p1	(A)11	11	743008	743018
Chr1	925	p1	(T)10	10	743827	743836
Chr1	926	p3	(ATT)4	12	743858	743869
Chr1	927	p2	(AT)8	16	744805	744820
Chr1	928	p4	(GATA)4	16	746607	746622
Chr1	929	p1	(A)11	11	746656	746666
Chr1	930	p1	(T)11	11	747317	747327
Chr1	931	p5	(ATATA)4	20	747335	747354
Chr1	932	p1	(T)24	24	747924	747947
Chr1	933	p1	(T)22	22	748564	748585
Chr1	934	p1	(A)12	12	749812	749823
Chr1	935	p2	(TA)6	12	750231	750242
Chr1	936	p2	(TA)6	12	750303	750314
Chr1	937	p1	(T)17	17	754528	754544
Chr1	938	p1	(T)17	17	756422	756438
Chr1	939	p5	(ATTTT)4	20	757178	757197
Chr1	940	p5	(ATTTT)4	20	757206	757225
Chr1	941	p1	(T)10	10	757288	757297
Chr1	942	p3	(TAA)5	15	757724	757738
Chr1	943	p1	(A)10	10	759524	759533
Chr1	944	p1	(T)10	10	760915	760924
Chr1	945	p1	(A)14	14	762498	762511
Chr1	946	p1	(A)12	12	765598	765609
Chr1	947	p1	(A)11	11	766785	766795
Chr1	948	p4	(AATA)4	16	767451	767466
Chr1	949	p1	(T)47	47	768410	768456
Chr1	950	p1	(A)10	10	772854	772863
Chr1	951	p1	(T)10	10	773694	773703
Chr1	952	p2	(TA)6	12	774813	774824
Chr1	953	p1	(T)12	12	774836	774847
Chr1	954	p1	(A)18	18	775667	775684
Chr1	955	p1	(A)10	10	778745	778754
Chr1	956	p6	(AAAAGA)4	24	779492	779515
Chr1	957	p1	(A)10	10	780931	780940
Chr1	958	p3	(AAT)4	12	782525	782536
Chr1	959	p2	(GT)6	12	783737	783748
Chr1	960	p1	(T)11	11	784981	784991
Chr1	961	p1	(A)17	17	784992	785008
Chr1	962	p1	(A)19	19	786261	786279
Chr1	963	p1	(T)10	10	786521	786530
Chr1	964	p1	(T)12	12	786837	786848
Chr1	965	p1	(T)20	20	787072	787091
Chr1	966	p1	(T)12	12	787178	787189
Chr1	967	p1	(T)10	10	789159	789168
Chr1	968	p1	(A)10	10	789767	789776
Chr1	969	p1	(T)10	10	795703	795712
Chr1	970	p1	(T)10	10	796322	796331
Chr1	971	p1	(A)12	12	801070	801081
Chr1	972	p3	(AAT)5	15	801326	801340
Chr1	973	p1	(A)13	13	803174	803186
Chr1	974	p1	(A)20	20	803330	803349
Chr1	975	p1	(A)19	19	803752	803770
Chr1	976	p3	(CTG)4	12	804007	804018
Chr1	977	p3	(AAT)4	12	806449	806460
Chr1	978	p1	(A)16	16	806959	806974
Chr1	979	p1	(T)11	11	807268	807278
Chr1	980	p1	(T)17	17	807297	807313
Chr1	981	p3	(ATA)10	30	807651	807680
Chr1	982	p3	(ATT)4	12	809020	809031
Chr1	983	p1	(A)11	11	810796	810806
Chr1	984	p1	(A)14	14	811021	811034
Chr1	985	p3	(GAA)4	12	814763	814774
Chr1	986	p3	(CAC)5	15	815068	815082
Chr1	987	p1	(T)12	12	815250	815261
Chr1	988	p1	(T)12	12	816949	816960
Chr1	989	p1	(A)12	12	827557	827568
Chr1	990	p1	(A)12	12	828018	828029
Chr1	991	p1	(A)16	16	829602	829617
Chr1	992	p3	(AAG)4	12	832558	832569
Chr1	993	p1	(A)10	10	833558	833567
Chr1	994	p1	(A)12	12	834567	834578
Chr1	995	p1	(T)11	11	836503	836513
Chr1	996	p3	(TTA)4	12	839346	839357
Chr1	997	p1	(A)10	10	841528	841537
Chr1	998	p1	(A)14	14	841539	841552
Chr1	999	p1	(A)10	10	841554	841563
Chr1	1000	p3	(AAC)7	21	843224	843244
Chr1	1001	p1	(A)12	12	844332	844343
Chr1	1002	p1	(A)18	18	844828	844845
Chr1	1003	p2	(AT)9	18	846201	846218
Chr1	1004	p1	(A)12	12	846272	846283
Chr1	1005	p1	(T)12	12	846841	846852
Chr1	1006	p3	(TTA)4	12	847260	847271
Chr1	1007	p1	(T)23	23	847458	847480
Chr1	1008	p1	(A)10	10	847787	847796
Chr1	1009	p1	(T)22	22	848093	848114
Chr1	1010	p1	(A)11	11	848503	848513
Chr1	1011	p3	(ATA)7	21	848892	848912
Chr1	1012	p4	(AATA)4	16	848909	848924
Chr1	1013	p1	(A)12	12	849440	849451
Chr1	1014	p1	(T)17	17	849520	849536
Chr1	1015	p1	(T)11	11	849565	849575
Chr1	1016	p1	(T)12	12	849629	849640
Chr1	1017	p1	(A)12	12	849861	849872
Chr1	1018	p5	(AAATA)5	25	850668	850692
Chr1	1019	p2	(TA)7	14	850868	850881
Chr1	1020	p1	(T)18	18	851081	851098
Chr1	1021	p4	(AAAT)5	20	851706	851725
Chr1	1022	p1	(T)11	11	851823	851833
Chr1	1023	p1	(A)10	10	852973	852982
Chr1	1024	p1	(T)10	10	853017	853026
Chr1	1025	p3	(TTA)6	18	853859	853876
Chr1	1026	p1	(A)10	10	853891	853900
Chr1	1027	p2	(AT)7	14	855490	855503
Chr1	1028	p3	(AAT)6	18	856757	856774
Chr1	1029	p1	(A)17	17	857553	857569
Chr1	1030	p1	(T)14	14	857606	857619
Chr1	1031	p1	(A)10	10	858884	858893
Chr1	1032	p1	(A)12	12	858974	858985
Chr1	1033	p3	(TTA)4	12	859210	859221
Chr1	1034	p1	(T)11	11	859526	859536
Chr1	1035	p1	(T)10	10	859983	859992
Chr1	1036	p1	(A)11	11	860030	860040
Chr1	1037	p1	(T)11	11	860467	860477
Chr1	1038	p1	(T)22	22	861756	861777
Chr1	1039	p1	(A)17	17	861843	861859
Chr1	1040	p1	(A)10	10	862188	862197
Chr1	1041	p1	(T)15	15	862201	862215
Chr1	1042	p1	(A)17	17	862375	862391
Chr1	1043	p1	(A)14	14	862433	862446
Chr1	1044	p1	(A)11	11	863436	863446
Chr1	1045	p3	(ATT)4	12	863479	863490
Chr1	1046	p1	(A)19	19	863983	864001
Chr1	1047	p1	(T)47	47	864145	864191
Chr1	1048	p1	(T)12	12	866644	866655
Chr1	1049	p1	(A)10	10	868151	868160
Chr1	1050	p1	(A)14	14	868174	868187
Chr1	1051	p3	(AAT)4	12	868480	868491
Chr1	1052	p1	(T)21	21	868758	868778
Chr1	1053	p1	(T)10	10	869451	869460
Chr1	1054	p1	(A)10	10	870084	870093
Chr1	1055	p1	(A)21	21	870479	870499
Chr1	1056	p4	(ATAA)4	16	870849	870864
Chr1	1057	p1	(T)10	10	872015	872024
Chr1	1058	p2	(GA)9	18	872062	872079
Chr1	1059	p1	(T)16	16	872101	872116
Chr1	1060	p2	(AT)8	16	872938	872953
Chr1	1061	p1	(T)11	11	873219	873229
Chr1	1062	p3	(TTC)5	15	874115	874129
Chr1	1063	p1	(T)24	24	875258	875281
Chr1	1064	p1	(A)10	10	875359	875368
Chr1	1065	p1	(T)10	10	876981	876990
Chr1	1066	p4	(TTTA)4	16	877200	877215
Chr1	1067	p4	(TTTG)4	16	877221	877236
Chr1	1068	p1	(T)18	18	877690	877707
Chr1	1069	p2	(TA)10	20	878193	878212
Chr1	1070	p1	(A)16	16	880361	880376
Chr1	1071	p1	(T)10	10	881923	881932
Chr1	1072	p1	(A)10	10	882030	882039
Chr1	1073	p1	(T)15	15	882214	882228
Chr1	1074	p1	(A)10	10	882434	882443
Chr1	1075	p1	(A)20	20	882727	882746
Chr1	1076	p1	(A)10	10	882775	882784
Chr1	1077	p3	(TTA)4	12	883062	883073
Chr1	1078	p1	(T)56	56	884199	884254
Chr1	1079	p1	(T)13	13	884495	884507
Chr1	1080	p3	(TAA)4	12	884639	884650
Chr1	1081	p1	(T)16	16	884784	884799
Chr1	1082	p1	(A)13	13	885613	885625
Chr1	1083	p3	(ATT)5	15	885625	885639
Chr1	1084	p2	(TA)11	22	885899	885920
Chr1	1085	p4	(AAAT)4	16	886330	886345
Chr1	1086	p1	(T)43	43	886757	886799
Chr1	1087	p1	(A)12	12	886955	886966
Chr1	1088	p1	(A)16	16	887153	887168
Chr1	1089	p2	(AT)8	16	889007	889022
Chr1	1090	p2	(TA)6	12	889306	889317
Chr1	1091	p1	(T)15	15	889634	889648
Chr1	1092	p3	(AAT)4	12	891154	891165
Chr1	1093	p1	(T)11	11	891509	891519
Chr1	1094	p5	(AAATA)4	20	891865	891884
Chr1	1095	p1	(T)16	16	891975	891990
Chr1	1096	p1	(A)11	11	893487	893497
Chr1	1097	p1	(T)10	10	893530	893539
Chr1	1098	p1	(A)11	11	893823	893833
Chr1	1099	p3	(ATA)5	15	893933	893947
Chr1	1100	p1	(T)10	10	894074	894083
Chr1	1101	p1	(T)13	13	894532	894544
Chr1	1102	p1	(T)13	13	895235	895247
Chr1	1103	p1	(A)12	12	895491	895502
Chr1	1104	p1	(A)11	11	895626	895636
Chr1	1105	p1	(A)13	13	895934	895946
Chr1	1106	p1	(T)16	16	896297	896312
Chr1	1107	p2	(TC)9	18	896317	896334
Chr1	1108	p2	(TA)6	12	896681	896692
Chr1	1109	p1	(T)16	16	896733	896748
Chr1	1110	p3	(TTC)4	12	897142	897153
Chr1	1111	p2	(AT)8	16	897252	897267
Chr1	1112	p1	(A)12	12	897387	897398
Chr1	1113	p1	(A)10	10	897477	897486
Chr1	1114	p1	(T)19	19	897726	897744
Chr1	1115	p1	(A)10	10	898012	898021
Chr1	1116	p1	(A)10	10	898734	898743
Chr1	1117	p3	(ATT)5	15	898786	898800
Chr1	1118	p4	(AAAT)4	16	899557	899572
Chr1	1119	p3	(AAT)5	15	900250	900264
Chr1	1120	p1	(A)10	10	900398	900407
Chr1	1121	p2	(TC)7	14	900754	900767
Chr1	1122	p1	(A)19	19	900768	900786
Chr1	1123	p3	(TTC)7	21	900833	900853
Chr1	1124	p1	(T)18	18	900906	900923
Chr1	1125	p2	(AT)13	26	900985	901010
Chr1	1126	p2	(TC)14	28	901031	901058
Chr1	1127	p1	(T)29	29	901669	901697
Chr1	1128	p1	(A)10	10	901698	901707
Chr1	1129	p3	(CTT)5	15	901997	902011
Chr1	1130	p3	(ACA)5	15	902616	902630
Chr1	1131	p3	(ACA)5	15	903199	903213
Chr1	1132	p3	(GAT)5	15	903492	903506
Chr1	1133	p1	(C)19	19	903761	903779
Chr1	1134	p3	(GAA)4	12	903976	903987
Chr1	1135	p3	(ATT)8	24	904267	904290
Chr1	1136	p2	(TA)7	14	904310	904323
Chr1	1137	p2	(TA)8	16	904326	904341
Chr1	1138	p2	(TA)8	16	906282	906297
Chr1	1139	p1	(T)15	15	906862	906876
Chr1	1140	p1	(A)10	10	907046	907055
Chr1	1141	p2	(AT)7	14	907313	907326
Chr1	1142	p1	(T)11	11	907810	907820
Chr1	1143	p1	(T)36	36	908426	908461
Chr1	1144	p1	(T)19	19	908511	908529
Chr1	1145	p2	(AT)9	18	908618	908635
Chr1	1146	p1	(A)10	10	909074	909083
Chr1	1147	p3	(TAT)4	12	909369	909380
Chr1	1148	p1	(A)18	18	909772	909789
Chr1	1149	p1	(A)12	12	910588	910599
Chr1	1150	p3	(TTA)5	15	910819	910833
Chr1	1151	p3	(TAT)4	12	910845	910856
Chr1	1152	p3	(TAT)4	12	910860	910871
Chr1	1153	p1	(T)10	10	911822	911831
Chr1	1154	p1	(T)14	14	912611	912624
Chr1	1155	p1	(A)12	12	914184	914195
Chr1	1156	p1	(T)11	11	914215	914225
Chr1	1157	p1	(C)14	14	915262	915275
Chr1	1158	p1	(A)16	16	915278	915293
Chr1	1159	p1	(A)23	23	915421	915443
Chr1	1160	p1	(A)17	17	915679	915695
Chr1	1161	p1	(T)22	22	915766	915787
Chr1	1162	p1	(T)49	49	915924	915972
Chr1	1163	p1	(A)10	10	919492	919501
Chr1	1164	p1	(A)13	13	920469	920481
Chr1	1165	p1	(T)11	11	921925	921935
Chr1	1166	p1	(A)14	14	922130	922143
Chr1	1167	p1	(A)12	12	922333	922344
Chr1	1168	p1	(A)19	19	924034	924052
Chr1	1169	p2	(AG)20	40	927228	927267
Chr1	1170	p2	(TC)6	12	927351	927362
Chr1	1171	p1	(T)20	20	928852	928871
Chr1	1172	p1	(T)10	10	928887	928896
Chr1	1173	p1	(A)10	10	928897	928906
Chr1	1174	p1	(A)11	11	928921	928931
Chr1	1175	p1	(A)11	11	929003	929013
Chr1	1176	p3	(TTA)5	15	929336	929350
Chr1	1177	p1	(A)19	19	929810	929828
Chr1	1178	p1	(A)19	19	929884	929902
Chr1	1179	p2	(TA)9	18	929954	929971
Chr1	1180	p1	(T)10	10	930382	930391
Chr1	1181	p1	(A)10	10	930772	930781
Chr1	1182	p3	(TAA)4	12	931702	931713
Chr1	1183	p1	(T)13	13	932662	932674
Chr1	1184	p1	(A)10	10	932675	932684
Chr1	1185	p1	(A)10	10	932932	932941
Chr1	1186	p1	(T)11	11	934898	934908
Chr1	1187	p1	(A)20	20	936188	936207
Chr1	1188	p1	(T)10	10	937053	937062
Chr1	1189	p1	(T)13	13	937228	937240
Chr1	1190	p2	(AG)7	14	938037	938050
Chr1	1191	p4	(TAAT)4	16	939583	939598
Chr1	1192	p1	(A)59	59	939862	939920
Chr1	1193	p1	(T)18	18	940360	940377
Chr1	1194	p1	(T)17	17	941916	941932
Chr1	1195	p3	(ATT)7	21	941935	941955
Chr1	1196	p1	(T)17	17	942044	942060
Chr1	1197	p1	(T)10	10	942356	942365
Chr1	1198	p1	(T)12	12	942369	942380
Chr1	1199	p1	(A)16	16	944259	944274
Chr1	1200	p5	(TTCTT)5	25	944494	944518
Chr1	1201	p3	(AAT)9	27	945034	945060
Chr1	1202	p3	(AGC)4	12	948301	948312
Chr1	1203	p5	(TTTTC)5	25	951736	951760
Chr1	1204	p1	(T)10	10	952518	952527
Chr1	1205	p1	(A)24	24	953544	953567
Chr1	1206	p1	(A)20	20	953632	953651
Chr1	1207	p2	(AG)8	16	953657	953672
Chr1	1208	p3	(AGA)4	12	953671	953682
Chr1	1209	p1	(T)12	12	954657	954668
Chr1	1210	p1	(A)12	12	954813	954824
Chr1	1211	p1	(T)12	12	955341	955352
Chr1	1212	p1	(T)25	25	956541	956565
Chr1	1213	p1	(A)24	24	957354	957377
Chr1	1214	p1	(A)15	15	962638	962652
Chr1	1215	p3	(GAA)6	18	962653	962670
Chr1	1216	p3	(AAT)4	12	964995	965006
Chr1	1217	p2	(TA)7	14	965786	965799
Chr1	1218	p2	(AT)6	12	965817	965828
Chr1	1219	p3	(AAT)4	12	969684	969695
Chr1	1220	p2	(AT)7	14	971433	971446
Chr1	1221	p3	(TTA)4	12	972443	972454
Chr1	1222	p1	(T)11	11	975791	975801
Chr1	1223	p1	(T)10	10	975911	975920
Chr1	1224	p1	(A)10	10	975921	975930
Chr1	1225	p2	(TC)8	16	976662	976677
Chr1	1226	p1	(A)17	17	976913	976929
Chr1	1227	p1	(T)10	10	977746	977755
Chr1	1228	p3	(ATA)4	12	977928	977939
Chr1	1229	p3	(ATT)5	15	979430	979444
Chr1	1230	p1	(T)10	10	979443	979452
Chr1	1231	p1	(A)16	16	980016	980031
Chr1	1232	p1	(A)10	10	981148	981157
Chr1	1233	p1	(T)17	17	981588	981604
Chr1	1234	p1	(T)12	12	981700	981711
Chr1	1235	p1	(A)13	13	984013	984025
Chr1	1236	p3	(TTC)4	12	984149	984160
Chr1	1237	p3	(GGC)4	12	985166	985177
Chr1	1238	p3	(TTA)4	12	985534	985545
Chr1	1239	p1	(T)10	10	987588	987597
Chr1	1240	p2	(TC)12	24	987654	987677
Chr1	1241	p2	(TA)8	16	987682	987697
Chr1	1242	p1	(T)23	23	989966	989988
Chr1	1243	p3	(TAA)4	12	990468	990479
Chr1	1244	p1	(A)10	10	991004	991013
Chr1	1245	p1	(T)10	10	991141	991150
Chr1	1246	p1	(A)15	15	992714	992728
Chr1	1247	p1	(A)19	19	992878	992896
Chr1	1248	p3	(CAT)4	12	995544	995555
Chr1	1249	p1	(T)19	19	998376	998394
Chr1	1250	p1	(A)21	21	999300	999320
Chr1	1251	p1	(T)14	14	999456	999469
Chr1	1252	p3	(TTA)4	12	999565	999576
Chr1	1253	p1	(T)15	15	1001697	1001711
Chr1	1254	p3	(AAC)4	12	1002019	1002030
Chr1	1255	p4	(TAAT)4	16	1003058	1003073
Chr1	1256	p1	(A)12	12	1004924	1004935
Chr1	1257	p1	(T)27	27	1005401	1005427
Chr1	1258	p1	(T)13	13	1009284	1009296
Chr1	1259	p1	(T)10	10	1011316	1011325
Chr1	1260	p2	(AT)9	18	1011588	1011605
Chr1	1261	p1	(T)16	16	1011821	1011836
Chr1	1262	p3	(TAT)7	21	1013450	1013470
Chr1	1263	p3	(TTA)5	15	1013473	1013487
Chr1	1264	p1	(A)10	10	1013814	1013823
Chr1	1265	p1	(A)17	17	1013851	1013867
Chr1	1266	p1	(T)19	19	1014162	1014180
Chr1	1267	p4	(AAAG)4	16	1014281	1014296
Chr1	1268	p2	(AT)9	18	1015973	1015990
Chr1	1269	p5	(ATTTA)4	20	1016497	1016516
Chr1	1270	p3	(TAA)5	15	1016620	1016634
Chr1	1271	p3	(ATA)4	12	1016637	1016648
Chr1	1272	p1	(T)11	11	1016747	1016757
Chr1	1273	p1	(A)16	16	1017617	1017632
Chr1	1274	p1	(T)10	10	1017897	1017906
Chr1	1275	p1	(A)14	14	1017953	1017966
Chr1	1276	p1	(T)20	20	1018172	1018191
Chr1	1277	p1	(T)19	19	1018888	1018906
Chr1	1278	p1	(A)11	11	1019028	1019038
Chr1	1279	p1	(T)11	11	1019123	1019133
Chr1	1280	p1	(T)13	13	1020234	1020246
Chr1	1281	p1	(A)14	14	1020247	1020260
Chr1	1282	p2	(TA)11	22	1022242	1022263
Chr1	1283	p1	(T)10	10	1023309	1023318
Chr1	1284	p2	(AG)9	18	1023362	1023379
Chr1	1285	p1	(A)15	15	1023420	1023434
Chr1	1286	p1	(A)14	14	1024055	1024068
Chr1	1287	p2	(TC)6	12	1024260	1024271
Chr1	1288	p1	(T)13	13	1024305	1024317
Chr1	1289	p1	(T)11	11	1024503	1024513
Chr1	1290	p1	(A)16	16	1025460	1025475
Chr1	1291	p1	(A)16	16	1025536	1025551
Chr1	1292	p3	(TCT)5	15	1025725	1025739
Chr1	1293	p1	(T)15	15	1025755	1025769
Chr1	1294	p3	(GAG)4	12	1026003	1026014
Chr1	1295	p3	(CAC)4	12	1026365	1026376
Chr1	1296	p3	(AAC)4	12	1026542	1026553
Chr1	1297	p3	(AAT)4	12	1026809	1026820
Chr1	1298	p4	(AAAT)13	52	1027386	1027437
Chr1	1299	p3	(ATT)4	12	1027896	1027907
Chr1	1300	p3	(TTC)5	15	1028113	1028127
Chr1	1301	p2	(AT)7	14	1028739	1028752
Chr1	1302	p3	(ATT)4	12	1029446	1029457
Chr1	1303	p1	(A)10	10	1030303	1030312
Chr1	1304	p3	(TAA)4	12	1030595	1030606
Chr1	1305	p1	(T)10	10	1030612	1030621
Chr1	1306	p1	(T)12	12	1030895	1030906
Chr1	1307	p1	(A)12	12	1032265	1032276
Chr1	1308	p1	(A)12	12	1032526	1032537
Chr1	1309	p1	(A)10	10	1033092	1033101
Chr1	1310	p1	(T)10	10	1033582	1033591
Chr1	1311	p1	(A)10	10	1033673	1033682
Chr1	1312	p1	(A)10	10	1033712	1033721
Chr1	1313	p1	(T)11	11	1034504	1034514
Chr1	1314	p1	(T)10	10	1034516	1034525
Chr1	1315	p1	(T)11	11	1034582	1034592
Chr1	1316	p1	(A)14	14	1034812	1034825
Chr1	1317	p1	(A)24	24	1034921	1034944
Chr1	1318	p1	(T)14	14	1035218	1035231
Chr1	1319	p2	(TA)7	14	1035402	1035415
Chr1	1320	p1	(A)10	10	1036309	1036318
Chr1	1321	p2	(CT)14	28	1036692	1036719
Chr1	1322	p1	(A)10	10	1037466	1037475
Chr1	1323	p2	(AT)11	22	1037983	1038004
Chr1	1324	p1	(A)16	16	1038695	1038710
Chr1	1325	p2	(AT)12	24	1038845	1038868
Chr1	1326	p1	(A)20	20	1039234	1039253
Chr1	1327	p1	(T)10	10	1039309	1039318
Chr1	1328	p1	(A)15	15	1039593	1039607
Chr1	1329	p1	(T)10	10	1039659	1039668
Chr1	1330	p1	(A)10	10	1040438	1040447
Chr1	1331	p1	(T)13	13	1043483	1043495
Chr1	1332	p1	(T)11	11	1044127	1044137
Chr1	1333	p1	(T)10	10	1044256	1044265
Chr1	1334	p1	(A)12	12	1044723	1044734
Chr1	1335	p1	(A)21	21	1044868	1044888
Chr1	1336	p2	(AT)13	26	1044928	1044953
Chr1	1337	p1	(A)11	11	1045762	1045772
Chr1	1338	p4	(AAAT)4	16	1045948	1045963
Chr1	1339	p2	(AT)8	16	1046002	1046017
Chr1	1340	p3	(CGG)5	15	1046759	1046773
Chr1	1341	p3	(TAT)24	72	1047841	1047912
Chr1	1342	p1	(A)10	10	1048205	1048214
Chr1	1343	p1	(A)10	10	1048418	1048427
Chr1	1344	p1	(A)15	15	1048662	1048676
Chr1	1345	p1	(A)10	10	1048685	1048694
Chr1	1346	p1	(A)10	10	1048849	1048858
Chr1	1347	p1	(A)13	13	1049372	1049384
Chr1	1348	p3	(AAT)4	12	1050693	1050704
Chr1	1349	p5	(AATAA)4	20	1050702	1050721
Chr1	1350	p3	(ATT)9	27	1051477	1051503
Chr1	1351	p1	(T)14	14	1051583	1051596
Chr1	1352	p1	(T)10	10	1052044	1052053
Chr1	1353	p1	(T)13	13	1052324	1052336
Chr1	1354	p1	(A)13	13	1052502	1052514
Chr1	1355	p1	(T)11	11	1052714	1052724
Chr1	1356	p3	(TTA)6	18	1053136	1053153
Chr1	1357	p3	(TTA)4	12	1056081	1056092
Chr1	1358	p1	(T)23	23	1056132	1056154
Chr1	1359	p1	(A)10	10	1056648	1056657
Chr1	1360	p1	(T)13	13	1057135	1057147
Chr1	1361	p1	(A)10	10	1057234	1057243
Chr1	1362	p6	(AATCAA)5	30	1057926	1057955
Chr1	1363	p1	(T)15	15	1058466	1058480
Chr1	1364	p1	(A)10	10	1058763	1058772
Chr1	1365	p1	(A)11	11	1060082	1060092
Chr1	1366	p3	(CGC)5	15	1060156	1060170
Chr1	1367	p2	(TC)6	12	1060207	1060218
Chr1	1368	p1	(A)11	11	1062444	1062454
Chr1	1369	p1	(T)11	11	1062941	1062951
Chr1	1370	p2	(TA)8	16	1063567	1063582
Chr1	1371	p1	(T)14	14	1064746	1064759
Chr1	1372	p1	(T)10	10	1064939	1064948
Chr1	1373	p1	(T)18	18	1065066	1065083
Chr1	1374	p1	(A)14	14	1065471	1065484
Chr1	1375	p1	(A)12	12	1065719	1065730
Chr1	1376	p1	(T)12	12	1066088	1066099
Chr1	1377	p1	(A)14	14	1067390	1067403
Chr1	1378	p1	(A)11	11	1067477	1067487
Chr1	1379	p1	(A)11	11	1067555	1067565
Chr1	1380	p4	(AAAT)4	16	1067567	1067582
Chr1	1381	p1	(A)32	32	1067777	1067808
Chr1	1382	p1	(A)16	16	1067895	1067910
Chr1	1383	p1	(A)11	11	1068718	1068728
Chr1	1384	p1	(T)11	11	1069357	1069367
Chr1	1385	p1	(A)14	14	1070745	1070758
Chr1	1386	p1	(A)18	18	1071414	1071431
Chr1	1387	p1	(A)12	12	1072243	1072254
Chr1	1388	p4	(TAAA)6	24	1072456	1072479
Chr1	1389	p3	(TCA)7	21	1074423	1074443
Chr1	1390	p1	(T)12	12	1074577	1074588
Chr1	1391	p1	(T)13	13	1074785	1074797
Chr1	1392	p1	(T)14	14	1075048	1075061
Chr1	1393	p3	(ATA)4	12	1075100	1075111
Chr1	1394	p1	(A)11	11	1076838	1076848
Chr1	1395	p1	(T)22	22	1077610	1077631
Chr1	1396	p1	(T)10	10	1080940	1080949
Chr1	1397	p3	(ATT)4	12	1081069	1081080
Chr1	1398	p1	(T)16	16	1081128	1081143
Chr1	1399	p5	(TTCTT)4	20	1081384	1081403
Chr1	1400	p1	(A)23	23	1081592	1081614
Chr1	1401	p1	(T)10	10	1082155	1082164
Chr1	1402	p1	(A)11	11	1082479	1082489
Chr1	1403	p1	(A)11	11	1082573	1082583
Chr1	1404	p1	(T)10	10	1082788	1082797
Chr1	1405	p1	(T)10	10	1083292	1083301
Chr1	1406	p3	(TTC)8	24	1084433	1084456
Chr1	1407	p1	(T)15	15	1084463	1084477
Chr1	1408	p2	(AG)6	12	1084509	1084520
Chr1	1409	p1	(T)10	10	1084662	1084671
Chr1	1410	p1	(A)10	10	1084981	1084990
Chr1	1411	p1	(T)16	16	1085529	1085544
Chr1	1412	p1	(A)10	10	1085546	1085555
Chr1	1413	p1	(A)11	11	1085784	1085794
Chr1	1414	p1	(T)11	11	1085933	1085943
Chr1	1415	p1	(A)10	10	1086144	1086153
Chr1	1416	p4	(AGGA)7	28	1086195	1086222
Chr1	1417	p3	(AAT)7	21	1086322	1086342
Chr1	1418	p4	(TGTT)4	16	1086750	1086765
Chr1	1419	p1	(T)11	11	1086768	1086778
Chr1	1420	p5	(TTTTA)4	20	1087677	1087696
Chr1	1421	p1	(A)24	24	1088035	1088058
Chr1	1422	p1	(T)16	16	1089051	1089066
Chr1	1423	p1	(T)12	12	1089719	1089730
Chr1	1424	p2	(AT)12	24	1089894	1089917
Chr1	1425	p1	(A)10	10	1090133	1090142
Chr1	1426	p1	(A)23	23	1091094	1091116
Chr1	1427	p3	(AAT)4	12	1091183	1091194
Chr1	1428	p1	(T)42	42	1092206	1092247
Chr1	1429	p1	(T)12	12	1092304	1092315
Chr1	1430	p1	(T)12	12	1093264	1093275
Chr1	1431	p1	(A)17	17	1093787	1093803
Chr1	1432	p1	(T)16	16	1095462	1095477
Chr1	1433	p1	(A)15	15	1096398	1096412
Chr1	1434	p1	(T)10	10	1096652	1096661
Chr1	1435	p1	(A)10	10	1096924	1096933
Chr1	1436	p1	(A)12	12	1098828	1098839
Chr1	1437	p3	(ATT)9	27	1100166	1100192
Chr1	1438	p4	(GATT)4	16	1100320	1100335
Chr1	1439	p1	(T)10	10	1100334	1100343
Chr1	1440	p1	(T)13	13	1101575	1101587
Chr1	1441	p1	(T)10	10	1103162	1103171
Chr1	1442	p4	(TTTA)4	16	1103871	1103886
Chr1	1443	p1	(T)26	26	1104122	1104147
Chr1	1444	p1	(A)14	14	1104196	1104209
Chr1	1445	p1	(A)10	10	1104834	1104843
Chr1	1446	p4	(TAAA)5	20	1105157	1105176
Chr1	1447	p1	(A)12	12	1105309	1105320
Chr1	1448	p1	(T)11	11	1106253	1106263
Chr1	1449	p3	(AAT)8	24	1106531	1106554
Chr1	1450	p4	(ATTA)4	16	1106698	1106713
Chr1	1451	p1	(T)12	12	1107157	1107168
Chr1	1452	p3	(TAA)7	21	1107299	1107319
Chr1	1453	p1	(T)14	14	1107894	1107907
Chr1	1454	p3	(ATT)4	12	1108728	1108739
Chr1	1455	p4	(TTAA)4	16	1108949	1108964
Chr1	1456	p1	(T)11	11	1109408	1109418
Chr1	1457	p1	(T)10	10	1109425	1109434
Chr1	1458	p1	(A)12	12	1109848	1109859
Chr1	1459	p1	(T)20	20	1110312	1110331
Chr1	1460	p3	(AAT)6	18	1110585	1110602
Chr1	1461	p1	(T)10	10	1110805	1110814
Chr1	1462	p3	(AAT)5	15	1111174	1111188
Chr1	1463	p1	(T)10	10	1111216	1111225
Chr1	1464	p1	(A)17	17	1111522	1111538
Chr1	1465	p3	(AAT)7	21	1112101	1112121
Chr1	1466	p4	(ATTT)4	16	1112691	1112706
Chr1	1467	p4	(AATA)5	20	1113121	1113140
Chr1	1468	p2	(AT)12	24	1113408	1113431
Chr1	1469	p3	(TTA)4	12	1113687	1113698
Chr1	1470	p1	(A)10	10	1114203	1114212
Chr1	1471	p1	(A)11	11	1114731	1114741
Chr1	1472	p1	(T)11	11	1114991	1115001
Chr1	1473	p4	(TTTA)4	16	1115220	1115235
Chr1	1474	p3	(TCT)4	12	1115251	1115262
Chr1	1475	p1	(T)21	21	1115621	1115641
Chr1	1476	p1	(T)17	17	1115907	1115923
Chr1	1477	p1	(T)10	10	1119309	1119318
Chr1	1478	p1	(T)10	10	1119674	1119683
Chr1	1479	p1	(T)11	11	1119904	1119914
Chr1	1480	p5	(AAATA)5	25	1120566	1120590
Chr1	1481	p1	(T)10	10	1121229	1121238
Chr1	1482	p1	(A)17	17	1122059	1122075
Chr1	1483	p1	(A)12	12	1122600	1122611
Chr1	1484	p3	(AAT)4	12	1128723	1128734
Chr1	1485	p3	(TAT)4	12	1128735	1128746
Chr1	1486	p1	(A)10	10	1128767	1128776
Chr1	1487	p1	(A)15	15	1129910	1129924
Chr1	1488	p1	(T)22	22	1130002	1130023
Chr1	1489	p1	(A)12	12	1130588	1130599
Chr1	1490	p1	(T)13	13	1131857	1131869
Chr1	1491	p2	(AT)10	20	1132769	1132788
Chr1	1492	p1	(T)26	26	1133175	1133200
Chr1	1493	p1	(A)10	10	1133312	1133321
Chr1	1494	p1	(T)18	18	1133821	1133838
Chr1	1495	p4	(TAAA)4	16	1134921	1134936
Chr1	1496	p1	(A)17	17	1135746	1135762
Chr1	1497	p1	(T)29	29	1137011	1137039
Chr1	1498	p1	(A)10	10	1137510	1137519
Chr1	1499	p1	(A)21	21	1137649	1137669
Chr1	1500	p1	(T)12	12	1137906	1137917
Chr1	1501	p1	(A)14	14	1138223	1138236
Chr1	1502	p3	(TTA)8	24	1138716	1138739
Chr1	1503	p1	(T)11	11	1139414	1139424
Chr1	1504	p1	(T)30	30	1139844	1139873
Chr1	1505	p1	(T)12	12	1139877	1139888
Chr1	1506	p1	(T)33	33	1139909	1139941
Chr1	1507	p3	(TTA)4	12	1140857	1140868
Chr1	1508	p2	(GT)7	14	1143952	1143965
Chr1	1509	p3	(ATT)8	24	1145595	1145618
Chr1	1510	p1	(T)10	10	1145804	1145813
Chr1	1511	p2	(TA)6	12	1146538	1146549
Chr1	1512	p1	(A)13	13	1146568	1146580
Chr1	1513	p1	(A)10	10	1147264	1147273
Chr1	1514	p1	(T)10	10	1147430	1147439
Chr1	1515	p1	(T)24	24	1148276	1148299
Chr1	1516	p1	(A)17	17	1149286	1149302
Chr1	1517	p1	(A)10	10	1149396	1149405
Chr1	1518	p2	(AT)9	18	1150555	1150572
Chr1	1519	p1	(A)10	10	1150638	1150647
Chr1	1520	p1	(A)13	13	1150773	1150785
Chr1	1521	p1	(T)25	25	1151131	1151155
Chr1	1522	p1	(T)18	18	1151285	1151302
Chr1	1523	p4	(AGAA)7	28	1152272	1152299
Chr1	1524	p1	(A)33	33	1152298	1152330
Chr1	1525	p2	(TA)8	16	1157730	1157745
Chr1	1526	p4	(AAAT)6	24	1158415	1158438
Chr1	1527	p3	(CCT)7	21	1158719	1158739
Chr1	1528	p1	(T)30	30	1158918	1158947
Chr1	1529	p2	(CT)6	12	1158975	1158986
Chr1	1530	p1	(A)13	13	1159589	1159601
Chr1	1531	p3	(ATA)4	12	1160725	1160736
Chr1	1532	p1	(A)10	10	1161266	1161275
Chr1	1533	p2	(AC)6	12	1161275	1161286
Chr1	1534	p4	(ATTT)6	24	1163162	1163185
Chr1	1535	p1	(T)27	27	1164250	1164276
Chr1	1536	p1	(A)12	12	1166294	1166305
Chr1	1537	p1	(T)10	10	1166722	1166731
Chr1	1538	p1	(A)10	10	1168209	1168218
Chr1	1539	p4	(AAAT)4	16	1168373	1168388
Chr1	1540	p1	(A)10	10	1169164	1169173
Chr1	1541	p3	(TCC)4	12	1169801	1169812
Chr1	1542	p1	(A)10	10	1170230	1170239
Chr1	1543	p1	(A)22	22	1171803	1171824
Chr1	1544	p5	(GAAAG)4	20	1171875	1171894
Chr1	1545	p1	(T)13	13	1171983	1171995
Chr1	1546	p2	(AT)7	14	1172153	1172166
Chr1	1547	p1	(T)16	16	1172882	1172897
Chr1	1548	p1	(A)13	13	1173375	1173387
Chr1	1549	p1	(A)16	16	1174384	1174399
Chr1	1550	p3	(AAT)6	18	1174537	1174554
Chr1	1551	p1	(T)27	27	1175964	1175990
Chr1	1552	p2	(AT)7	14	1176401	1176414
Chr1	1553	p5	(CCCAA)4	20	1177576	1177595
Chr1	1554	p1	(T)35	35	1178014	1178048
Chr1	1555	p3	(AAG)5	15	1178452	1178466
Chr1	1556	p3	(AAT)39	117	1178675	1178791
Chr1	1557	p4	(AAAT)4	16	1179086	1179101
Chr1	1558	p3	(TCT)4	12	1179463	1179474
Chr1	1559	p1	(T)13	13	1185028	1185040
Chr1	1560	p1	(A)10	10	1185109	1185118
Chr1	1561	p3	(AAT)12	36	1185378	1185413
Chr1	1562	p1	(A)14	14	1185592	1185605
Chr1	1563	p3	(TTA)5	15	1185676	1185690
Chr1	1564	p1	(A)35	35	1187799	1187833
Chr1	1565	p1	(A)27	27	1187839	1187865
Chr1	1566	p1	(T)42	42	1188720	1188761
Chr1	1567	p1	(T)39	39	1188769	1188807
Chr1	1568	p1	(T)24	24	1189597	1189620
Chr1	1569	p1	(A)10	10	1194832	1194841
Chr1	1570	p2	(AC)7	14	1196147	1196160
Chr1	1571	p2	(AT)8	16	1198157	1198172
Chr1	1572	p1	(T)13	13	1199660	1199672
Chr1	1573	p1	(T)10	10	1201420	1201429
Chr1	1574	p3	(TGT)4	12	1204108	1204119
Chr1	1575	p1	(T)11	11	1207033	1207043
Chr1	1576	p1	(T)11	11	1207495	1207505
Chr1	1577	p1	(A)35	35	1207556	1207590
Chr1	1578	p1	(A)10	10	1207833	1207842
Chr1	1579	p3	(ATT)10	30	1208874	1208903
Chr1	1580	p1	(A)11	11	1209367	1209377
Chr1	1581	p1	(T)11	11	1209886	1209896
Chr1	1582	p1	(A)11	11	1210227	1210237
Chr1	1583	p1	(T)15	15	1210364	1210378
Chr1	1584	p1	(T)14	14	1211488	1211501
Chr1	1585	p1	(A)11	11	1211504	1211514
Chr1	1586	p4	(AAAC)4	16	1211664	1211679
Chr1	1587	p1	(T)11	11	1211858	1211868
Chr1	1588	p1	(T)12	12	1212597	1212608
Chr1	1589	p1	(T)11	11	1213128	1213138
Chr1	1590	p1	(A)11	11	1214122	1214132
Chr1	1591	p1	(A)12	12	1214295	1214306
Chr1	1592	p1	(A)22	22	1215718	1215739
Chr1	1593	p1	(T)12	12	1217422	1217433
Chr1	1594	p3	(TTA)4	12	1217442	1217453
Chr1	1595	p2	(AT)6	12	1217738	1217749
Chr1	1596	p4	(TTTA)4	16	1219490	1219505
Chr1	1597	p1	(T)15	15	1220964	1220978
Chr1	1598	p1	(A)18	18	1221846	1221863
Chr1	1599	p3	(TTA)5	15	1223648	1223662
Chr1	1600	p1	(A)11	11	1228453	1228463
Chr1	1601	p1	(T)10	10	1230458	1230467
Chr1	1602	p4	(TAAA)4	16	1230723	1230738
Chr1	1603	p1	(A)18	18	1231794	1231811
Chr1	1604	p1	(A)15	15	1233048	1233062
Chr1	1605	p1	(A)11	11	1233328	1233338
Chr1	1606	p2	(TC)8	16	1233636	1233651
Chr1	1607	p1	(A)10	10	1234290	1234299
Chr1	1608	p2	(AG)6	12	1236004	1236015
Chr1	1609	p1	(A)15	15	1237353	1237367
Chr1	1610	p1	(A)10	10	1237704	1237713
Chr1	1611	p1	(A)13	13	1238404	1238416
Chr1	1612	p1	(T)12	12	1238678	1238689
Chr1	1613	p1	(A)14	14	1238917	1238930
Chr1	1614	p1	(T)11	11	1239660	1239670
Chr1	1615	p1	(A)11	11	1239671	1239681
Chr1	1616	p1	(T)14	14	1240212	1240225
Chr1	1617	p2	(AT)10	20	1240886	1240905
Chr1	1618	p1	(A)19	19	1241143	1241161
Chr1	1619	p1	(A)10	10	1242726	1242735
Chr1	1620	p2	(TA)7	14	1244465	1244478
Chr1	1621	p1	(A)10	10	1245028	1245037
Chr1	1622	p1	(A)10	10	1245209	1245218
Chr1	1623	p1	(A)11	11	1245654	1245664
Chr1	1624	p3	(ATT)5	15	1245740	1245754
Chr1	1625	p1	(A)11	11	1246197	1246207
Chr1	1626	p1	(A)16	16	1246282	1246297
Chr1	1627	p2	(AT)9	18	1246978	1246995
Chr1	1628	p1	(T)10	10	1247935	1247944
Chr1	1629	p1	(T)14	14	1248399	1248412
Chr1	1630	p1	(T)14	14	1248703	1248716
Chr1	1631	p2	(AG)8	16	1248825	1248840
Chr1	1632	p1	(A)15	15	1248841	1248855
Chr1	1633	p1	(A)13	13	1250058	1250070
Chr1	1634	p1	(T)11	11	1250108	1250118
Chr1	1635	p1	(A)16	16	1250834	1250849
Chr1	1636	p2	(CT)8	16	1251869	1251884
Chr1	1637	p2	(TC)7	14	1251961	1251974
Chr1	1638	p3	(TTA)9	27	1254248	1254274
Chr1	1639	p1	(A)10	10	1255426	1255435
Chr1	1640	p3	(AAG)4	12	1255519	1255530
Chr1	1641	p1	(T)13	13	1256896	1256908
Chr1	1642	p2	(TA)6	12	1256952	1256963
Chr1	1643	p1	(T)14	14	1265228	1265241
Chr1	1644	p4	(TTGA)4	16	1265813	1265828
Chr1	1645	p3	(ATA)4	12	1265840	1265851
Chr1	1646	p1	(A)17	17	1265943	1265959
Chr1	1647	p3	(AAT)12	36	1265958	1265993
Chr1	1648	p1	(T)10	10	1266109	1266118
Chr1	1649	p3	(TTA)6	18	1266117	1266134
Chr1	1650	p1	(T)13	13	1266259	1266271
Chr1	1651	p4	(TTCT)4	16	1266287	1266302
Chr1	1652	p4	(TCTT)4	16	1266304	1266319
Chr1	1653	p1	(T)14	14	1266324	1266337
Chr1	1654	p1	(A)19	19	1267658	1267676
Chr1	1655	p1	(T)14	14	1268543	1268556
Chr1	1656	p1	(T)10	10	1268580	1268589
Chr1	1657	p1	(A)10	10	1269097	1269106
Chr1	1658	p1	(T)40	40	1269311	1269350
Chr1	1659	p3	(AAT)4	12	1269380	1269391
Chr1	1660	p1	(T)10	10	1269625	1269634
Chr1	1661	p2	(TA)6	12	1270073	1270084
Chr1	1662	p1	(T)20	20	1271035	1271054
Chr1	1663	p3	(AAC)5	15	1271702	1271716
Chr1	1664	p3	(CAT)4	12	1272205	1272216
Chr1	1665	p3	(TAA)7	21	1272909	1272929
Chr1	1666	p1	(A)11	11	1273009	1273019
Chr1	1667	p2	(TA)9	18	1273984	1274001
Chr1	1668	p1	(A)10	10	1274280	1274289
Chr1	1669	p4	(TCTT)4	16	1274461	1274476
Chr1	1670	p1	(T)17	17	1274475	1274491
Chr1	1671	p1	(T)16	16	1275052	1275067
Chr1	1672	p1	(T)10	10	1275562	1275571
Chr1	1673	p2	(TA)6	12	1275576	1275587
Chr1	1674	p1	(T)13	13	1276529	1276541
Chr1	1675	p1	(A)16	16	1276755	1276770
Chr1	1676	p1	(T)23	23	1277999	1278021
Chr1	1677	p2	(AT)6	12	1278322	1278333
Chr1	1678	p1	(A)12	12	1278501	1278512
Chr1	1679	p1	(A)11	11	1278534	1278544
Chr1	1680	p1	(T)11	11	1279254	1279264
Chr1	1681	p2	(TA)7	14	1279439	1279452
Chr1	1682	p3	(AAT)4	12	1279577	1279588
Chr1	1683	p1	(T)14	14	1279990	1280003
Chr1	1684	p1	(A)11	11	1284249	1284259
Chr1	1685	p2	(TC)6	12	1284270	1284281
Chr1	1686	p1	(T)10	10	1285636	1285645
Chr1	1687	p1	(T)17	17	1286275	1286291
Chr1	1688	p1	(T)14	14	1286549	1286562
Chr1	1689	p1	(T)14	14	1286610	1286623
Chr1	1690	p4	(TTTA)5	20	1287466	1287485
Chr1	1691	p1	(A)22	22	1288110	1288131
Chr1	1692	p1	(T)12	12	1288193	1288204
Chr1	1693	p1	(A)20	20	1288539	1288558
Chr1	1694	p1	(T)13	13	1289270	1289282
Chr1	1695	p1	(T)12	12	1291190	1291201
Chr1	1696	p2	(TA)6	12	1291481	1291492
Chr1	1697	p1	(A)12	12	1291950	1291961
Chr1	1698	p3	(TAA)5	15	1291963	1291977
Chr1	1699	p1	(A)11	11	1292132	1292142
Chr1	1700	p1	(A)12	12	1292168	1292179
Chr1	1701	p1	(T)16	16	1292417	1292432
Chr1	1702	p1	(A)18	18	1292734	1292751
Chr1	1703	p1	(T)16	16	1292857	1292872
Chr1	1704	p2	(AT)13	26	1293362	1293387
Chr1	1705	p1	(A)11	11	1294146	1294156
Chr1	1706	p4	(TAAT)4	16	1295165	1295180
Chr1	1707	p3	(TAT)13	39	1295570	1295608
Chr1	1708	p1	(A)17	17	1295639	1295655
Chr1	1709	p1	(A)12	12	1295853	1295864
Chr1	1710	p1	(T)10	10	1296626	1296635
Chr1	1711	p1	(T)10	10	1296686	1296695
Chr1	1712	p2	(GA)16	32	1296926	1296957
Chr1	1713	p1	(A)18	18	1298194	1298211
Chr1	1714	p1	(A)24	24	1298440	1298463
Chr1	1715	p1	(T)14	14	1298484	1298497
Chr1	1716	p2	(AT)6	12	1298705	1298716
Chr1	1717	p1	(A)12	12	1298717	1298728
Chr1	1718	p3	(TGT)4	12	1299190	1299201
Chr1	1719	p1	(A)12	12	1300436	1300447
Chr1	1720	p1	(A)17	17	1300517	1300533
Chr1	1721	p1	(T)16	16	1300919	1300934
Chr1	1722	p3	(AAG)5	15	1301225	1301239
Chr1	1723	p3	(TTA)29	87	1302719	1302805
Chr1	1724	p1	(A)20	20	1304916	1304935
Chr1	1725	p2	(TA)6	12	1305176	1305187
Chr1	1726	p1	(A)16	16	1305478	1305493
Chr1	1727	p2	(AT)8	16	1305995	1306010
Chr1	1728	p1	(A)10	10	1306715	1306724
Chr1	1729	p1	(A)16	16	1306996	1307011
Chr1	1730	p1	(T)10	10	1307491	1307500
Chr1	1731	p1	(A)21	21	1308917	1308937
Chr1	1732	p1	(T)10	10	1309408	1309417
Chr1	1733	p1	(A)10	10	1309418	1309427
Chr1	1734	p1	(A)11	11	1309776	1309786
Chr1	1735	p3	(TAA)4	12	1310137	1310148
Chr1	1736	p1	(A)15	15	1310449	1310463
Chr1	1737	p3	(TTA)6	18	1311101	1311118
Chr1	1738	p1	(A)16	16	1312587	1312602
Chr1	1739	p1	(A)12	12	1313502	1313513
Chr1	1740	p3	(TAT)4	12	1313786	1313797
Chr1	1741	p4	(AATA)4	16	1313948	1313963
Chr1	1742	p1	(A)20	20	1314253	1314272
Chr1	1743	p3	(GAT)5	15	1314875	1314889
Chr1	1744	p3	(TTA)6	18	1314892	1314909
Chr1	1745	p2	(TA)8	16	1315066	1315081
Chr1	1746	p2	(AT)7	14	1316256	1316269
Chr1	1747	p3	(TTC)4	12	1318314	1318325
Chr1	1748	p1	(T)17	17	1318354	1318370
Chr1	1749	p1	(T)11	11	1318540	1318550
Chr1	1750	p1	(A)13	13	1319744	1319756
Chr1	1751	p1	(A)12	12	1320433	1320444
Chr1	1752	p1	(A)15	15	1320535	1320549
Chr1	1753	p1	(T)12	12	1322110	1322121
Chr1	1754	p1	(T)11	11	1322152	1322162
Chr1	1755	p1	(A)19	19	1322319	1322337
Chr1	1756	p4	(AAAT)4	16	1323930	1323945
Chr1	1757	p1	(A)10	10	1323963	1323972
Chr1	1758	p3	(ATT)5	15	1324203	1324217
Chr1	1759	p1	(T)14	14	1326297	1326310
Chr1	1760	p1	(A)15	15	1327275	1327289
Chr1	1761	p1	(A)17	17	1327402	1327418
Chr1	1762	p2	(TC)8	16	1327606	1327621
Chr1	1763	p1	(A)21	21	1327623	1327643
Chr1	1764	p1	(A)12	12	1327655	1327666
Chr1	1765	p3	(TCT)7	21	1327768	1327788
Chr1	1766	p1	(A)12	12	1329029	1329040
Chr1	1767	p1	(T)13	13	1329699	1329711
Chr1	1768	p1	(C)17	17	1330478	1330494
Chr1	1769	p1	(A)16	16	1331320	1331335
Chr1	1770	p1	(A)10	10	1331803	1331812
Chr1	1771	p1	(T)23	23	1333114	1333136
Chr1	1772	p3	(TTA)6	18	1333577	1333594
Chr1	1773	p3	(AAG)5	15	1333599	1333613
Chr1	1774	p1	(T)11	11	1334549	1334559
Chr1	1775	p1	(T)25	25	1336347	1336371
Chr1	1776	p3	(AAT)5	15	1336554	1336568
Chr1	1777	p4	(AAAT)5	20	1336571	1336590
Chr1	1778	p1	(T)21	21	1336857	1336877
Chr1	1779	p1	(A)13	13	1337050	1337062
Chr1	1780	p2	(TA)7	14	1337103	1337116
Chr1	1781	p1	(A)14	14	1337503	1337516
Chr1	1782	p1	(T)14	14	1337557	1337570
Chr1	1783	p2	(GA)6	12	1338218	1338229
Chr1	1784	p2	(AG)8	16	1338256	1338271
Chr1	1785	p1	(A)11	11	1338336	1338346
Chr1	1786	p1	(T)12	12	1338550	1338561
Chr1	1787	p1	(A)11	11	1338786	1338796
Chr1	1788	p3	(AAT)4	12	1339232	1339243
Chr1	1789	p1	(A)14	14	1340357	1340370
Chr1	1790	p1	(T)12	12	1340601	1340612
Chr1	1791	p1	(A)12	12	1340797	1340808
Chr1	1792	p4	(AAAT)4	16	1340955	1340970
Chr1	1793	p1	(T)11	11	1341844	1341854
Chr1	1794	p1	(T)10	10	1341909	1341918
Chr1	1795	p1	(T)14	14	1342143	1342156
Chr1	1796	p1	(A)12	12	1342224	1342235
Chr1	1797	p2	(GA)6	12	1342310	1342321
Chr1	1798	p1	(A)10	10	1342321	1342330
Chr1	1799	p1	(A)12	12	1342382	1342393
Chr1	1800	p1	(A)35	35	1343190	1343224
Chr1	1801	p6	(AATAAA)6	36	1343353	1343388
Chr1	1802	p1	(T)15	15	1343567	1343581
Chr1	1803	p3	(GAA)5	15	1344292	1344306
Chr1	1804	p3	(CAA)4	12	1344307	1344318
Chr1	1805	p1	(A)11	11	1344523	1344533
Chr1	1806	p5	(TCTAT)4	20	1345333	1345352
Chr1	1807	p2	(TA)6	12	1346183	1346194
Chr1	1808	p1	(A)16	16	1347021	1347036
Chr1	1809	p1	(A)15	15	1347457	1347471
Chr1	1810	p3	(TTC)4	12	1347906	1347917
Chr1	1811	p1	(T)12	12	1348000	1348011
Chr1	1812	p1	(A)16	16	1348742	1348757
Chr1	1813	p3	(AAT)4	12	1348780	1348791
Chr1	1814	p1	(A)16	16	1348792	1348807
Chr1	1815	p1	(A)15	15	1350644	1350658
Chr1	1816	p2	(AT)10	20	1351212	1351231
Chr1	1817	p4	(TTTA)5	20	1352235	1352254
Chr1	1818	p3	(TTA)7	21	1352252	1352272
Chr1	1819	p1	(A)10	10	1352283	1352292
Chr1	1820	p5	(AATAA)4	20	1354721	1354740
Chr1	1821	p2	(TA)6	12	1355008	1355019
Chr1	1822	p1	(T)10	10	1359907	1359916
Chr1	1823	p2	(AT)7	14	1359965	1359978
Chr1	1824	p2	(GT)6	12	1362587	1362598
Chr1	1825	p1	(A)10	10	1362709	1362718
Chr1	1826	p1	(T)15	15	1363060	1363074
Chr1	1827	p1	(A)10	10	1363428	1363437
Chr1	1828	p1	(T)14	14	1363778	1363791
Chr1	1829	p1	(A)10	10	1364196	1364205
Chr1	1830	p3	(AAT)5	15	1364204	1364218
Chr1	1831	p1	(A)11	11	1364596	1364606
Chr1	1832	p2	(AG)11	22	1364716	1364737
Chr1	1833	p1	(A)10	10	1365310	1365319
Chr1	1834	p1	(A)17	17	1365961	1365977
Chr1	1835	p1	(T)21	21	1366449	1366469
Chr1	1836	p1	(A)12	12	1366960	1366971
Chr1	1837	p1	(T)11	11	1368218	1368228
Chr1	1838	p3	(AAT)6	18	1369608	1369625
Chr1	1839	p1	(A)44	44	1372432	1372475
Chr1	1840	p1	(A)11	11	1373932	1373942
Chr1	1841	p1	(T)15	15	1374535	1374549
Chr1	1842	p3	(AAT)6	18	1374837	1374854
Chr1	1843	p2	(AT)8	16	1375719	1375734
Chr1	1844	p4	(TTTA)4	16	1376269	1376284
Chr1	1845	p1	(A)12	12	1376937	1376948
Chr1	1846	p5	(AACAA)4	20	1377451	1377470
Chr1	1847	p1	(A)13	13	1378217	1378229
Chr1	1848	p3	(AAC)4	12	1380911	1380922
Chr1	1849	p1	(A)15	15	1381162	1381176
Chr1	1850	p1	(T)12	12	1381498	1381509
Chr1	1851	p1	(A)19	19	1381639	1381657
Chr1	1852	p1	(T)21	21	1381996	1382016
Chr1	1853	p1	(A)10	10	1382320	1382329
Chr1	1854	p3	(CGA)4	12	1384200	1384211
Chr1	1855	p2	(AT)6	12	1384273	1384284
Chr1	1856	p1	(T)12	12	1384650	1384661
Chr1	1857	p1	(T)10	10	1385241	1385250
Chr1	1858	p1	(T)21	21	1385842	1385862
Chr1	1859	p3	(ATT)7	21	1386274	1386294
Chr1	1860	p3	(TTA)4	12	1386468	1386479
Chr1	1861	p1	(T)10	10	1388025	1388034
Chr1	1862	p1	(T)14	14	1389428	1389441
Chr1	1863	p3	(ATG)4	12	1389756	1389767
Chr1	1864	p1	(T)11	11	1390449	1390459
Chr1	1865	p1	(T)12	12	1390461	1390472
Chr1	1866	p1	(T)17	17	1390584	1390600
Chr1	1867	p1	(A)12	12	1391259	1391270
Chr1	1868	p1	(A)11	11	1392001	1392011
Chr1	1869	p3	(ATT)5	15	1392774	1392788
Chr1	1870	p1	(T)11	11	1392796	1392806
Chr1	1871	p3	(GAA)4	12	1394700	1394711
Chr1	1872	p2	(TC)6	12	1394827	1394838
Chr1	1873	p1	(T)16	16	1394845	1394860
Chr1	1874	p1	(A)11	11	1395514	1395524
Chr1	1875	p1	(T)12	12	1395653	1395664
Chr1	1876	p1	(T)14	14	1396042	1396055
Chr1	1877	p1	(A)16	16	1396248	1396263
Chr1	1878	p1	(A)13	13	1396637	1396649
Chr1	1879	p3	(AAT)4	12	1399350	1399361
Chr1	1880	p1	(T)13	13	1399994	1400006
Chr1	1881	p3	(TAA)5	15	1400231	1400245
Chr1	1882	p1	(A)19	19	1400967	1400985
Chr1	1883	p1	(T)13	13	1403947	1403959
Chr1	1884	p3	(TTA)4	12	1404163	1404174
Chr1	1885	p4	(TTAT)4	16	1404172	1404187
Chr1	1886	p1	(T)16	16	1412018	1412033
Chr1	1887	p2	(AT)9	18	1412280	1412297
Chr1	1888	p1	(A)12	12	1412847	1412858
Chr1	1889	p1	(A)10	10	1414916	1414925
Chr1	1890	p1	(T)16	16	1414964	1414979
Chr1	1891	p1	(A)10	10	1414998	1415007
Chr1	1892	p1	(T)27	27	1415256	1415282
Chr1	1893	p1	(A)10	10	1415387	1415396
Chr1	1894	p1	(T)14	14	1415415	1415428
Chr1	1895	p1	(A)10	10	1415554	1415563
Chr1	1896	p3	(CTT)6	18	1416363	1416380
Chr1	1897	p1	(A)18	18	1417220	1417237
Chr1	1898	p1	(A)26	26	1418357	1418382
Chr1	1899	p1	(A)10	10	1418717	1418726
Chr1	1900	p1	(T)20	20	1418852	1418871
Chr1	1901	p1	(T)10	10	1419590	1419599
Chr1	1902	p1	(T)11	11	1420086	1420096
Chr1	1903	p1	(A)17	17	1420564	1420580
Chr1	1904	p1	(A)11	11	1422199	1422209
Chr1	1905	p1	(A)16	16	1422418	1422433
Chr1	1906	p1	(A)14	14	1424894	1424907
Chr1	1907	p3	(AAT)4	12	1426082	1426093
Chr1	1908	p3	(AAT)4	12	1426149	1426160
Chr1	1909	p2	(AT)6	12	1426181	1426192
Chr1	1910	p1	(T)15	15	1428336	1428350
Chr1	1911	p1	(A)10	10	1430092	1430101
Chr1	1912	p1	(T)10	10	1430316	1430325
Chr1	1913	p1	(A)11	11	1430850	1430860
Chr1	1914	p1	(A)11	11	1435233	1435243
Chr1	1915	p1	(A)10	10	1435320	1435329
Chr1	1916	p3	(CCA)8	24	1436211	1436234
Chr1	1917	p1	(G)11	11	1436240	1436250
Chr1	1918	p1	(C)27	27	1436277	1436303
Chr1	1919	p1	(C)14	14	1436308	1436321
Chr1	1920	p1	(A)10	10	1438440	1438449
Chr1	1921	p1	(A)11	11	1438550	1438560
Chr1	1922	p1	(A)15	15	1439739	1439753
Chr1	1923	p1	(T)12	12	1444782	1444793
Chr1	1924	p1	(A)13	13	1444869	1444881
Chr1	1925	p5	(TTTTC)5	25	1445118	1445142
Chr1	1926	p1	(T)12	12	1445143	1445154
Chr1	1927	p1	(A)15	15	1446187	1446201
Chr1	1928	p3	(TTG)5	15	1447895	1447909
Chr1	1929	p1	(A)10	10	1448481	1448490
Chr1	1930	p1	(A)10	10	1448578	1448587
Chr1	1931	p1	(A)11	11	1448856	1448866
Chr1	1932	p3	(AAG)13	39	1448971	1449009
Chr1	1933	p1	(A)18	18	1449130	1449147
Chr1	1934	p1	(T)17	17	1449317	1449333
Chr1	1935	p1	(T)29	29	1450530	1450558
Chr1	1936	p3	(AAT)6	18	1451311	1451328
Chr1	1937	p1	(A)11	11	1451329	1451339
Chr1	1938	p1	(T)10	10	1451594	1451603
Chr1	1939	p1	(T)17	17	1451615	1451631
Chr1	1940	p3	(TAT)4	12	1452366	1452377
Chr1	1941	p1	(T)11	11	1452411	1452421
Chr1	1942	p1	(T)10	10	1452518	1452527
Chr1	1943	p3	(TTC)4	12	1452549	1452560
Chr1	1944	p1	(T)10	10	1452568	1452577
Chr1	1945	p3	(TTA)4	12	1453400	1453411
Chr1	1946	p1	(A)10	10	1453494	1453503
Chr1	1947	p1	(A)10	10	1455263	1455272
Chr1	1948	p1	(A)11	11	1455642	1455652
Chr1	1949	p2	(AT)7	14	1456747	1456760
Chr1	1950	p1	(A)16	16	1456983	1456998
Chr1	1951	p1	(T)12	12	1457013	1457024
Chr1	1952	p1	(A)10	10	1457083	1457092
Chr1	1953	p3	(TTA)5	15	1459177	1459191
Chr1	1954	p1	(T)13	13	1460181	1460193
Chr1	1955	p1	(A)10	10	1462049	1462058
Chr1	1956	p4	(AATA)4	16	1462572	1462587
Chr1	1957	p1	(A)10	10	1463137	1463146
Chr1	1958	p1	(A)11	11	1464539	1464549
Chr1	1959	p1	(A)10	10	1464910	1464919
Chr1	1960	p1	(A)25	25	1464983	1465007
Chr1	1961	p3	(AAT)5	15	1465241	1465255
Chr1	1962	p1	(A)10	10	1466030	1466039
Chr1	1963	p1	(A)11	11	1467353	1467363
Chr1	1964	p1	(T)10	10	1467907	1467916
Chr1	1965	p1	(T)10	10	1468142	1468151
Chr1	1966	p1	(A)15	15	1470019	1470033
Chr1	1967	p1	(T)10	10	1470470	1470479
Chr1	1968	p1	(A)10	10	1470680	1470689
Chr1	1969	p2	(TA)6	12	1470863	1470874
Chr1	1970	p1	(A)14	14	1470911	1470924
Chr1	1971	p1	(T)12	12	1471107	1471118
Chr1	1972	p2	(TA)7	14	1471444	1471457
Chr1	1973	p3	(AAT)6	18	1473358	1473375
Chr1	1974	p1	(A)11	11	1473443	1473453
Chr1	1975	p2	(AT)7	14	1473638	1473651
Chr1	1976	p1	(A)19	19	1474549	1474567
Chr1	1977	p1	(T)17	17	1474592	1474608
Chr1	1978	p1	(A)10	10	1474866	1474875
Chr1	1979	p4	(TTAT)4	16	1475282	1475297
Chr1	1980	p3	(TTA)4	12	1476998	1477009
Chr1	1981	p1	(A)18	18	1477113	1477130
Chr1	1982	p1	(T)25	25	1477249	1477273
Chr1	1983	p1	(A)16	16	1477466	1477481
Chr1	1984	p3	(TTA)5	15	1477971	1477985
Chr1	1985	p1	(T)10	10	1478215	1478224
Chr1	1986	p3	(AAT)5	15	1478232	1478246
Chr1	1987	p1	(A)26	26	1478751	1478776
Chr1	1988	p1	(A)21	21	1478836	1478856
Chr1	1989	p1	(A)10	10	1479149	1479158
Chr1	1990	p4	(TTAT)4	16	1479558	1479573
Chr1	1991	p5	(GCTTT)4	20	1481541	1481560
Chr1	1992	p2	(TC)10	20	1484652	1484671
Chr1	1993	p1	(T)10	10	1484674	1484683
Chr1	1994	p1	(T)10	10	1486963	1486972
Chr1	1995	p1	(T)34	34	1487884	1487917
Chr1	1996	p1	(T)11	11	1488857	1488867
Chr1	1997	p1	(T)10	10	1489406	1489415
[truncated: 329,065+ more rows]
