# Supplementary material for: Genome-Wide Analysis of Simple Sequence Repeats in Bitter Gourd (Momordica charantia)
Source: Front Plant Sci. 2017 Jun 22;8:1103. doi: 10.3389/fpls.2017.01103 (PMC5479929; doi:10.3389/fpls.2017.01103)
Supplement: Supplementary file 7 [file Table_7.xlsx]

## Sheet: Table S7
Supplementary Table S7. SSR motifs identified in the watermelon 'WCG' genome.
WCG
ID	SSR nr.	SSR type	SSR	size	start	end
CG_Chr01	1	p1	(A)10	10	6973	6982
CG_Chr01	2	p1	(A)10	10	8012	8021
CG_Chr01	3	p1	(A)10	10	11614	11623
CG_Chr01	4	p1	(A)18	18	12036	12053
CG_Chr01	5	p1	(A)11	11	15159	15169
CG_Chr01	6	p1	(A)12	12	15336	15347
CG_Chr01	7	p1	(A)10	10	17089	17098
CG_Chr01	8	p1	(T)40	40	17641	17680
CG_Chr01	9	p1	(T)26	26	21231	21256
CG_Chr01	10	p1	(T)63	63	23159	23221
CG_Chr01	11	p6	(TTTTCT)4	24	26870	26893
CG_Chr01	12	p4	(AAAG)4	16	27017	27032
CG_Chr01	13	p1	(A)10	10	28372	28381
CG_Chr01	14	p2	(TA)11	22	30222	30243
CG_Chr01	15	p1	(A)10	10	34854	34863
CG_Chr01	16	p1	(T)12	12	37617	37628
CG_Chr01	17	p1	(A)11	11	37980	37990
CG_Chr01	18	p3	(GCA)5	15	40774	40788
CG_Chr01	19	p1	(T)10	10	41239	41248
CG_Chr01	20	p1	(T)15	15	41258	41272
CG_Chr01	21	p1	(A)12	12	44379	44390
CG_Chr01	22	p1	(A)10	10	45264	45273
CG_Chr01	23	p4	(AAAT)4	16	48362	48377
CG_Chr01	24	p6	(AAAAAG)4	24	50297	50320
CG_Chr01	25	p1	(C)19	19	51864	51882
CG_Chr01	26	p1	(C)22	22	52122	52143
CG_Chr01	27	p1	(T)17	17	54995	55011
CG_Chr01	28	p1	(T)11	11	55081	55091
CG_Chr01	29	p1	(A)10	10	56149	56158
CG_Chr01	30	p2	(TA)6	12	56195	56206
CG_Chr01	31	p1	(T)16	16	57507	57522
CG_Chr01	32	p1	(T)19	19	60109	60127
CG_Chr01	33	p3	(TCC)6	18	60787	60804
CG_Chr01	34	p2	(AT)6	12	61594	61605
CG_Chr01	35	p1	(A)14	14	62807	62820
CG_Chr01	36	p2	(AT)12	24	62875	62898
CG_Chr01	37	p3	(AAT)4	12	63309	63320
CG_Chr01	38	p1	(A)10	10	66869	66878
CG_Chr01	39	p3	(AAT)5	15	67031	67045
CG_Chr01	40	p1	(T)11	11	67354	67364
CG_Chr01	41	p1	(T)10	10	68548	68557
CG_Chr01	42	p1	(A)10	10	71731	71740
CG_Chr01	43	p3	(AGA)4	12	74426	74437
CG_Chr01	44	p3	(AGA)4	12	74588	74599
CG_Chr01	45	p6	(ACATCC)5	30	74822	74851
CG_Chr01	46	p3	(GAA)10	30	74951	74980
CG_Chr01	47	p1	(T)12	12	75318	75329
CG_Chr01	48	p1	(T)23	23	75331	75353
CG_Chr01	49	p1	(T)10	10	75357	75366
CG_Chr01	50	p1	(A)10	10	75956	75965
CG_Chr01	51	p1	(T)10	10	76426	76435
CG_Chr01	52	p1	(A)14	14	77625	77638
CG_Chr01	53	p3	(TTA)4	12	78656	78667
CG_Chr01	54	p1	(A)11	11	79562	79572
CG_Chr01	55	p1	(A)11	11	79772	79782
CG_Chr01	56	p1	(A)10	10	79986	79995
CG_Chr01	57	p1	(T)16	16	81991	82006
CG_Chr01	58	p1	(A)11	11	82197	82207
CG_Chr01	59	p1	(A)19	19	82315	82333
CG_Chr01	60	p1	(C)11	11	83609	83619
CG_Chr01	61	p1	(A)16	16	84394	84409
CG_Chr01	62	p3	(TAA)5	15	84738	84752
CG_Chr01	63	p1	(T)10	10	86417	86426
CG_Chr01	64	p3	(TCC)7	21	87230	87250
CG_Chr01	65	p3	(CCA)5	15	87267	87281
CG_Chr01	66	p1	(T)14	14	89295	89308
CG_Chr01	67	p1	(A)12	12	89718	89729
CG_Chr01	68	p3	(AAC)4	12	91443	91454
CG_Chr01	69	p1	(T)47	47	96367	96413
CG_Chr01	70	p1	(T)16	16	100382	100397
CG_Chr01	71	p1	(A)18	18	100549	100566
CG_Chr01	72	p1	(A)19	19	102974	102992
CG_Chr01	73	p1	(A)11	11	103069	103079
CG_Chr01	74	p1	(C)20	20	104124	104143
CG_Chr01	75	p1	(A)10	10	104144	104153
CG_Chr01	76	p1	(T)12	12	106582	106593
CG_Chr01	77	p1	(A)19	19	108420	108438
CG_Chr01	78	p1	(A)14	14	108626	108639
CG_Chr01	79	p1	(A)11	11	108816	108826
CG_Chr01	80	p1	(A)11	11	108875	108885
CG_Chr01	81	p1	(A)16	16	108948	108963
CG_Chr01	82	p3	(ATA)8	24	111021	111044
CG_Chr01	83	p1	(A)11	11	111888	111898
CG_Chr01	84	p2	(AT)6	12	113064	113075
CG_Chr01	85	p2	(AG)8	16	114731	114746
CG_Chr01	86	p3	(GAA)4	12	114752	114763
CG_Chr01	87	p1	(A)21	21	117565	117585
CG_Chr01	88	p1	(A)28	28	121379	121406
CG_Chr01	89	p1	(A)10	10	121577	121586
CG_Chr01	90	p1	(A)11	11	122033	122043
CG_Chr01	91	p4	(ATAA)4	16	122671	122686
CG_Chr01	92	p1	(A)12	12	123300	123311
CG_Chr01	93	p1	(A)12	12	124136	124147
CG_Chr01	94	p1	(T)10	10	124813	124822
CG_Chr01	95	p4	(TTAT)4	16	125339	125354
CG_Chr01	96	p3	(TCT)17	51	125777	125827
CG_Chr01	97	p1	(T)15	15	129245	129259
CG_Chr01	98	p2	(AT)8	16	129318	129333
CG_Chr01	99	p3	(GGT)4	12	130096	130107
CG_Chr01	100	p3	(CGC)4	12	130402	130413
CG_Chr01	101	p4	(TTAT)4	16	130825	130840
CG_Chr01	102	p1	(T)11	11	131440	131450
CG_Chr01	103	p1	(T)10	10	131812	131821
CG_Chr01	104	p3	(ATT)6	18	132269	132286
CG_Chr01	105	p4	(TTAT)5	20	132707	132726
CG_Chr01	106	p1	(T)10	10	133037	133046
CG_Chr01	107	p1	(A)12	12	133130	133141
CG_Chr01	108	p1	(A)15	15	133180	133194
CG_Chr01	109	p3	(ATT)4	12	133278	133289
CG_Chr01	110	p5	(AAATA)4	20	134238	134257
CG_Chr01	111	p1	(T)15	15	134483	134497
CG_Chr01	112	p1	(T)13	13	134568	134580
CG_Chr01	113	p4	(TTTA)4	16	135105	135120
CG_Chr01	114	p1	(T)11	11	135921	135931
CG_Chr01	115	p1	(A)13	13	137362	137374
CG_Chr01	116	p1	(T)11	11	137544	137554
CG_Chr01	117	p1	(T)10	10	138221	138230
CG_Chr01	118	p1	(A)28	28	138776	138803
CG_Chr01	119	p1	(A)18	18	138953	138970
CG_Chr01	120	p3	(AGA)6	18	140337	140354
CG_Chr01	121	p1	(A)24	24	140665	140688
CG_Chr01	122	p1	(A)24	24	140824	140847
CG_Chr01	123	p3	(ATT)4	12	140908	140919
CG_Chr01	124	p1	(T)10	10	141042	141051
CG_Chr01	125	p1	(T)10	10	142246	142255
CG_Chr01	126	p5	(AATCT)4	20	143294	143313
CG_Chr01	127	p1	(A)13	13	146100	146112
CG_Chr01	128	p1	(A)24	24	146172	146195
CG_Chr01	129	p1	(T)12	12	146464	146475
CG_Chr01	130	p2	(CT)6	12	148049	148060
CG_Chr01	131	p3	(TTA)4	12	148103	148114
CG_Chr01	132	p5	(CCAAT)4	20	148745	148764
CG_Chr01	133	p1	(A)10	10	149024	149033
CG_Chr01	134	p1	(A)17	17	149185	149201
CG_Chr01	135	p3	(TTC)12	36	149514	149549
CG_Chr01	136	p2	(CT)6	12	149552	149563
CG_Chr01	137	p2	(GA)7	14	149580	149593
CG_Chr01	138	p6	(TCCAAC)4	24	150031	150054
CG_Chr01	139	p1	(T)27	27	152138	152164
CG_Chr01	140	p5	(TTGCT)4	20	155527	155546
CG_Chr01	141	p1	(A)11	11	156319	156329
CG_Chr01	142	p1	(T)17	17	157090	157106
CG_Chr01	143	p3	(AAT)4	12	159788	159799
CG_Chr01	144	p1	(T)10	10	160644	160653
CG_Chr01	145	p1	(A)12	12	160683	160694
CG_Chr01	146	p1	(A)25	25	161451	161475
CG_Chr01	147	p3	(TTA)6	18	164984	165001
CG_Chr01	148	p1	(A)10	10	165381	165390
CG_Chr01	149	p3	(TAA)4	12	165746	165757
CG_Chr01	150	p3	(ATT)4	12	168180	168191
CG_Chr01	151	p3	(AAT)6	18	168424	168441
CG_Chr01	152	p1	(A)10	10	168522	168531
CG_Chr01	153	p1	(T)10	10	169281	169290
CG_Chr01	154	p1	(T)14	14	169340	169353
CG_Chr01	155	p1	(A)10	10	169456	169465
CG_Chr01	156	p1	(T)11	11	169504	169514
CG_Chr01	157	p1	(T)11	11	174057	174067
CG_Chr01	158	p1	(T)30	30	174252	174281
CG_Chr01	159	p1	(T)32	32	175245	175276
CG_Chr01	160	p1	(A)13	13	178797	178809
CG_Chr01	161	p4	(TTAT)4	16	179192	179207
CG_Chr01	162	p1	(A)14	14	179427	179440
CG_Chr01	163	p2	(TA)10	20	180727	180746
CG_Chr01	164	p3	(ATA)4	12	181852	181863
CG_Chr01	165	p1	(T)11	11	182543	182553
CG_Chr01	166	p4	(TTTA)4	16	182616	182631
CG_Chr01	167	p4	(TTAT)5	20	185309	185328
CG_Chr01	168	p1	(T)13	13	185420	185432
CG_Chr01	169	p1	(T)12	12	185563	185574
CG_Chr01	170	p2	(TC)8	16	189975	189990
CG_Chr01	171	p1	(A)11	11	190579	190589
CG_Chr01	172	p1	(A)82	82	190640	190721
CG_Chr01	173	p1	(A)44	44	192296	192339
CG_Chr01	174	p1	(A)11	11	193402	193412
CG_Chr01	175	p1	(A)18	18	193909	193926
CG_Chr01	176	p3	(ATT)14	42	194362	194403
CG_Chr01	177	p6	(TGGAAG)4	24	194681	194704
CG_Chr01	178	p1	(A)38	38	195249	195286
CG_Chr01	179	p1	(A)13	13	197636	197648
CG_Chr01	180	p1	(A)11	11	197650	197660
CG_Chr01	181	p1	(A)13	13	197714	197726
CG_Chr01	182	p3	(TGA)12	36	197906	197941
CG_Chr01	183	p3	(AGA)4	12	198094	198105
CG_Chr01	184	p3	(TAT)6	18	198135	198152
CG_Chr01	185	p3	(TTG)4	12	198479	198490
CG_Chr01	186	p1	(A)18	18	198647	198664
CG_Chr01	187	p5	(AGAAA)5	25	198858	198882
CG_Chr01	188	p1	(A)13	13	199139	199151
CG_Chr01	189	p1	(A)14	14	199990	200003
CG_Chr01	190	p1	(A)13	13	202847	202859
CG_Chr01	191	p1	(T)13	13	203810	203822
CG_Chr01	192	p2	(AT)6	12	204064	204075
CG_Chr01	193	p4	(AATA)4	16	204121	204136
CG_Chr01	194	p2	(TA)6	12	205434	205445
CG_Chr01	195	p1	(T)48	48	206786	206833
CG_Chr01	196	p2	(AT)9	18	207013	207030
CG_Chr01	197	p1	(T)10	10	207356	207365
CG_Chr01	198	p3	(GGC)4	12	207653	207664
CG_Chr01	199	p3	(AGG)5	15	207701	207715
CG_Chr01	200	p3	(CTC)4	12	207940	207951
CG_Chr01	201	p4	(TTTA)4	16	209034	209049
CG_Chr01	202	p3	(ATA)8	24	209715	209738
CG_Chr01	203	p1	(T)12	12	209928	209939
CG_Chr01	204	p1	(A)13	13	210485	210497
CG_Chr01	205	p1	(T)51	51	210500	210550
CG_Chr01	206	p1	(T)39	39	213171	213209
CG_Chr01	207	p2	(AC)7	14	219837	219850
CG_Chr01	208	p1	(A)10	10	220230	220239
CG_Chr01	209	p2	(AT)6	12	220987	220998
CG_Chr01	210	p2	(AT)14	28	221081	221108
CG_Chr01	211	p1	(A)12	12	221194	221205
CG_Chr01	212	p3	(AAT)4	12	221911	221922
CG_Chr01	213	p4	(ATTT)5	20	223529	223548
CG_Chr01	214	p2	(TA)6	12	223891	223902
CG_Chr01	215	p1	(A)18	18	224012	224029
CG_Chr01	216	p1	(T)24	24	224198	224221
CG_Chr01	217	p1	(T)17	17	224338	224354
CG_Chr01	218	p3	(TAA)8	24	225381	225404
CG_Chr01	219	p3	(AAG)4	12	225523	225534
CG_Chr01	220	p3	(AAT)10	30	225894	225923
CG_Chr01	221	p2	(AT)6	12	226980	226991
CG_Chr01	222	p3	(ATT)10	30	227541	227570
CG_Chr01	223	p1	(A)10	10	227573	227582
CG_Chr01	224	p3	(AAT)4	12	228359	228370
CG_Chr01	225	p2	(AT)8	16	228769	228784
CG_Chr01	226	p4	(TTAT)4	16	228785	228800
CG_Chr01	227	p1	(T)21	21	229329	229349
CG_Chr01	228	p3	(AAT)5	15	229761	229775
CG_Chr01	229	p1	(T)10	10	229890	229899
CG_Chr01	230	p1	(A)11	11	230443	230453
CG_Chr01	231	p1	(T)17	17	230759	230775
CG_Chr01	232	p2	(GA)20	40	230782	230821
CG_Chr01	233	p3	(TCT)4	12	230945	230956
CG_Chr01	234	p1	(T)11	11	230971	230981
CG_Chr01	235	p1	(T)17	17	231652	231668
CG_Chr01	236	p1	(T)17	17	231797	231813
CG_Chr01	237	p2	(TC)8	16	237108	237123
CG_Chr01	238	p1	(A)54	54	237466	237519
CG_Chr01	239	p1	(A)30	30	237954	237983
CG_Chr01	240	p1	(T)23	23	238532	238554
CG_Chr01	241	p3	(TTA)7	21	238557	238577
CG_Chr01	242	p4	(ATTA)5	20	238574	238593
CG_Chr01	243	p1	(A)10	10	238841	238850
CG_Chr01	244	p1	(A)14	14	238898	238911
CG_Chr01	245	p2	(TA)9	18	239138	239155
CG_Chr01	246	p1	(A)10	10	240080	240089
CG_Chr01	247	p2	(TC)6	12	240135	240146
CG_Chr01	248	p3	(AAT)6	18	241119	241136
CG_Chr01	249	p1	(A)11	11	241521	241531
CG_Chr01	250	p3	(AAT)7	21	241634	241654
CG_Chr01	251	p1	(A)12	12	242099	242110
CG_Chr01	252	p1	(A)11	11	242206	242216
CG_Chr01	253	p3	(AAT)6	18	242215	242232
CG_Chr01	254	p1	(A)10	10	244545	244554
CG_Chr01	255	p1	(A)14	14	244632	244645
CG_Chr01	256	p2	(AT)9	18	245217	245234
CG_Chr01	257	p1	(T)15	15	246309	246323
CG_Chr01	258	p4	(TTTA)4	16	247232	247247
CG_Chr01	259	p3	(TAA)5	15	248423	248437
CG_Chr01	260	p2	(CA)6	12	248553	248564
CG_Chr01	261	p1	(A)11	11	248654	248664
CG_Chr01	262	p1	(T)12	12	249271	249282
CG_Chr01	263	p2	(TC)11	22	253120	253141
CG_Chr01	264	p2	(TA)8	16	253142	253157
CG_Chr01	265	p1	(T)12	12	254285	254296
CG_Chr01	266	p1	(T)17	17	255062	255078
CG_Chr01	267	p3	(CTT)4	12	255523	255534
CG_Chr01	268	p3	(TGA)4	12	255850	255861
CG_Chr01	269	p2	(AT)7	14	256703	256716
CG_Chr01	270	p4	(TTGT)4	16	257071	257086
CG_Chr01	271	p1	(T)41	41	257723	257763
CG_Chr01	272	p1	(T)42	42	259664	259705
CG_Chr01	273	p1	(T)11	11	266470	266480
CG_Chr01	274	p3	(ATT)5	15	267058	267072
CG_Chr01	275	p2	(AT)10	20	268071	268090
CG_Chr01	276	p1	(T)13	13	268608	268620
CG_Chr01	277	p2	(CT)18	36	272511	272546
CG_Chr01	278	p2	(TC)11	22	272548	272569
CG_Chr01	279	p2	(CT)13	26	273873	273898
CG_Chr01	280	p1	(A)11	11	274827	274837
CG_Chr01	281	p1	(A)12	12	274919	274930
CG_Chr01	282	p1	(A)10	10	275420	275429
CG_Chr01	283	p1	(T)11	11	275826	275836
CG_Chr01	284	p1	(T)11	11	275841	275851
CG_Chr01	285	p3	(TTA)6	18	275862	275879
CG_Chr01	286	p1	(T)13	13	275968	275980
CG_Chr01	287	p3	(TTA)9	27	277022	277048
CG_Chr01	288	p1	(A)13	13	277530	277542
CG_Chr01	289	p4	(AAAT)4	16	277678	277693
CG_Chr01	290	p1	(A)11	11	277889	277899
CG_Chr01	291	p1	(T)11	11	278094	278104
CG_Chr01	292	p1	(T)14	14	279236	279249
CG_Chr01	293	p1	(A)15	15	279309	279323
CG_Chr01	294	p1	(A)13	13	285933	285945
CG_Chr01	295	p1	(T)10	10	289222	289231
CG_Chr01	296	p3	(TAT)15	45	289764	289808
CG_Chr01	297	p2	(CT)17	34	290724	290757
CG_Chr01	298	p1	(T)11	11	291135	291145
CG_Chr01	299	p1	(A)10	10	293727	293736
CG_Chr01	300	p1	(T)15	15	294948	294962
CG_Chr01	301	p1	(T)61	61	297625	297685
CG_Chr01	302	p1	(T)75	75	300200	300274
CG_Chr01	303	p3	(GAA)5	15	301328	301342
CG_Chr01	304	p2	(AT)7	14	301777	301790
CG_Chr01	305	p1	(T)12	12	301894	301905
CG_Chr01	306	p3	(TTC)11	33	302120	302152
CG_Chr01	307	p4	(AAAT)4	16	302711	302726
CG_Chr01	308	p2	(TA)7	14	306681	306694
CG_Chr01	309	p2	(AG)7	14	307725	307738
CG_Chr01	310	p1	(T)26	26	308126	308151
CG_Chr01	311	p2	(TC)6	12	308246	308257
CG_Chr01	312	p1	(T)18	18	308258	308275
CG_Chr01	313	p2	(TC)6	12	308370	308381
CG_Chr01	314	p1	(T)18	18	308382	308399
CG_Chr01	315	p2	(TC)6	12	308494	308505
CG_Chr01	316	p1	(T)18	18	308506	308523
CG_Chr01	317	p2	(TC)6	12	308618	308629
CG_Chr01	318	p1	(T)18	18	308630	308647
CG_Chr01	319	p2	(TC)6	12	308742	308753
CG_Chr01	320	p1	(T)24	24	308754	308777
CG_Chr01	321	p3	(TAT)4	12	309991	310002
CG_Chr01	322	p3	(CCG)4	12	310309	310320
CG_Chr01	323	p2	(AG)8	16	310794	310809
CG_Chr01	324	p1	(T)12	12	312016	312027
CG_Chr01	325	p2	(AT)6	12	312200	312211
CG_Chr01	326	p1	(A)12	12	312377	312388
CG_Chr01	327	p2	(TA)8	16	312439	312454
CG_Chr01	328	p1	(A)12	12	312523	312534
CG_Chr01	329	p1	(T)10	10	312907	312916
CG_Chr01	330	p1	(T)22	22	313192	313213
CG_Chr01	331	p1	(T)13	13	313318	313330
CG_Chr01	332	p3	(TTC)5	15	314579	314593
CG_Chr01	333	p3	(AAT)7	21	315877	315897
CG_Chr01	334	p1	(T)10	10	316487	316496
CG_Chr01	335	p1	(T)11	11	316618	316628
CG_Chr01	336	p2	(TA)6	12	317234	317245
CG_Chr01	337	p1	(T)21	21	317635	317655
CG_Chr01	338	p1	(A)16	16	317986	318001
CG_Chr01	339	p1	(A)12	12	318586	318597
CG_Chr01	340	p4	(ATTA)5	20	318973	318992
CG_Chr01	341	p1	(A)14	14	318995	319008
CG_Chr01	342	p1	(A)12	12	319075	319086
CG_Chr01	343	p3	(ACA)7	21	319214	319234
CG_Chr01	344	p1	(T)21	21	319482	319502
CG_Chr01	345	p2	(TA)6	12	321239	321250
CG_Chr01	346	p1	(A)10	10	324144	324153
CG_Chr01	347	p1	(T)20	20	325435	325454
CG_Chr01	348	p1	(T)11	11	325707	325717
CG_Chr01	349	p1	(A)10	10	326641	326650
CG_Chr01	350	p1	(A)12	12	326652	326663
CG_Chr01	351	p2	(TC)6	12	327387	327398
CG_Chr01	352	p3	(ATA)11	33	328392	328424
CG_Chr01	353	p1	(T)11	11	329969	329979
CG_Chr01	354	p1	(T)11	11	332949	332959
CG_Chr01	355	p1	(T)23	23	333052	333074
CG_Chr01	356	p1	(A)11	11	334284	334294
CG_Chr01	357	p3	(AAT)7	21	335096	335116
CG_Chr01	358	p4	(AATA)7	28	335114	335141
CG_Chr01	359	p1	(A)12	12	335768	335779
CG_Chr01	360	p2	(AT)19	38	336142	336179
CG_Chr01	361	p1	(A)20	20	336725	336744
CG_Chr01	362	p1	(T)14	14	337853	337866
CG_Chr01	363	p1	(T)14	14	337974	337987
CG_Chr01	364	p1	(T)10	10	338253	338262
CG_Chr01	365	p1	(T)12	12	338706	338717
CG_Chr01	366	p6	(AGAAAA)4	24	339194	339217
CG_Chr01	367	p3	(ATT)4	12	339800	339811
CG_Chr01	368	p1	(A)24	24	340176	340199
CG_Chr01	369	p1	(A)10	10	340752	340761
CG_Chr01	370	p1	(T)14	14	340867	340880
CG_Chr01	371	p4	(AAAT)4	16	341070	341085
CG_Chr01	372	p1	(T)10	10	342594	342603
CG_Chr01	373	p2	(TA)7	14	344061	344074
CG_Chr01	374	p1	(A)13	13	344466	344478
CG_Chr01	375	p2	(AT)6	12	344515	344526
CG_Chr01	376	p1	(A)17	17	345103	345119
CG_Chr01	377	p2	(TA)9	18	345688	345705
CG_Chr01	378	p2	(AT)6	12	345861	345872
CG_Chr01	379	p4	(AAAT)5	20	345918	345937
CG_Chr01	380	p1	(A)12	12	345993	346004
CG_Chr01	381	p1	(A)15	15	346388	346402
CG_Chr01	382	p1	(T)15	15	346679	346693
CG_Chr01	383	p1	(A)12	12	346913	346924
CG_Chr01	384	p1	(A)13	13	347497	347509
CG_Chr01	385	p1	(A)18	18	347792	347809
CG_Chr01	386	p1	(T)12	12	350071	350082
CG_Chr01	387	p2	(AT)6	12	350682	350693
CG_Chr01	388	p1	(T)12	12	351462	351473
CG_Chr01	389	p1	(A)11	11	351779	351789
CG_Chr01	390	p1	(T)10	10	351894	351903
CG_Chr01	391	p3	(AAT)4	12	352857	352868
CG_Chr01	392	p1	(T)19	19	353471	353489
CG_Chr01	393	p1	(T)23	23	353668	353690
CG_Chr01	394	p1	(A)10	10	353943	353952
CG_Chr01	395	p1	(A)13	13	355025	355037
CG_Chr01	396	p1	(T)17	17	355245	355261
CG_Chr01	397	p1	(T)18	18	355478	355495
CG_Chr01	398	p1	(A)10	10	355654	355663
CG_Chr01	399	p1	(T)10	10	355999	356008
CG_Chr01	400	p1	(A)20	20	356279	356298
CG_Chr01	401	p3	(TTG)9	27	357710	357736
CG_Chr01	402	p1	(T)19	19	357742	357760
CG_Chr01	403	p1	(A)11	11	361101	361111
CG_Chr01	404	p1	(A)15	15	362098	362112
CG_Chr01	405	p1	(C)17	17	365552	365568
CG_Chr01	406	p1	(A)18	18	365828	365845
CG_Chr01	407	p2	(TC)6	12	367388	367399
CG_Chr01	408	p6	(ATTTAT)4	24	367452	367475
CG_Chr01	409	p1	(T)10	10	367586	367595
CG_Chr01	410	p1	(A)13	13	367686	367698
CG_Chr01	411	p2	(AT)29	58	367808	367865
CG_Chr01	412	p1	(T)14	14	368353	368366
CG_Chr01	413	p3	(ATA)4	12	368425	368436
CG_Chr01	414	p1	(A)17	17	368467	368483
CG_Chr01	415	p2	(AT)6	12	368495	368506
CG_Chr01	416	p1	(A)17	17	369258	369274
CG_Chr01	417	p2	(TA)8	16	369900	369915
CG_Chr01	418	p1	(T)10	10	370292	370301
CG_Chr01	419	p1	(T)37	37	371128	371164
CG_Chr01	420	p1	(A)12	12	371165	371176
CG_Chr01	421	p1	(T)10	10	371635	371644
CG_Chr01	422	p1	(T)13	13	371646	371658
CG_Chr01	423	p1	(T)11	11	371805	371815
CG_Chr01	424	p1	(A)14	14	372042	372055
CG_Chr01	425	p1	(A)15	15	372247	372261
CG_Chr01	426	p1	(T)20	20	372338	372357
CG_Chr01	427	p1	(A)12	12	372358	372369
CG_Chr01	428	p1	(T)10	10	372828	372837
CG_Chr01	429	p1	(T)13	13	372839	372851
CG_Chr01	430	p1	(T)11	11	372998	373008
CG_Chr01	431	p1	(A)14	14	373235	373248
CG_Chr01	432	p1	(A)15	15	373440	373454
CG_Chr01	433	p1	(A)13	13	373556	373568
CG_Chr01	434	p1	(A)18	18	373838	373855
CG_Chr01	435	p1	(T)10	10	373971	373980
CG_Chr01	436	p1	(A)16	16	374034	374049
CG_Chr01	437	p2	(CT)9	18	374848	374865
CG_Chr01	438	p3	(GAA)13	39	376884	376922
CG_Chr01	439	p1	(A)10	10	377243	377252
CG_Chr01	440	p1	(T)10	10	378370	378379
CG_Chr01	441	p1	(T)18	18	379071	379088
CG_Chr01	442	p2	(AC)6	12	384701	384712
CG_Chr01	443	p1	(A)11	11	387857	387867
CG_Chr01	444	p6	(TCCCTA)5	30	388555	388584
CG_Chr01	445	p6	(TCCCTT)5	30	388585	388614
CG_Chr01	446	p2	(GA)6	12	389438	389449
CG_Chr01	447	p1	(T)14	14	390586	390599
CG_Chr01	448	p1	(T)11	11	390781	390791
CG_Chr01	449	p1	(T)59	59	392647	392705
CG_Chr01	450	p1	(T)49	49	394928	394976
CG_Chr01	451	p1	(T)10	10	396846	396855
CG_Chr01	452	p3	(CAA)4	12	399217	399228
CG_Chr01	453	p1	(A)16	16	399793	399808
CG_Chr01	454	p2	(TA)6	12	401358	401369
CG_Chr01	455	p1	(T)19	19	402639	402657
CG_Chr01	456	p1	(T)15	15	402996	403010
CG_Chr01	457	p1	(A)11	11	404816	404826
CG_Chr01	458	p3	(TCT)4	12	404982	404993
CG_Chr01	459	p2	(AT)6	12	405175	405186
CG_Chr01	460	p1	(A)32	32	405225	405256
CG_Chr01	461	p1	(T)10	10	405572	405581
CG_Chr01	462	p1	(A)54	54	406135	406188
CG_Chr01	463	p1	(A)24	24	406190	406213
CG_Chr01	464	p5	(AAAAC)4	20	406210	406229
CG_Chr01	465	p2	(TA)9	18	408151	408168
CG_Chr01	466	p3	(AAT)5	15	408886	408900
CG_Chr01	467	p2	(AG)9	18	409493	409510
CG_Chr01	468	p1	(T)13	13	411058	411070
CG_Chr01	469	p1	(G)17	17	411071	411087
CG_Chr01	470	p1	(A)42	42	414593	414634
CG_Chr01	471	p1	(A)17	17	414927	414943
CG_Chr01	472	p1	(A)14	14	414950	414963
CG_Chr01	473	p1	(T)11	11	416595	416605
CG_Chr01	474	p1	(A)14	14	422130	422143
CG_Chr01	475	p1	(G)13	13	422431	422443
CG_Chr01	476	p1	(A)10	10	424457	424466
CG_Chr01	477	p2	(TA)21	42	425276	425317
CG_Chr01	478	p1	(T)15	15	425845	425859
CG_Chr01	479	p1	(T)13	13	426951	426963
CG_Chr01	480	p4	(GAAA)4	16	429731	429746
CG_Chr01	481	p1	(A)10	10	429744	429753
CG_Chr01	482	p2	(TA)8	16	432408	432423
CG_Chr01	483	p1	(A)10	10	433874	433883
CG_Chr01	484	p1	(A)23	23	434179	434201
CG_Chr01	485	p1	(T)15	15	434270	434284
CG_Chr01	486	p1	(A)13	13	434626	434638
CG_Chr01	487	p3	(AAG)6	18	435069	435086
CG_Chr01	488	p3	(ATG)5	15	439448	439462
CG_Chr01	489	p1	(T)11	11	442026	442036
CG_Chr01	490	p3	(AAT)12	36	443168	443203
CG_Chr01	491	p1	(A)11	11	444156	444166
CG_Chr01	492	p3	(TTA)4	12	445564	445575
CG_Chr01	493	p4	(AATT)4	16	446291	446306
CG_Chr01	494	p3	(AGA)4	12	446352	446363
CG_Chr01	495	p2	(AG)7	14	449199	449212
CG_Chr01	496	p2	(CT)12	24	449769	449792
CG_Chr01	497	p2	(CT)8	16	450040	450055
CG_Chr01	498	p1	(T)14	14	450154	450167
CG_Chr01	499	p3	(ATA)5	15	450186	450200
CG_Chr01	500	p1	(G)16	16	450422	450437
CG_Chr01	501	p4	(AAAT)4	16	466361	466376
CG_Chr01	502	p1	(A)17	17	466442	466458
CG_Chr01	503	p1	(A)10	10	467841	467850
CG_Chr01	504	p1	(A)10	10	473195	473204
CG_Chr01	505	p2	(AT)10	20	474207	474226
CG_Chr01	506	p2	(AT)9	18	474229	474246
CG_Chr01	507	p1	(A)14	14	476109	476122
CG_Chr01	508	p1	(A)11	11	481524	481534
CG_Chr01	509	p1	(A)10	10	482168	482177
CG_Chr01	510	p1	(A)13	13	482458	482470
CG_Chr01	511	p1	(A)10	10	483096	483105
CG_Chr01	512	p2	(AG)7	14	487688	487701
CG_Chr01	513	p1	(A)11	11	488528	488538
CG_Chr01	514	p1	(T)12	12	489617	489628
CG_Chr01	515	p1	(A)10	10	489839	489848
CG_Chr01	516	p1	(A)10	10	489990	489999
CG_Chr01	517	p1	(A)16	16	490089	490104
CG_Chr01	518	p3	(CTT)4	12	490237	490248
CG_Chr01	519	p3	(AAG)4	12	490733	490744
CG_Chr01	520	p1	(A)16	16	502909	502924
CG_Chr01	521	p1	(T)17	17	502952	502968
CG_Chr01	522	p1	(A)29	29	503229	503257
CG_Chr01	523	p1	(T)16	16	503468	503483
CG_Chr01	524	p1	(T)16	16	503586	503601
CG_Chr01	525	p1	(A)10	10	503765	503774
CG_Chr01	526	p2	(TA)6	12	504384	504395
CG_Chr01	527	p3	(AAT)4	12	504889	504900
CG_Chr01	528	p3	(AAT)4	12	505059	505070
CG_Chr01	529	p2	(TA)7	14	505206	505219
CG_Chr01	530	p2	(AT)26	52	506909	506960
CG_Chr01	531	p1	(T)15	15	506988	507002
CG_Chr01	532	p2	(AT)6	12	507145	507156
CG_Chr01	533	p1	(T)10	10	507190	507199
CG_Chr01	534	p4	(TCTT)4	16	508683	508698
CG_Chr01	535	p1	(T)12	12	509035	509046
CG_Chr01	536	p1	(A)11	11	509170	509180
CG_Chr01	537	p2	(CT)6	12	510861	510872
CG_Chr01	538	p2	(TC)7	14	511509	511522
CG_Chr01	539	p1	(T)18	18	513706	513723
CG_Chr01	540	p1	(A)10	10	514208	514217
CG_Chr01	541	p1	(T)11	11	515794	515804
CG_Chr01	542	p1	(A)16	16	516243	516258
CG_Chr01	543	p2	(TA)6	12	517657	517668
CG_Chr01	544	p1	(A)11	11	519278	519288
CG_Chr01	545	p3	(TAA)4	12	519290	519301
CG_Chr01	546	p3	(TTA)4	12	521143	521154
CG_Chr01	547	p3	(TTA)10	30	521724	521753
CG_Chr01	548	p1	(A)18	18	522200	522217
CG_Chr01	549	p1	(T)13	13	523616	523628
CG_Chr01	550	p1	(A)13	13	523679	523691
CG_Chr01	551	p1	(A)10	10	524431	524440
CG_Chr01	552	p3	(ATA)4	12	524442	524453
CG_Chr01	553	p1	(T)17	17	526198	526214
CG_Chr01	554	p4	(TTAA)4	16	526943	526958
CG_Chr01	555	p2	(TA)7	14	527003	527016
CG_Chr01	556	p1	(T)11	11	527352	527362
CG_Chr01	557	p1	(T)20	20	527544	527563
CG_Chr01	558	p1	(T)23	23	527800	527822
CG_Chr01	559	p1	(T)25	25	531073	531097
CG_Chr01	560	p1	(T)10	10	531297	531306
CG_Chr01	561	p1	(A)10	10	531511	531520
CG_Chr01	562	p1	(A)15	15	532258	532272
CG_Chr01	563	p1	(A)10	10	532453	532462
CG_Chr01	564	p1	(A)10	10	533787	533796
CG_Chr01	565	p2	(GA)6	12	533875	533886
CG_Chr01	566	p1	(T)11	11	534230	534240
CG_Chr01	567	p3	(ATT)4	12	534251	534262
CG_Chr01	568	p2	(AT)6	12	536168	536179
CG_Chr01	569	p1	(A)11	11	536838	536848
CG_Chr01	570	p1	(T)29	29	538575	538603
CG_Chr01	571	p1	(A)10	10	539169	539178
CG_Chr01	572	p1	(T)24	24	539440	539463
CG_Chr01	573	p1	(T)10	10	539657	539666
CG_Chr01	574	p1	(T)11	11	540488	540498
CG_Chr01	575	p2	(AT)7	14	542097	542110
CG_Chr01	576	p1	(A)11	11	542161	542171
CG_Chr01	577	p1	(T)14	14	542176	542189
CG_Chr01	578	p1	(A)10	10	542190	542199
CG_Chr01	579	p1	(T)10	10	542840	542849
CG_Chr01	580	p1	(A)11	11	546143	546153
CG_Chr01	581	p1	(T)33	33	546942	546974
CG_Chr01	582	p1	(T)33	33	548209	548241
CG_Chr01	583	p1	(T)11	11	548583	548593
CG_Chr01	584	p3	(AAT)4	12	548934	548945
CG_Chr01	585	p1	(A)39	39	550616	550654
CG_Chr01	586	p1	(A)59	59	551017	551075
CG_Chr01	587	p1	(T)12	12	554036	554047
CG_Chr01	588	p3	(ATT)10	30	554205	554234
CG_Chr01	589	p3	(CGG)4	12	554497	554508
CG_Chr01	590	p1	(T)10	10	558772	558781
CG_Chr01	591	p3	(TTA)5	15	560402	560416
CG_Chr01	592	p3	(TAT)5	15	560422	560436
CG_Chr01	593	p1	(T)117	117	561812	561928
CG_Chr01	594	p2	(AT)30	60	562056	562115
CG_Chr01	595	p4	(TTAT)4	16	562116	562131
CG_Chr01	596	p1	(T)13	13	562170	562182
CG_Chr01	597	p1	(A)10	10	563588	563597
CG_Chr01	598	p1	(A)11	11	563819	563829
CG_Chr01	599	p2	(TC)6	12	565087	565098
CG_Chr01	600	p1	(T)13	13	565431	565443
CG_Chr01	601	p1	(T)10	10	570442	570451
CG_Chr01	602	p6	(TTTTTC)4	24	570472	570495
CG_Chr01	603	p1	(T)11	11	570496	570506
CG_Chr01	604	p1	(A)12	12	577755	577766
CG_Chr01	605	p1	(A)14	14	578943	578956
CG_Chr01	606	p1	(A)11	11	579327	579337
CG_Chr01	607	p1	(T)14	14	580533	580546
CG_Chr01	608	p1	(A)10	10	581234	581243
CG_Chr01	609	p2	(AT)17	34	582463	582496
CG_Chr01	610	p5	(TTATT)4	20	588012	588031
CG_Chr01	611	p1	(T)14	14	588597	588610
CG_Chr01	612	p3	(TTA)6	18	589293	589310
CG_Chr01	613	p2	(TA)9	18	589697	589714
CG_Chr01	614	p1	(T)11	11	589908	589918
CG_Chr01	615	p1	(A)27	27	590735	590761
CG_Chr01	616	p2	(TA)14	28	591082	591109
CG_Chr01	617	p3	(TTA)4	12	591572	591583
CG_Chr01	618	p1	(T)15	15	591975	591989
CG_Chr01	619	p1	(A)10	10	592277	592286
CG_Chr01	620	p1	(A)14	14	592466	592479
CG_Chr01	621	p2	(TA)12	24	592480	592503
CG_Chr01	622	p1	(T)12	12	592884	592895
CG_Chr01	623	p1	(A)10	10	593413	593422
CG_Chr01	624	p1	(A)13	13	593567	593579
CG_Chr01	625	p1	(T)26	26	600239	600264
CG_Chr01	626	p2	(TA)9	18	602181	602198
CG_Chr01	627	p1	(T)12	12	602902	602913
CG_Chr01	628	p3	(AAT)13	39	603668	603706
CG_Chr01	629	p1	(T)11	11	604407	604417
CG_Chr01	630	p3	(ATT)5	15	605590	605604
CG_Chr01	631	p1	(A)13	13	605986	605998
CG_Chr01	632	p1	(T)12	12	608286	608297
CG_Chr01	633	p2	(AT)21	42	609226	609267
CG_Chr01	634	p3	(AAT)4	12	611203	611214
CG_Chr01	635	p1	(A)19	19	611228	611246
CG_Chr01	636	p1	(T)14	14	612603	612616
CG_Chr01	637	p1	(C)15	15	613873	613887
CG_Chr01	638	p1	(A)13	13	613888	613900
CG_Chr01	639	p1	(T)10	10	616660	616669
CG_Chr01	640	p1	(A)12	12	620207	620218
CG_Chr01	641	p1	(A)10	10	620696	620705
CG_Chr01	642	p3	(AAG)4	12	623088	623099
CG_Chr01	643	p1	(A)19	19	623891	623909
CG_Chr01	644	p1	(A)10	10	624673	624682
CG_Chr01	645	p2	(TA)6	12	625192	625203
CG_Chr01	646	p1	(A)10	10	626274	626283
CG_Chr01	647	p1	(A)11	11	626776	626786
CG_Chr01	648	p1	(A)10	10	626819	626828
CG_Chr01	649	p3	(GAA)4	12	626830	626841
CG_Chr01	650	p1	(A)18	18	627812	627829
CG_Chr01	651	p1	(A)10	10	628091	628100
CG_Chr01	652	p1	(A)17	17	630978	630994
CG_Chr01	653	p1	(A)15	15	631092	631106
CG_Chr01	654	p1	(A)10	10	632042	632051
CG_Chr01	655	p6	(TTTTCT)4	24	632297	632320
CG_Chr01	656	p1	(T)25	25	634092	634116
CG_Chr01	657	p1	(A)13	13	634798	634810
CG_Chr01	658	p2	(TA)6	12	635555	635566
CG_Chr01	659	p2	(GA)20	40	637086	637125
CG_Chr01	660	p1	(A)14	14	637125	637138
CG_Chr01	661	p1	(A)10	10	637455	637464
CG_Chr01	662	p1	(A)17	17	638042	638058
CG_Chr01	663	p3	(TTA)8	24	638985	639008
CG_Chr01	664	p1	(A)16	16	640205	640220
CG_Chr01	665	p1	(A)24	24	641051	641074
CG_Chr01	666	p6	(AGGGAG)5	30	642501	642530
CG_Chr01	667	p1	(T)25	25	642750	642774
CG_Chr01	668	p1	(A)10	10	642839	642848
CG_Chr01	669	p1	(A)23	23	642920	642942
CG_Chr01	670	p1	(T)19	19	643141	643159
CG_Chr01	671	p1	(T)10	10	643574	643583
CG_Chr01	672	p2	(AT)6	12	644436	644447
CG_Chr01	673	p1	(A)10	10	645478	645487
CG_Chr01	674	p1	(A)17	17	645730	645746
CG_Chr01	675	p4	(AAAT)4	16	646289	646304
CG_Chr01	676	p1	(T)11	11	646382	646392
CG_Chr01	677	p3	(AAT)4	12	646891	646902
CG_Chr01	678	p3	(AAT)11	33	647072	647104
CG_Chr01	679	p1	(T)10	10	648798	648807
CG_Chr01	680	p1	(T)12	12	648855	648866
CG_Chr01	681	p1	(T)12	12	648931	648942
CG_Chr01	682	p3	(ATT)21	63	649017	649079
CG_Chr01	683	p3	(TTC)4	12	649615	649626
CG_Chr01	684	p1	(A)26	26	649783	649808
CG_Chr01	685	p3	(GAA)7	21	650729	650749
CG_Chr01	686	p4	(TAAA)4	16	650920	650935
CG_Chr01	687	p1	(T)17	17	651064	651080
CG_Chr01	688	p2	(AT)21	42	651496	651537
CG_Chr01	689	p2	(AC)8	16	651540	651555
CG_Chr01	690	p3	(TCT)4	12	651762	651773
CG_Chr01	691	p1	(A)10	10	652858	652867
CG_Chr01	692	p1	(T)10	10	653731	653740
CG_Chr01	693	p2	(TA)21	42	654064	654105
CG_Chr01	694	p1	(A)13	13	654720	654732
CG_Chr01	695	p1	(A)10	10	654786	654795
CG_Chr01	696	p4	(ATAA)6	24	654943	654966
CG_Chr01	697	p1	(T)10	10	656103	656112
CG_Chr01	698	p2	(TA)7	14	656951	656964
CG_Chr01	699	p5	(TTTTC)4	20	660646	660665
CG_Chr01	700	p1	(T)17	17	662048	662064
CG_Chr01	701	p1	(A)15	15	663007	663021
CG_Chr01	702	p3	(CTT)9	27	663323	663349
CG_Chr01	703	p1	(T)10	10	663757	663766
CG_Chr01	704	p2	(TC)18	36	664132	664167
CG_Chr01	705	p2	(TC)200	400	665262	665661
CG_Chr01	706	p2	(AT)7	14	666251	666264
CG_Chr01	707	p1	(T)12	12	666264	666275
CG_Chr01	708	p1	(T)11	11	666734	666744
CG_Chr01	709	p1	(T)12	12	666943	666954
CG_Chr01	710	p2	(AT)14	28	669995	670022
CG_Chr01	711	p1	(A)11	11	670193	670203
CG_Chr01	712	p1	(A)10	10	670474	670483
CG_Chr01	713	p1	(A)10	10	671577	671586
CG_Chr01	714	p1	(T)12	12	672026	672037
CG_Chr01	715	p1	(A)11	11	672123	672133
CG_Chr01	716	p1	(T)23	23	678037	678059
CG_Chr01	717	p1	(T)26	26	678310	678335
CG_Chr01	718	p1	(T)11	11	680618	680628
CG_Chr01	719	p1	(T)21	21	680636	680656
CG_Chr01	720	p1	(T)14	14	681330	681343
CG_Chr01	721	p1	(T)18	18	682174	682191
CG_Chr01	722	p1	(T)10	10	682410	682419
CG_Chr01	723	p1	(A)30	30	683278	683307
CG_Chr01	724	p1	(A)21	21	683919	683939
CG_Chr01	725	p1	(A)14	14	684747	684760
CG_Chr01	726	p1	(T)10	10	684954	684963
CG_Chr01	727	p1	(A)10	10	685548	685557
CG_Chr01	728	p1	(A)12	12	685667	685678
CG_Chr01	729	p1	(A)12	12	685782	685793
CG_Chr01	730	p1	(T)18	18	687409	687426
CG_Chr01	731	p3	(TTC)5	15	687907	687921
CG_Chr01	732	p1	(A)16	16	688125	688140
CG_Chr01	733	p1	(T)11	11	690531	690541
CG_Chr01	734	p4	(AATT)4	16	691853	691868
CG_Chr01	735	p1	(A)10	10	691869	691878
CG_Chr01	736	p1	(T)16	16	692018	692033
CG_Chr01	737	p1	(T)10	10	693231	693240
CG_Chr01	738	p2	(AT)9	18	693782	693799
CG_Chr01	739	p3	(TTA)5	15	694590	694604
CG_Chr01	740	p1	(A)15	15	694764	694778
CG_Chr01	741	p1	(A)15	15	695197	695211
CG_Chr01	742	p1	(A)13	13	695750	695762
CG_Chr01	743	p1	(T)18	18	696468	696485
CG_Chr01	744	p1	(A)18	18	696748	696765
CG_Chr01	745	p3	(AAG)5	15	696768	696782
CG_Chr01	746	p1	(A)12	12	696963	696974
CG_Chr01	747	p1	(A)10	10	697272	697281
CG_Chr01	748	p1	(A)13	13	697387	697399
CG_Chr01	749	p1	(A)11	11	697523	697533
CG_Chr01	750	p1	(T)12	12	697754	697765
CG_Chr01	751	p3	(TTA)12	36	698094	698129
CG_Chr01	752	p1	(T)11	11	698387	698397
CG_Chr01	753	p1	(A)16	16	698714	698729
CG_Chr01	754	p3	(ATT)4	12	700225	700236
CG_Chr01	755	p3	(ATT)5	15	700608	700622
CG_Chr01	756	p1	(T)16	16	700809	700824
CG_Chr01	757	p1	(T)19	19	701003	701021
CG_Chr01	758	p1	(A)14	14	702255	702268
CG_Chr01	759	p1	(A)11	11	702886	702896
CG_Chr01	760	p1	(A)10	10	703040	703049
CG_Chr01	761	p1	(T)12	12	703278	703289
CG_Chr01	762	p3	(AGG)4	12	710859	710870
CG_Chr01	763	p6	(TTGATT)4	24	712039	712062
CG_Chr01	764	p3	(TTC)4	12	716617	716628
CG_Chr01	765	p2	(TC)16	32	719069	719100
CG_Chr01	766	p1	(A)10	10	719487	719496
CG_Chr01	767	p3	(ATA)7	21	720292	720312
CG_Chr01	768	p1	(A)14	14	720894	720907
CG_Chr01	769	p4	(ATTT)4	16	722555	722570
CG_Chr01	770	p2	(AT)8	16	722634	722649
CG_Chr01	771	p1	(A)18	18	723024	723041
CG_Chr01	772	p1	(T)14	14	723890	723903
CG_Chr01	773	p1	(T)12	12	724078	724089
CG_Chr01	774	p1	(A)10	10	724311	724320
CG_Chr01	775	p2	(AT)6	12	724738	724749
CG_Chr01	776	p1	(A)18	18	724752	724769
CG_Chr01	777	p1	(A)26	26	724920	724945
CG_Chr01	778	p1	(A)19	19	725148	725166
CG_Chr01	779	p1	(A)10	10	725225	725234
CG_Chr01	780	p1	(T)10	10	725476	725485
CG_Chr01	781	p3	(CTT)5	15	725834	725848
CG_Chr01	782	p1	(T)21	21	726344	726364
CG_Chr01	783	p4	(AATA)5	20	726547	726566
CG_Chr01	784	p2	(TA)6	12	726742	726753
CG_Chr01	785	p1	(A)13	13	726832	726844
CG_Chr01	786	p2	(AT)11	22	726870	726891
CG_Chr01	787	p1	(T)17	17	727538	727554
CG_Chr01	788	p1	(T)11	11	727761	727771
CG_Chr01	789	p1	(T)11	11	727940	727950
CG_Chr01	790	p2	(TA)10	20	728103	728122
CG_Chr01	791	p2	(CT)22	44	729192	729235
CG_Chr01	792	p2	(CT)22	44	729238	729281
CG_Chr01	793	p1	(T)10	10	729472	729481
CG_Chr01	794	p1	(A)14	14	729654	729667
CG_Chr01	795	p1	(T)11	11	730257	730267
CG_Chr01	796	p2	(AT)8	16	730278	730293
CG_Chr01	797	p2	(AC)6	12	730294	730305
CG_Chr01	798	p3	(TTA)5	15	730328	730342
CG_Chr01	799	p1	(T)16	16	730469	730484
CG_Chr01	800	p1	(A)14	14	730792	730805
CG_Chr01	801	p3	(AAT)6	18	731195	731212
CG_Chr01	802	p2	(TC)17	34	731277	731310
CG_Chr01	803	p2	(TA)10	20	731311	731330
CG_Chr01	804	p3	(GAA)7	21	731450	731470
CG_Chr01	805	p3	(GAA)4	12	731735	731746
CG_Chr01	806	p3	(TAA)4	12	732244	732255
CG_Chr01	807	p3	(AAT)4	12	732270	732281
CG_Chr01	808	p3	(AAT)8	24	732970	732993
CG_Chr01	809	p3	(GAA)11	33	733136	733168
CG_Chr01	810	p2	(AT)8	16	733855	733870
CG_Chr01	811	p3	(ATT)7	21	733897	733917
CG_Chr01	812	p4	(AAAC)4	16	736229	736244
CG_Chr01	813	p1	(T)10	10	738785	738794
CG_Chr01	814	p3	(TTC)4	12	738793	738804
CG_Chr01	815	p1	(A)13	13	740955	740967
CG_Chr01	816	p2	(AG)8	16	741242	741257
CG_Chr01	817	p1	(T)11	11	742386	742396
CG_Chr01	818	p1	(T)20	20	745252	745271
CG_Chr01	819	p1	(T)27	27	745561	745587
CG_Chr01	820	p3	(TTC)5	15	747407	747421
CG_Chr01	821	p1	(T)41	41	747422	747462
CG_Chr01	822	p1	(T)20	20	749361	749380
CG_Chr01	823	p1	(T)54	54	749382	749435
CG_Chr01	824	p1	(T)17	17	750082	750098
CG_Chr01	825	p1	(T)10	10	750886	750895
CG_Chr01	826	p1	(A)12	12	753095	753106
CG_Chr01	827	p1	(A)19	19	755103	755121
CG_Chr01	828	p1	(A)13	13	756360	756372
CG_Chr01	829	p1	(A)13	13	757273	757285
CG_Chr01	830	p1	(A)27	27	757352	757378
CG_Chr01	831	p1	(A)46	46	758652	758697
CG_Chr01	832	p1	(A)10	10	759577	759586
CG_Chr01	833	p3	(GGA)4	12	760210	760221
CG_Chr01	834	p3	(TAA)18	54	760492	760545
CG_Chr01	835	p3	(CGG)5	15	761275	761289
CG_Chr01	836	p1	(A)14	14	761556	761569
CG_Chr01	837	p2	(AG)6	12	761673	761684
CG_Chr01	838	p3	(AAT)4	12	762396	762407
CG_Chr01	839	p3	(ATA)4	12	762408	762419
CG_Chr01	840	p1	(T)10	10	762549	762558
CG_Chr01	841	p1	(T)11	11	762592	762602
CG_Chr01	842	p1	(A)11	11	762874	762884
CG_Chr01	843	p1	(A)11	11	763602	763612
CG_Chr01	844	p1	(T)11	11	764436	764446
CG_Chr01	845	p3	(ATT)7	21	764801	764821
CG_Chr01	846	p1	(T)13	13	765523	765535
CG_Chr01	847	p1	(T)10	10	765537	765546
CG_Chr01	848	p1	(A)12	12	765701	765712
CG_Chr01	849	p1	(A)11	11	765837	765847
CG_Chr01	850	p1	(T)10	10	765898	765907
CG_Chr01	851	p1	(A)11	11	767334	767344
CG_Chr01	852	p1	(A)10	10	767350	767359
CG_Chr01	853	p1	(T)16	16	767510	767525
CG_Chr01	854	p1	(A)10	10	768034	768043
CG_Chr01	855	p4	(TTTA)4	16	768232	768247
CG_Chr01	856	p1	(T)10	10	768254	768263
CG_Chr01	857	p5	(TTTTA)4	20	769851	769870
CG_Chr01	858	p1	(T)22	22	770407	770428
CG_Chr01	859	p1	(A)10	10	770429	770438
CG_Chr01	860	p1	(T)11	11	771517	771527
CG_Chr01	861	p3	(TAT)10	30	771622	771651
CG_Chr01	862	p3	(TAT)5	15	771653	771667
CG_Chr01	863	p1	(A)14	14	772208	772221
CG_Chr01	864	p1	(T)14	14	772304	772317
CG_Chr01	865	p1	(A)16	16	773631	773646
CG_Chr01	866	p2	(TC)14	28	774347	774374
CG_Chr01	867	p1	(T)13	13	774401	774413
CG_Chr01	868	p1	(T)10	10	774415	774424
CG_Chr01	869	p1	(A)20	20	774599	774618
CG_Chr01	870	p2	(TA)10	20	775524	775543
CG_Chr01	871	p1	(A)21	21	777402	777422
CG_Chr01	872	p1	(T)10	10	777989	777998
CG_Chr01	873	p6	(AAAATA)4	24	780071	780094
CG_Chr01	874	p1	(C)13	13	781206	781218
CG_Chr01	875	p1	(A)10	10	782210	782219
CG_Chr01	876	p3	(AGA)7	21	783897	783917
CG_Chr01	877	p1	(T)15	15	784087	784101
CG_Chr01	878	p1	(T)10	10	784278	784287
CG_Chr01	879	p1	(A)15	15	784325	784339
CG_Chr01	880	p2	(TC)6	12	786347	786358
CG_Chr01	881	p1	(A)11	11	786897	786907
CG_Chr01	882	p3	(TAT)5	15	787002	787016
CG_Chr01	883	p1	(T)14	14	787393	787406
CG_Chr01	884	p1	(T)12	12	787427	787438
CG_Chr01	885	p1	(T)14	14	787710	787723
CG_Chr01	886	p1	(A)12	12	787928	787939
CG_Chr01	887	p2	(AT)6	12	788041	788052
CG_Chr01	888	p1	(A)12	12	789795	789806
CG_Chr01	889	p1	(A)10	10	789808	789817
CG_Chr01	890	p3	(ATT)5	15	790594	790608
CG_Chr01	891	p1	(A)18	18	790784	790801
CG_Chr01	892	p2	(AG)13	26	791498	791523
CG_Chr01	893	p3	(TTA)7	21	794611	794631
CG_Chr01	894	p1	(T)13	13	795249	795261
CG_Chr01	895	p1	(T)10	10	795632	795641
CG_Chr01	896	p1	(T)20	20	795854	795873
CG_Chr01	897	p4	(ATAA)5	20	797459	797478
CG_Chr01	898	p3	(ATT)7	21	797542	797562
CG_Chr01	899	p1	(A)12	12	798404	798415
CG_Chr01	900	p3	(AAT)5	15	799428	799442
CG_Chr01	901	p1	(A)10	10	799457	799466
CG_Chr01	902	p3	(TTA)10	30	800429	800458
CG_Chr01	903	p2	(TA)7	14	801102	801115
CG_Chr01	904	p1	(A)13	13	802469	802481
CG_Chr01	905	p2	(CT)7	14	802902	802915
CG_Chr01	906	p1	(C)10	10	802963	802972
CG_Chr01	907	p3	(AAT)4	12	803048	803059
CG_Chr01	908	p2	(AT)7	14	803213	803226
CG_Chr01	909	p1	(A)10	10	803587	803596
CG_Chr01	910	p3	(TTC)5	15	804514	804528
CG_Chr01	911	p3	(CTT)5	15	804566	804580
CG_Chr01	912	p1	(T)12	12	810143	810154
CG_Chr01	913	p2	(TA)9	18	811437	811454
CG_Chr01	914	p1	(A)11	11	811526	811536
CG_Chr01	915	p2	(TA)8	16	812459	812474
CG_Chr01	916	p1	(T)22	22	813211	813232
CG_Chr01	917	p3	(AAG)7	21	814388	814408
CG_Chr01	918	p1	(A)14	14	814430	814443
CG_Chr01	919	p1	(A)14	14	814525	814538
CG_Chr01	920	p1	(A)14	14	814620	814633
CG_Chr01	921	p3	(AAG)4	12	814632	814643
CG_Chr01	922	p1	(T)52	52	814854	814905
CG_Chr01	923	p1	(A)17	17	815153	815169
CG_Chr01	924	p1	(T)14	14	816072	816085
CG_Chr01	925	p1	(C)11	11	816177	816187
CG_Chr01	926	p1	(A)16	16	816188	816203
CG_Chr01	927	p1	(T)10	10	816591	816600
CG_Chr01	928	p1	(A)11	11	816601	816611
CG_Chr01	929	p1	(A)20	20	817380	817399
CG_Chr01	930	p1	(T)10	10	817888	817897
CG_Chr01	931	p2	(TA)16	32	819024	819055
CG_Chr01	932	p1	(A)14	14	821689	821702
CG_Chr01	933	p1	(T)11	11	821994	822004
CG_Chr01	934	p1	(A)14	14	822090	822103
CG_Chr01	935	p3	(TTA)4	12	822233	822244
CG_Chr01	936	p1	(A)15	15	822293	822307
CG_Chr01	937	p1	(T)10	10	822885	822894
CG_Chr01	938	p1	(A)10	10	823300	823309
CG_Chr01	939	p2	(AT)11	22	824671	824692
CG_Chr01	940	p1	(C)19	19	826693	826711
CG_Chr01	941	p1	(A)22	22	829678	829699
CG_Chr01	942	p3	(TTG)4	12	830425	830436
CG_Chr01	943	p1	(T)10	10	830860	830869
CG_Chr01	944	p2	(TG)7	14	831514	831527
CG_Chr01	945	p1	(T)11	11	831552	831562
CG_Chr01	946	p1	(T)14	14	833991	834004
CG_Chr01	947	p2	(AT)12	24	835222	835245
CG_Chr01	948	p3	(ATT)6	18	835393	835410
CG_Chr01	949	p1	(T)18	18	835639	835656
CG_Chr01	950	p1	(A)31	31	836136	836166
CG_Chr01	951	p1	(A)47	47	836320	836366
CG_Chr01	952	p1	(T)19	19	836935	836953
CG_Chr01	953	p1	(A)11	11	838000	838010
CG_Chr01	954	p3	(TTG)4	12	838150	838161
CG_Chr01	955	p2	(AT)7	14	838346	838359
CG_Chr01	956	p1	(T)13	13	839908	839920
CG_Chr01	957	p1	(T)19	19	840200	840218
CG_Chr01	958	p3	(AAT)4	12	840519	840530
CG_Chr01	959	p1	(A)11	11	840537	840547
CG_Chr01	960	p1	(A)10	10	840602	840611
CG_Chr01	961	p1	(A)11	11	840742	840752
CG_Chr01	962	p2	(TA)6	12	840999	841010
CG_Chr01	963	p1	(T)15	15	841094	841108
CG_Chr01	964	p3	(TAA)6	18	841627	841644
CG_Chr01	965	p1	(T)10	10	842450	842459
CG_Chr01	966	p1	(A)13	13	842744	842756
CG_Chr01	967	p1	(A)10	10	842917	842926
CG_Chr01	968	p3	(AAT)13	39	842925	842963
CG_Chr01	969	p1	(A)13	13	843923	843935
CG_Chr01	970	p1	(A)19	19	845189	845207
CG_Chr01	971	p2	(TA)6	12	847176	847187
CG_Chr01	972	p3	(GAA)5	15	847191	847205
CG_Chr01	973	p2	(AG)10	20	847247	847266
CG_Chr01	974	p1	(T)10	10	848656	848665
CG_Chr01	975	p1	(A)11	11	849044	849054
CG_Chr01	976	p2	(AT)9	18	849733	849750
CG_Chr01	977	p3	(AAG)4	12	850968	850979
CG_Chr01	978	p1	(C)16	16	851208	851223
CG_Chr01	979	p1	(C)15	15	851331	851345
CG_Chr01	980	p3	(AAT)6	18	851762	851779
CG_Chr01	981	p1	(A)13	13	852607	852619
CG_Chr01	982	p1	(T)12	12	853371	853382
CG_Chr01	983	p4	(ATAA)4	16	853675	853690
CG_Chr01	984	p1	(A)17	17	853968	853984
CG_Chr01	985	p1	(A)27	27	854223	854249
CG_Chr01	986	p5	(TTATT)4	20	855482	855501
CG_Chr01	987	p1	(A)10	10	856175	856184
CG_Chr01	988	p4	(TTTA)5	20	856222	856241
CG_Chr01	989	p3	(AAT)4	12	856805	856816
CG_Chr01	990	p1	(A)15	15	858417	858431
CG_Chr01	991	p1	(A)10	10	859110	859119
CG_Chr01	992	p1	(T)15	15	859321	859335
CG_Chr01	993	p1	(A)18	18	860677	860694
CG_Chr01	994	p1	(T)17	17	860985	861001
CG_Chr01	995	p3	(AAT)4	12	862694	862705
CG_Chr01	996	p2	(AT)7	14	862933	862946
CG_Chr01	997	p3	(ATT)4	12	863007	863018
CG_Chr01	998	p1	(T)12	12	863204	863215
CG_Chr01	999	p1	(T)10	10	863681	863690
CG_Chr01	1000	p1	(A)13	13	864600	864612
CG_Chr01	1001	p3	(TTA)4	12	864682	864693
CG_Chr01	1002	p1	(T)10	10	865316	865325
CG_Chr01	1003	p4	(TTAT)5	20	865401	865420
CG_Chr01	1004	p3	(AAT)17	51	865920	865970
CG_Chr01	1005	p1	(T)10	10	866116	866125
CG_Chr01	1006	p1	(T)10	10	866251	866260
CG_Chr01	1007	p1	(A)13	13	866526	866538
CG_Chr01	1008	p1	(A)12	12	866703	866714
CG_Chr01	1009	p1	(A)10	10	867535	867544
CG_Chr01	1010	p1	(A)10	10	867740	867749
CG_Chr01	1011	p3	(TTA)6	18	868146	868163
CG_Chr01	1012	p1	(A)10	10	868777	868786
CG_Chr01	1013	p1	(A)13	13	870197	870209
CG_Chr01	1014	p2	(AT)13	26	870209	870234
CG_Chr01	1015	p3	(TAA)4	12	870373	870384
CG_Chr01	1016	p3	(ATA)4	12	870387	870398
CG_Chr01	1017	p1	(A)12	12	872961	872972
CG_Chr01	1018	p1	(A)10	10	872974	872983
CG_Chr01	1019	p4	(AATA)5	20	873471	873490
CG_Chr01	1020	p1	(A)23	23	873890	873912
CG_Chr01	1021	p2	(AT)36	72	874732	874803
CG_Chr01	1022	p4	(AATA)4	16	874883	874898
CG_Chr01	1023	p1	(A)12	12	874932	874943
CG_Chr01	1024	p4	(TAAA)4	16	875156	875171
CG_Chr01	1025	p1	(T)10	10	878539	878548
CG_Chr01	1026	p1	(A)10	10	878764	878773
CG_Chr01	1027	p1	(A)18	18	878867	878884
CG_Chr01	1028	p1	(T)18	18	878964	878981
CG_Chr01	1029	p1	(A)11	11	879234	879244
CG_Chr01	1030	p1	(T)25	25	879301	879325
CG_Chr01	1031	p1	(A)11	11	879578	879588
CG_Chr01	1032	p1	(T)10	10	880397	880406
CG_Chr01	1033	p3	(ATT)4	12	880428	880439
CG_Chr01	1034	p2	(AT)21	42	881375	881416
CG_Chr01	1035	p4	(GATA)4	16	883220	883235
CG_Chr01	1036	p1	(A)11	11	883269	883279
CG_Chr01	1037	p1	(T)11	11	883930	883940
CG_Chr01	1038	p5	(ATATA)4	20	883948	883967
CG_Chr01	1039	p1	(T)25	25	884537	884561
CG_Chr01	1040	p1	(T)22	22	885178	885199
CG_Chr01	1041	p1	(A)12	12	886426	886437
CG_Chr01	1042	p2	(TA)6	12	886845	886856
CG_Chr01	1043	p2	(TA)6	12	886917	886928
CG_Chr01	1044	p1	(T)17	17	891188	891204
CG_Chr01	1045	p1	(T)17	17	893076	893092
CG_Chr01	1046	p5	(ATTTT)4	20	893832	893851
CG_Chr01	1047	p5	(ATTTT)4	20	893860	893879
CG_Chr01	1048	p1	(T)10	10	893942	893951
CG_Chr01	1049	p3	(TAA)5	15	894378	894392
CG_Chr01	1050	p1	(A)10	10	896178	896187
CG_Chr01	1051	p1	(T)10	10	897569	897578
CG_Chr01	1052	p1	(A)14	14	899152	899165
CG_Chr01	1053	p1	(A)12	12	902252	902263
CG_Chr01	1054	p1	(A)11	11	903439	903449
CG_Chr01	1055	p4	(AATA)4	16	904105	904120
CG_Chr01	1056	p1	(A)11	11	905339	905349
CG_Chr01	1057	p4	(AATA)4	16	906005	906020
CG_Chr01	1058	p1	(T)40	40	906964	907003
CG_Chr01	1059	p1	(A)10	10	911401	911410
CG_Chr01	1060	p1	(T)10	10	912241	912250
CG_Chr01	1061	p2	(TA)6	12	913360	913371
CG_Chr01	1062	p1	(T)12	12	913383	913394
CG_Chr01	1063	p1	(A)18	18	914214	914231
CG_Chr01	1064	p2	(AT)27	54	914661	914714
CG_Chr01	1065	p1	(T)13	13	914714	914726
CG_Chr01	1066	p1	(A)10	10	917349	917358
CG_Chr01	1067	p6	(AAAAGA)4	24	918096	918119
CG_Chr01	1068	p1	(A)10	10	919535	919544
CG_Chr01	1069	p3	(AAT)4	12	921129	921140
CG_Chr01	1070	p2	(GT)6	12	922341	922352
CG_Chr01	1071	p1	(T)11	11	923585	923595
CG_Chr01	1072	p1	(A)17	17	923596	923612
CG_Chr01	1073	p1	(A)19	19	924865	924883
CG_Chr01	1074	p1	(T)10	10	925125	925134
CG_Chr01	1075	p1	(T)12	12	925441	925452
CG_Chr01	1076	p1	(T)20	20	925676	925695
CG_Chr01	1077	p1	(T)12	12	925782	925793
CG_Chr01	1078	p1	(T)10	10	927763	927772
CG_Chr01	1079	p1	(A)10	10	928371	928380
CG_Chr01	1080	p1	(T)10	10	934307	934316
CG_Chr01	1081	p1	(T)10	10	934926	934935
CG_Chr01	1082	p1	(A)12	12	939675	939686
CG_Chr01	1083	p3	(AAT)5	15	939931	939945
CG_Chr01	1084	p1	(A)13	13	941779	941791
CG_Chr01	1085	p1	(A)20	20	941935	941954
CG_Chr01	1086	p1	(A)19	19	942357	942375
CG_Chr01	1087	p3	(CTG)4	12	942612	942623
CG_Chr01	1088	p3	(AAT)4	12	945054	945065
CG_Chr01	1089	p1	(A)17	17	945564	945580
CG_Chr01	1090	p1	(T)11	11	945874	945884
CG_Chr01	1091	p1	(T)17	17	945903	945919
CG_Chr01	1092	p3	(ATA)22	66	946257	946322
CG_Chr01	1093	p3	(ATT)4	12	947662	947673
CG_Chr01	1094	p1	(A)11	11	949438	949448
CG_Chr01	1095	p1	(A)14	14	949663	949676
CG_Chr01	1096	p3	(GAA)4	12	953405	953416
CG_Chr01	1097	p3	(CAC)5	15	953710	953724
CG_Chr01	1098	p1	(T)12	12	953892	953903
CG_Chr01	1099	p1	(T)12	12	955591	955602
CG_Chr01	1100	p1	(A)12	12	966199	966210
CG_Chr01	1101	p1	(A)12	12	966660	966671
CG_Chr01	1102	p1	(A)16	16	968244	968259
CG_Chr01	1103	p3	(AAG)4	12	971200	971211
CG_Chr01	1104	p1	(A)10	10	972200	972209
CG_Chr01	1105	p1	(A)12	12	973209	973220
CG_Chr01	1106	p1	(T)11	11	975145	975155
CG_Chr01	1107	p3	(TTA)4	12	977988	977999
CG_Chr01	1108	p1	(A)10	10	980170	980179
CG_Chr01	1109	p1	(A)14	14	980181	980194
CG_Chr01	1110	p1	(A)10	10	980196	980205
CG_Chr01	1111	p3	(AAC)7	21	981866	981886
CG_Chr01	1112	p1	(A)12	12	982974	982985
CG_Chr01	1113	p1	(A)18	18	983470	983487
CG_Chr01	1114	p2	(AT)9	18	984843	984860
CG_Chr01	1115	p1	(A)12	12	984914	984925
CG_Chr01	1116	p1	(T)12	12	985483	985494
CG_Chr01	1117	p3	(TTA)4	12	985902	985913
CG_Chr01	1118	p1	(T)23	23	986100	986122
CG_Chr01	1119	p1	(A)10	10	986429	986438
CG_Chr01	1120	p1	(T)21	21	986735	986755
CG_Chr01	1121	p1	(A)11	11	987144	987154
CG_Chr01	1122	p3	(ATA)7	21	987533	987553
CG_Chr01	1123	p4	(AATA)4	16	987550	987565
CG_Chr01	1124	p1	(A)12	12	988081	988092
CG_Chr01	1125	p1	(T)17	17	988161	988177
CG_Chr01	1126	p1	(T)11	11	988206	988216
CG_Chr01	1127	p1	(T)12	12	988270	988281
CG_Chr01	1128	p1	(A)12	12	988502	988513
CG_Chr01	1129	p5	(AAATA)5	25	989309	989333
CG_Chr01	1130	p2	(TA)7	14	989509	989522
CG_Chr01	1131	p1	(T)19	19	989721	989739
CG_Chr01	1132	p4	(AAAT)5	20	990347	990366
CG_Chr01	1133	p1	(T)11	11	990464	990474
CG_Chr01	1134	p1	(A)10	10	991614	991623
CG_Chr01	1135	p1	(T)10	10	991658	991667
CG_Chr01	1136	p3	(TTA)6	18	992500	992517
CG_Chr01	1137	p1	(A)10	10	992532	992541
CG_Chr01	1138	p2	(AT)7	14	994131	994144
CG_Chr01	1139	p3	(AAT)6	18	995398	995415
CG_Chr01	1140	p1	(A)18	18	996193	996210
CG_Chr01	1141	p1	(T)14	14	996247	996260
CG_Chr01	1142	p1	(A)10	10	997525	997534
CG_Chr01	1143	p1	(A)12	12	997615	997626
CG_Chr01	1144	p3	(TTA)4	12	997851	997862
CG_Chr01	1145	p1	(T)11	11	998167	998177
CG_Chr01	1146	p1	(T)10	10	998624	998633
CG_Chr01	1147	p1	(A)11	11	998671	998681
CG_Chr01	1148	p1	(T)11	11	999108	999118
CG_Chr01	1149	p1	(T)21	21	1000397	1000417
CG_Chr01	1150	p1	(A)17	17	1000483	1000499
CG_Chr01	1151	p1	(A)10	10	1000828	1000837
CG_Chr01	1152	p1	(T)15	15	1000841	1000855
CG_Chr01	1153	p1	(A)17	17	1001015	1001031
CG_Chr01	1154	p1	(A)18	18	1001073	1001090
CG_Chr01	1155	p1	(A)14	14	1001132	1001145
CG_Chr01	1156	p1	(A)11	11	1002135	1002145
CG_Chr01	1157	p3	(ATT)4	12	1002178	1002189
CG_Chr01	1158	p1	(A)19	19	1002682	1002700
CG_Chr01	1159	p1	(T)20	20	1004006	1004025
CG_Chr01	1160	p1	(T)54	54	1004027	1004080
CG_Chr01	1161	p1	(T)12	12	1006543	1006554
CG_Chr01	1162	p1	(A)10	10	1008535	1008544
CG_Chr01	1163	p1	(A)14	14	1008558	1008571
CG_Chr01	1164	p3	(AAT)4	12	1008864	1008875
CG_Chr01	1165	p1	(T)20	20	1009142	1009161
CG_Chr01	1166	p1	(T)10	10	1009830	1009839
CG_Chr01	1167	p1	(A)10	10	1010463	1010472
CG_Chr01	1168	p1	(A)20	20	1010858	1010877
CG_Chr01	1169	p4	(ATAA)4	16	1011227	1011242
CG_Chr01	1170	p1	(T)10	10	1012393	1012402
CG_Chr01	1171	p2	(GA)9	18	1012440	1012457
CG_Chr01	1172	p1	(T)16	16	1012479	1012494
CG_Chr01	1173	p2	(AT)8	16	1013316	1013331
CG_Chr01	1174	p1	(T)11	11	1013597	1013607
CG_Chr01	1175	p3	(TTC)5	15	1014493	1014507
CG_Chr01	1176	p1	(T)25	25	1015636	1015660
CG_Chr01	1177	p1	(A)10	10	1015738	1015747
CG_Chr01	1178	p1	(T)10	10	1017360	1017369
CG_Chr01	1179	p4	(TTTA)4	16	1017579	1017594
CG_Chr01	1180	p4	(TTTG)4	16	1017600	1017615
CG_Chr01	1181	p1	(T)23	23	1018064	1018086
CG_Chr01	1182	p2	(TA)10	20	1018572	1018591
CG_Chr01	1183	p1	(A)16	16	1020740	1020755
CG_Chr01	1184	p1	(T)10	10	1022302	1022311
CG_Chr01	1185	p1	(A)10	10	1022409	1022418
CG_Chr01	1186	p1	(T)15	15	1022593	1022607
CG_Chr01	1187	p1	(A)10	10	1022813	1022822
CG_Chr01	1188	p1	(A)19	19	1023106	1023124
CG_Chr01	1189	p1	(A)10	10	1023153	1023162
CG_Chr01	1190	p3	(TTA)4	12	1023440	1023451
CG_Chr01	1191	p1	(T)52	52	1024577	1024628
CG_Chr01	1192	p1	(T)52	52	1025461	1025512
CG_Chr01	1193	p1	(T)13	13	1025753	1025765
CG_Chr01	1194	p3	(TAA)4	12	1025897	1025908
CG_Chr01	1195	p1	(T)16	16	1026042	1026057
CG_Chr01	1196	p1	(A)13	13	1026871	1026883
CG_Chr01	1197	p3	(ATT)5	15	1026883	1026897
CG_Chr01	1198	p2	(TA)11	22	1027157	1027178
CG_Chr01	1199	p4	(AAAT)4	16	1027588	1027603
CG_Chr01	1200	p1	(T)43	43	1028015	1028057
CG_Chr01	1201	p1	(T)44	44	1029093	1029136
CG_Chr01	1202	p1	(A)12	12	1029292	1029303
CG_Chr01	1203	p1	(A)16	16	1029490	1029505
CG_Chr01	1204	p2	(AT)8	16	1031344	1031359
CG_Chr01	1205	p2	(TA)6	12	1031643	1031654
CG_Chr01	1206	p1	(T)15	15	1031971	1031985
CG_Chr01	1207	p3	(AAT)4	12	1033491	1033502
CG_Chr01	1208	p1	(T)11	11	1033846	1033856
CG_Chr01	1209	p5	(AAATA)4	20	1034202	1034221
CG_Chr01	1210	p1	(T)16	16	1034312	1034327
CG_Chr01	1211	p1	(A)11	11	1035824	1035834
CG_Chr01	1212	p1	(T)10	10	1035867	1035876
CG_Chr01	1213	p1	(A)11	11	1036160	1036170
CG_Chr01	1214	p3	(ATA)5	15	1036270	1036284
CG_Chr01	1215	p1	(T)10	10	1036411	1036420
CG_Chr01	1216	p1	(T)13	13	1036869	1036881
CG_Chr01	1217	p1	(T)13	13	1037572	1037584
CG_Chr01	1218	p1	(A)12	12	1037828	1037839
CG_Chr01	1219	p1	(A)11	11	1037963	1037973
CG_Chr01	1220	p1	(A)13	13	1038271	1038283
CG_Chr01	1221	p1	(T)16	16	1038634	1038649
CG_Chr01	1222	p2	(TC)9	18	1038654	1038671
CG_Chr01	1223	p2	(TA)6	12	1039018	1039029
CG_Chr01	1224	p1	(T)16	16	1039070	1039085
CG_Chr01	1225	p3	(TTC)4	12	1039479	1039490
CG_Chr01	1226	p2	(AT)8	16	1039589	1039604
CG_Chr01	1227	p1	(A)12	12	1039724	1039735
CG_Chr01	1228	p1	(A)10	10	1039814	1039823
CG_Chr01	1229	p1	(T)19	19	1040063	1040081
CG_Chr01	1230	p1	(A)10	10	1040349	1040358
CG_Chr01	1231	p1	(A)10	10	1041071	1041080
CG_Chr01	1232	p3	(ATT)5	15	1041123	1041137
CG_Chr01	1233	p4	(AAAT)4	16	1041894	1041909
CG_Chr01	1234	p3	(AAT)5	15	1042587	1042601
CG_Chr01	1235	p1	(A)10	10	1042735	1042744
CG_Chr01	1236	p2	(TC)7	14	1043091	1043104
CG_Chr01	1237	p1	(A)20	20	1043105	1043124
CG_Chr01	1238	p3	(TTC)7	21	1043171	1043191
CG_Chr01	1239	p1	(T)18	18	1043244	1043261
CG_Chr01	1240	p2	(AT)13	26	1043323	1043348
CG_Chr01	1241	p2	(TC)14	28	1043369	1043396
CG_Chr01	1242	p1	(T)40	40	1043998	1044037
CG_Chr01	1243	p1	(A)11	11	1044039	1044049
CG_Chr01	1244	p3	(CTT)5	15	1044320	1044334
CG_Chr01	1245	p3	(ACA)5	15	1044939	1044953
CG_Chr01	1246	p3	(ACA)5	15	1045522	1045536
CG_Chr01	1247	p3	(GAT)5	15	1045815	1045829
CG_Chr01	1248	p1	(C)17	17	1046046	1046062
CG_Chr01	1249	p3	(GAA)4	12	1046267	1046278
CG_Chr01	1250	p3	(ATT)8	24	1046558	1046581
CG_Chr01	1251	p2	(TA)7	14	1046601	1046614
CG_Chr01	1252	p2	(TA)8	16	1046617	1046632
CG_Chr01	1253	p2	(TA)8	16	1048573	1048588
CG_Chr01	1254	p1	(T)15	15	1049153	1049167
CG_Chr01	1255	p1	(A)10	10	1049337	1049346
CG_Chr01	1256	p2	(AT)7	14	1049604	1049617
CG_Chr01	1257	p1	(T)11	11	1050101	1050111
CG_Chr01	1258	p1	(T)31	31	1050717	1050747
CG_Chr01	1259	p1	(T)19	19	1050786	1050804
CG_Chr01	1260	p2	(AT)9	18	1050893	1050910
CG_Chr01	1261	p1	(A)10	10	1051349	1051358
CG_Chr01	1262	p3	(TAT)4	12	1051644	1051655
CG_Chr01	1263	p1	(A)19	19	1052047	1052065
CG_Chr01	1264	p1	(A)12	12	1052864	1052875
CG_Chr01	1265	p3	(TTA)5	15	1053095	1053109
CG_Chr01	1266	p3	(TAT)4	12	1053121	1053132
CG_Chr01	1267	p3	(TAT)4	12	1053136	1053147
CG_Chr01	1268	p1	(T)10	10	1054098	1054107
CG_Chr01	1269	p1	(T)14	14	1054887	1054900
CG_Chr01	1270	p1	(A)12	12	1056460	1056471
CG_Chr01	1271	p1	(T)11	11	1056491	1056501
CG_Chr01	1272	p1	(C)11	11	1057538	1057548
CG_Chr01	1273	p1	(A)24	24	1057655	1057678
CG_Chr01	1274	p1	(A)17	17	1057914	1057930
CG_Chr01	1275	p1	(T)67	67	1059889	1059955
CG_Chr01	1276	p1	(A)10	10	1063475	1063484
CG_Chr01	1277	p1	(A)13	13	1064452	1064464
CG_Chr01	1278	p1	(T)11	11	1065906	1065916
CG_Chr01	1279	p1	(A)14	14	1066111	1066124
CG_Chr01	1280	p1	(A)12	12	1066314	1066325
CG_Chr01	1281	p1	(A)20	20	1068015	1068034
CG_Chr01	1282	p2	(AG)20	40	1071210	1071249
CG_Chr01	1283	p2	(TC)6	12	1071333	1071344
CG_Chr01	1284	p1	(T)20	20	1072834	1072853
CG_Chr01	1285	p1	(T)10	10	1072869	1072878
CG_Chr01	1286	p1	(A)10	10	1072879	1072888
CG_Chr01	1287	p1	(A)11	11	1072903	1072913
CG_Chr01	1288	p1	(A)11	11	1072985	1072995
CG_Chr01	1289	p3	(TTA)5	15	1073318	1073332
CG_Chr01	1290	p1	(A)19	19	1073792	1073810
CG_Chr01	1291	p2	(TA)9	18	1073862	1073879
CG_Chr01	1292	p1	(T)10	10	1074290	1074299
CG_Chr01	1293	p1	(A)10	10	1074680	1074689
CG_Chr01	1294	p3	(TAA)4	12	1075610	1075621
CG_Chr01	1295	p1	(T)13	13	1076570	1076582
CG_Chr01	1296	p1	(A)10	10	1076583	1076592
CG_Chr01	1297	p1	(A)10	10	1076840	1076849
CG_Chr01	1298	p1	(T)11	11	1078806	1078816
CG_Chr01	1299	p1	(A)20	20	1080096	1080115
CG_Chr01	1300	p1	(T)10	10	1080961	1080970
CG_Chr01	1301	p1	(T)13	13	1081136	1081148
CG_Chr01	1302	p2	(AG)7	14	1081945	1081958
CG_Chr01	1303	p4	(TAAT)4	16	1083491	1083506
CG_Chr01	1304	p1	(A)45	45	1083770	1083814
CG_Chr01	1305	p1	(A)56	56	1084187	1084242
CG_Chr01	1306	p1	(T)18	18	1084682	1084699
CG_Chr01	1307	p1	(T)17	17	1086238	1086254
CG_Chr01	1308	p3	(ATT)7	21	1086257	1086277
CG_Chr01	1309	p1	(T)17	17	1086366	1086382
CG_Chr01	1310	p1	(T)10	10	1086678	1086687
CG_Chr01	1311	p1	(T)12	12	1086691	1086702
CG_Chr01	1312	p1	(A)16	16	1088581	1088596
CG_Chr01	1313	p5	(TTCTT)5	25	1088816	1088840
CG_Chr01	1314	p3	(AAT)9	27	1089356	1089382
CG_Chr01	1315	p3	(AGC)4	12	1092623	1092634
CG_Chr01	1316	p5	(TTTTC)5	25	1096058	1096082
CG_Chr01	1317	p1	(T)10	10	1096840	1096849
CG_Chr01	1318	p1	(A)20	20	1097866	1097885
CG_Chr01	1319	p2	(AG)8	16	1097891	1097906
CG_Chr01	1320	p3	(AGA)4	12	1097905	1097916
CG_Chr01	1321	p1	(T)12	12	1098891	1098902
CG_Chr01	1322	p1	(A)12	12	1099047	1099058
CG_Chr01	1323	p1	(T)12	12	1099575	1099586
CG_Chr01	1324	p1	(T)23	23	1100775	1100797
CG_Chr01	1325	p1	(A)30	30	1101586	1101615
CG_Chr01	1326	p1	(A)20	20	1106876	1106895
CG_Chr01	1327	p3	(AAT)4	12	1109173	1109184
CG_Chr01	1328	p2	(TA)7	14	1109964	1109977
CG_Chr01	1329	p2	(AT)6	12	1109995	1110006
CG_Chr01	1330	p3	(AAT)4	12	1113862	1113873
CG_Chr01	1331	p2	(AT)7	14	1115611	1115624
CG_Chr01	1332	p3	(TTA)4	12	1116621	1116632
CG_Chr01	1333	p1	(T)11	11	1119969	1119979
CG_Chr01	1334	p1	(T)10	10	1120089	1120098
CG_Chr01	1335	p1	(A)10	10	1120099	1120108
CG_Chr01	1336	p2	(TC)8	16	1120840	1120855
CG_Chr01	1337	p1	(A)17	17	1121091	1121107
CG_Chr01	1338	p1	(T)10	10	1121924	1121933
CG_Chr01	1339	p3	(ATA)4	12	1122106	1122117
CG_Chr01	1340	p3	(ATT)5	15	1123608	1123622
CG_Chr01	1341	p1	(T)10	10	1123621	1123630
CG_Chr01	1342	p1	(A)16	16	1124194	1124209
CG_Chr01	1343	p1	(A)10	10	1125326	1125335
CG_Chr01	1344	p1	(T)17	17	1125766	1125782
CG_Chr01	1345	p1	(T)12	12	1125878	1125889
CG_Chr01	1346	p1	(A)13	13	1128169	1128181
CG_Chr01	1347	p3	(TTC)4	12	1128305	1128316
CG_Chr01	1348	p3	(GGC)4	12	1129322	1129333
CG_Chr01	1349	p3	(TTA)4	12	1129690	1129701
CG_Chr01	1350	p1	(T)10	10	1131744	1131753
CG_Chr01	1351	p2	(TC)12	24	1131810	1131833
CG_Chr01	1352	p2	(TA)8	16	1131838	1131853
CG_Chr01	1353	p1	(T)24	24	1134122	1134145
CG_Chr01	1354	p3	(TAA)4	12	1134625	1134636
CG_Chr01	1355	p1	(A)10	10	1135161	1135170
CG_Chr01	1356	p1	(T)10	10	1135298	1135307
CG_Chr01	1357	p1	(A)15	15	1136871	1136885
CG_Chr01	1358	p1	(A)19	19	1137035	1137053
CG_Chr01	1359	p3	(CAT)4	12	1139701	1139712
CG_Chr01	1360	p1	(T)20	20	1142533	1142552
CG_Chr01	1361	p1	(A)20	20	1143458	1143477
CG_Chr01	1362	p1	(T)14	14	1143613	1143626
CG_Chr01	1363	p3	(TTA)4	12	1143722	1143733
CG_Chr01	1364	p1	(T)15	15	1145854	1145868
CG_Chr01	1365	p3	(AAC)4	12	1146176	1146187
CG_Chr01	1366	p4	(TAAT)4	16	1147215	1147230
CG_Chr01	1367	p1	(A)12	12	1149233	1149244
CG_Chr01	1368	p1	(A)13	13	1149932	1149944
CG_Chr01	1369	p1	(T)36	36	1150526	1150561
CG_Chr01	1370	p1	(T)13	13	1154422	1154434
CG_Chr01	1371	p1	(T)10	10	1156424	1156433
CG_Chr01	1372	p2	(AT)9	18	1156696	1156713
CG_Chr01	1373	p1	(T)16	16	1156929	1156944
CG_Chr01	1374	p3	(TAT)7	21	1158558	1158578
CG_Chr01	1375	p3	(TTA)5	15	1158581	1158595
CG_Chr01	1376	p1	(A)10	10	1158922	1158931
CG_Chr01	1377	p1	(A)17	17	1158959	1158975
CG_Chr01	1378	p1	(T)19	19	1159270	1159288
CG_Chr01	1379	p4	(AAAG)4	16	1159389	1159404
CG_Chr01	1380	p2	(AT)9	18	1161081	1161098
CG_Chr01	1381	p5	(ATTTA)4	20	1161605	1161624
CG_Chr01	1382	p3	(TAA)5	15	1161728	1161742
CG_Chr01	1383	p3	(ATA)4	12	1161745	1161756
CG_Chr01	1384	p1	(T)11	11	1161855	1161865
CG_Chr01	1385	p2	(AT)20	40	1162692	1162731
CG_Chr01	1386	p1	(A)16	16	1162790	1162805
CG_Chr01	1387	p1	(T)10	10	1163070	1163079
CG_Chr01	1388	p1	(A)14	14	1163126	1163139
CG_Chr01	1389	p1	(T)19	19	1163345	1163363
CG_Chr01	1390	p1	(A)11	11	1163485	1163495
CG_Chr01	1391	p1	(T)11	11	1163580	1163590
CG_Chr01	1392	p1	(T)13	13	1164691	1164703
CG_Chr01	1393	p1	(A)14	14	1164704	1164717
CG_Chr01	1394	p1	(T)10	10	1166273	1166282
CG_Chr01	1395	p2	(TA)17	34	1166901	1166934
CG_Chr01	1396	p1	(T)10	10	1167980	1167989
CG_Chr01	1397	p2	(AG)9	18	1168033	1168050
CG_Chr01	1398	p1	(A)15	15	1168091	1168105
CG_Chr01	1399	p1	(A)14	14	1168726	1168739
CG_Chr01	1400	p2	(TC)6	12	1168931	1168942
CG_Chr01	1401	p1	(T)13	13	1168976	1168988
CG_Chr01	1402	p1	(T)11	11	1169174	1169184
CG_Chr01	1403	p1	(A)16	16	1170131	1170146
CG_Chr01	1404	p1	(A)16	16	1170207	1170222
CG_Chr01	1405	p3	(TCT)5	15	1170396	1170410
CG_Chr01	1406	p1	(T)15	15	1170426	1170440
CG_Chr01	1407	p3	(GAG)4	12	1170674	1170685
CG_Chr01	1408	p3	(CAC)4	12	1171045	1171056
CG_Chr01	1409	p3	(AAC)4	12	1171222	1171233
CG_Chr01	1410	p3	(AAT)4	12	1171489	1171500
CG_Chr01	1411	p4	(AAAT)13	52	1172066	1172117
CG_Chr01	1412	p3	(ATT)4	12	1172576	1172587
CG_Chr01	1413	p3	(TTC)5	15	1172793	1172807
CG_Chr01	1414	p2	(AT)7	14	1173419	1173432
CG_Chr01	1415	p3	(ATT)4	12	1174126	1174137
CG_Chr01	1416	p1	(A)10	10	1174983	1174992
CG_Chr01	1417	p3	(TAA)4	12	1175275	1175286
CG_Chr01	1418	p1	(T)10	10	1175292	1175301
CG_Chr01	1419	p1	(T)12	12	1175575	1175586
CG_Chr01	1420	p1	(A)12	12	1176945	1176956
CG_Chr01	1421	p1	(A)12	12	1177206	1177217
CG_Chr01	1422	p1	(A)10	10	1177772	1177781
CG_Chr01	1423	p1	(T)10	10	1178262	1178271
CG_Chr01	1424	p1	(A)10	10	1178353	1178362
CG_Chr01	1425	p1	(A)10	10	1178392	1178401
CG_Chr01	1426	p1	(T)11	11	1179184	1179194
CG_Chr01	1427	p1	(T)10	10	1179196	1179205
CG_Chr01	1428	p1	(T)11	11	1179262	1179272
CG_Chr01	1429	p1	(A)15	15	1179492	1179506
CG_Chr01	1430	p1	(A)24	24	1179602	1179625
CG_Chr01	1431	p1	(A)24	24	1179950	1179973
CG_Chr01	1432	p1	(T)14	14	1180247	1180260
CG_Chr01	1433	p2	(TA)7	14	1180431	1180444
CG_Chr01	1434	p1	(A)10	10	1181338	1181347
CG_Chr01	1435	p2	(CT)16	32	1181721	1181752
CG_Chr01	1436	p1	(A)10	10	1182499	1182508
CG_Chr01	1437	p2	(AT)11	22	1183016	1183037
CG_Chr01	1438	p1	(A)16	16	1183728	1183743
CG_Chr01	1439	p2	(AT)12	24	1183878	1183901
CG_Chr01	1440	p1	(A)24	24	1184930	1184953
CG_Chr01	1441	p1	(T)10	10	1185009	1185018
CG_Chr01	1442	p1	(A)15	15	1185293	1185307
CG_Chr01	1443	p1	(T)10	10	1185359	1185368
CG_Chr01	1444	p1	(A)10	10	1186138	1186147
CG_Chr01	1445	p1	(T)13	13	1189183	1189195
CG_Chr01	1446	p1	(T)11	11	1189827	1189837
CG_Chr01	1447	p1	(T)10	10	1189956	1189965
CG_Chr01	1448	p1	(A)12	12	1190423	1190434
CG_Chr01	1449	p1	(A)21	21	1190568	1190588
CG_Chr01	1450	p2	(AT)13	26	1190628	1190653
CG_Chr01	1451	p1	(A)11	11	1191462	1191472
CG_Chr01	1452	p4	(AAAT)4	16	1191648	1191663
CG_Chr01	1453	p2	(AT)8	16	1191702	1191717
CG_Chr01	1454	p3	(CGG)5	15	1192459	1192473
CG_Chr01	1455	p3	(TAT)14	42	1193541	1193582
CG_Chr01	1456	p1	(A)10	10	1193875	1193884
CG_Chr01	1457	p1	(A)10	10	1194088	1194097
CG_Chr01	1458	p1	(A)15	15	1194332	1194346
CG_Chr01	1459	p1	(A)10	10	1194355	1194364
CG_Chr01	1460	p1	(A)10	10	1194519	1194528
CG_Chr01	1461	p1	(A)13	13	1195042	1195054
CG_Chr01	1462	p3	(AAT)4	12	1196367	1196378
CG_Chr01	1463	p5	(AATAA)4	20	1196376	1196395
CG_Chr01	1464	p3	(ATT)9	27	1197151	1197177
CG_Chr01	1465	p1	(T)14	14	1197257	1197270
CG_Chr01	1466	p1	(T)10	10	1197718	1197727
CG_Chr01	1467	p1	(T)13	13	1197998	1198010
CG_Chr01	1468	p1	(A)13	13	1198176	1198188
CG_Chr01	1469	p1	(T)11	11	1198388	1198398
CG_Chr01	1470	p3	(TTA)6	18	1198810	1198827
CG_Chr01	1471	p3	(TTA)4	12	1201755	1201766
CG_Chr01	1472	p1	(T)20	20	1201806	1201825
CG_Chr01	1473	p1	(A)10	10	1202342	1202351
CG_Chr01	1474	p1	(T)13	13	1202829	1202841
CG_Chr01	1475	p1	(A)10	10	1202928	1202937
CG_Chr01	1476	p6	(AATCAA)5	30	1203620	1203649
CG_Chr01	1477	p1	(T)15	15	1204160	1204174
CG_Chr01	1478	p1	(A)10	10	1204457	1204466
CG_Chr01	1479	p1	(A)11	11	1205776	1205786
CG_Chr01	1480	p3	(CGC)5	15	1205850	1205864
CG_Chr01	1481	p2	(TC)6	12	1205901	1205912
CG_Chr01	1482	p1	(A)11	11	1208388	1208398
CG_Chr01	1483	p1	(T)11	11	1208885	1208895
CG_Chr01	1484	p2	(TA)8	16	1209511	1209526
CG_Chr01	1485	p1	(T)14	14	1210690	1210703
CG_Chr01	1486	p1	(T)10	10	1210883	1210892
CG_Chr01	1487	p1	(T)19	19	1211010	1211028
CG_Chr01	1488	p1	(A)14	14	1211416	1211429
CG_Chr01	1489	p1	(A)12	12	1211664	1211675
CG_Chr01	1490	p1	(T)12	12	1212033	1212044
CG_Chr01	1491	p1	(A)14	14	1213335	1213348
CG_Chr01	1492	p1	(A)11	11	1213422	1213432
CG_Chr01	1493	p1	(A)11	11	1213500	1213510
CG_Chr01	1494	p4	(AAAT)4	16	1213512	1213527
CG_Chr01	1495	p1	(A)32	32	1213722	1213753
CG_Chr01	1496	p1	(A)33	33	1214598	1214630
CG_Chr01	1497	p1	(A)16	16	1214717	1214732
CG_Chr01	1498	p1	(A)11	11	1215540	1215550
CG_Chr01	1499	p1	(T)11	11	1216179	1216189
CG_Chr01	1500	p1	(A)14	14	1217567	1217580
CG_Chr01	1501	p1	(A)18	18	1218236	1218253
CG_Chr01	1502	p1	(A)12	12	1219066	1219077
CG_Chr01	1503	p4	(TAAA)6	24	1219279	1219302
CG_Chr01	1504	p3	(TCA)7	21	1221246	1221266
CG_Chr01	1505	p1	(T)12	12	1221400	1221411
CG_Chr01	1506	p1	(T)13	13	1221608	1221620
CG_Chr01	1507	p1	(T)14	14	1221871	1221884
CG_Chr01	1508	p3	(ATA)4	12	1221923	1221934
CG_Chr01	1509	p1	(A)11	11	1223661	1223671
CG_Chr01	1510	p1	(A)10	10	1224417	1224426
CG_Chr01	1511	p1	(T)36	36	1224584	1224619
CG_Chr01	1512	p1	(T)10	10	1227928	1227937
CG_Chr01	1513	p3	(ATT)4	12	1228057	1228068
CG_Chr01	1514	p1	(T)16	16	1228116	1228131
CG_Chr01	1515	p5	(TTCTT)4	20	1228372	1228391
CG_Chr01	1516	p1	(A)23	23	1228580	1228602
CG_Chr01	1517	p1	(T)10	10	1229143	1229152
CG_Chr01	1518	p1	(A)11	11	1229467	1229477
CG_Chr01	1519	p1	(A)11	11	1229561	1229571
CG_Chr01	1520	p1	(T)10	10	1229776	1229785
CG_Chr01	1521	p1	(T)10	10	1230280	1230289
CG_Chr01	1522	p3	(TTC)8	24	1231421	1231444
CG_Chr01	1523	p1	(T)15	15	1231451	1231465
CG_Chr01	1524	p2	(AG)6	12	1231497	1231508
CG_Chr01	1525	p1	(T)10	10	1231650	1231659
CG_Chr01	1526	p1	(A)10	10	1231969	1231978
CG_Chr01	1527	p1	(T)16	16	1232517	1232532
CG_Chr01	1528	p1	(A)10	10	1232534	1232543
CG_Chr01	1529	p1	(A)11	11	1232772	1232782
CG_Chr01	1530	p1	(T)11	11	1232921	1232931
CG_Chr01	1531	p1	(A)10	10	1233132	1233141
CG_Chr01	1532	p4	(AGGA)7	28	1233183	1233210
CG_Chr01	1533	p3	(AAT)7	21	1233310	1233330
CG_Chr01	1534	p4	(TGTT)4	16	1233738	1233753
CG_Chr01	1535	p1	(T)11	11	1233756	1233766
CG_Chr01	1536	p5	(TTTTA)4	20	1234665	1234684
CG_Chr01	1537	p1	(A)24	24	1235023	1235046
CG_Chr01	1538	p1	(A)25	25	1235403	1235427
CG_Chr01	1539	p1	(T)17	17	1236419	1236435
CG_Chr01	1540	p1	(T)12	12	1237088	1237099
CG_Chr01	1541	p2	(TA)19	38	1237273	1237310
CG_Chr01	1542	p1	(A)10	10	1237527	1237536
CG_Chr01	1543	p1	(A)23	23	1238488	1238510
CG_Chr01	1544	p3	(AAT)4	12	1238577	1238588
CG_Chr01	1545	p1	(T)47	47	1239600	1239646
CG_Chr01	1546	p1	(T)20	20	1240760	1240779
CG_Chr01	1547	p1	(T)54	54	1240781	1240834
CG_Chr01	1548	p1	(T)12	12	1240891	1240902
CG_Chr01	1549	p1	(T)12	12	1241851	1241862
CG_Chr01	1550	p1	(A)17	17	1242374	1242390
CG_Chr01	1551	p1	(T)16	16	1244049	1244064
CG_Chr01	1552	p1	(A)15	15	1244985	1244999
CG_Chr01	1553	p1	(T)10	10	1245239	1245248
CG_Chr01	1554	p1	(A)10	10	1245511	1245520
CG_Chr01	1555	p1	(A)12	12	1247415	1247426
CG_Chr01	1556	p3	(ATT)9	27	1248753	1248779
CG_Chr01	1557	p4	(GATT)4	16	1248907	1248922
CG_Chr01	1558	p1	(T)10	10	1248921	1248930
CG_Chr01	1559	p1	(T)13	13	1250162	1250174
CG_Chr01	1560	p1	(T)10	10	1251785	1251794
CG_Chr01	1561	p4	(TTTA)4	16	1252494	1252509
CG_Chr01	1562	p1	(T)18	18	1252745	1252762
CG_Chr01	1563	p1	(A)14	14	1252821	1252834
CG_Chr01	1564	p1	(A)10	10	1253459	1253468
CG_Chr01	1565	p4	(TAAA)5	20	1253782	1253801
CG_Chr01	1566	p1	(A)12	12	1253934	1253945
CG_Chr01	1567	p1	(T)11	11	1254878	1254888
CG_Chr01	1568	p3	(AAT)8	24	1255156	1255179
CG_Chr01	1569	p4	(ATTA)4	16	1255323	1255338
CG_Chr01	1570	p1	(T)12	12	1255782	1255793
CG_Chr01	1571	p3	(TAA)7	21	1255924	1255944
CG_Chr01	1572	p1	(T)14	14	1256519	1256532
CG_Chr01	1573	p3	(ATT)4	12	1257353	1257364
CG_Chr01	1574	p4	(TTAA)4	16	1257574	1257589
CG_Chr01	1575	p1	(T)11	11	1258033	1258043
CG_Chr01	1576	p1	(T)10	10	1258050	1258059
CG_Chr01	1577	p1	(A)12	12	1258473	1258484
CG_Chr01	1578	p1	(T)21	21	1258937	1258957
CG_Chr01	1579	p3	(AAT)6	18	1259211	1259228
CG_Chr01	1580	p1	(T)10	10	1259431	1259440
CG_Chr01	1581	p3	(AAT)5	15	1259800	1259814
CG_Chr01	1582	p1	(T)10	10	1259842	1259851
CG_Chr01	1583	p1	(A)17	17	1260148	1260164
CG_Chr01	1584	p3	(AAT)7	21	1260727	1260747
CG_Chr01	1585	p4	(ATTT)4	16	1261317	1261332
CG_Chr01	1586	p4	(AATA)5	20	1261747	1261766
CG_Chr01	1587	p2	(AT)12	24	1262034	1262057
CG_Chr01	1588	p3	(TTA)4	12	1262313	1262324
CG_Chr01	1589	p1	(A)10	10	1262829	1262838
CG_Chr01	1590	p1	(A)11	11	1263357	1263367
CG_Chr01	1591	p1	(T)11	11	1263617	1263627
CG_Chr01	1592	p4	(TTTA)4	16	1263846	1263861
CG_Chr01	1593	p3	(TCT)4	12	1263877	1263888
CG_Chr01	1594	p1	(T)21	21	1264247	1264267
CG_Chr01	1595	p1	(T)17	17	1264533	1264549
CG_Chr01	1596	p1	(T)10	10	1267928	1267937
CG_Chr01	1597	p1	(T)10	10	1268293	1268302
CG_Chr01	1598	p1	(T)11	11	1268523	1268533
CG_Chr01	1599	p5	(AAATA)5	25	1269185	1269209
CG_Chr01	1600	p1	(T)10	10	1269848	1269857
CG_Chr01	1601	p1	(A)17	17	1270678	1270694
CG_Chr01	1602	p1	(A)12	12	1271219	1271230
CG_Chr01	1603	p3	(AAT)4	12	1277342	1277353
CG_Chr01	1604	p3	(TAT)4	12	1277354	1277365
CG_Chr01	1605	p1	(A)10	10	1277386	1277395
CG_Chr01	1606	p1	(A)15	15	1278529	1278543
CG_Chr01	1607	p1	(T)18	18	1278621	1278638
CG_Chr01	1608	p3	(AAG)4	12	1278643	1278654
CG_Chr01	1609	p1	(A)12	12	1279207	1279218
CG_Chr01	1610	p1	(T)13	13	1280479	1280491
CG_Chr01	1611	p2	(AT)10	20	1281391	1281410
CG_Chr01	1612	p1	(T)24	24	1281797	1281820
CG_Chr01	1613	p1	(A)10	10	1281932	1281941
CG_Chr01	1614	p1	(T)25	25	1281993	1282017
CG_Chr01	1615	p1	(A)10	10	1282129	1282138
CG_Chr01	1616	p1	(T)18	18	1282638	1282655
CG_Chr01	1617	p4	(TAAA)4	16	1283738	1283753
CG_Chr01	1618	p1	(A)17	17	1284563	1284579
CG_Chr01	1619	p1	(T)32	32	1285825	1285856
CG_Chr01	1620	p1	(A)10	10	1286327	1286336
CG_Chr01	1621	p1	(A)20	20	1286466	1286485
CG_Chr01	1622	p1	(T)12	12	1286722	1286733
CG_Chr01	1623	p1	(A)14	14	1287039	1287052
CG_Chr01	1624	p3	(TTA)8	24	1287532	1287555
CG_Chr01	1625	p1	(T)11	11	1288230	1288240
CG_Chr01	1626	p1	(T)33	33	1288660	1288692
CG_Chr01	1627	p3	(TTA)4	12	1289608	1289619
CG_Chr01	1628	p2	(GT)7	14	1292703	1292716
CG_Chr01	1629	p3	(ATT)8	24	1294346	1294369
CG_Chr01	1630	p1	(T)10	10	1294555	1294564
CG_Chr01	1631	p2	(TA)6	12	1295289	1295300
CG_Chr01	1632	p1	(A)13	13	1295319	1295331
CG_Chr01	1633	p1	(A)10	10	1296015	1296024
CG_Chr01	1634	p1	(T)10	10	1296181	1296190
CG_Chr01	1635	p1	(T)24	24	1297027	1297050
CG_Chr01	1636	p1	(A)17	17	1298037	1298053
CG_Chr01	1637	p1	(A)10	10	1298147	1298156
CG_Chr01	1638	p2	(AT)9	18	1299306	1299323
CG_Chr01	1639	p1	(A)10	10	1299389	1299398
CG_Chr01	1640	p1	(A)13	13	1299524	1299536
CG_Chr01	1641	p1	(T)19	19	1299882	1299900
CG_Chr01	1642	p4	(AGAA)7	28	1300870	1300897
CG_Chr01	1643	p1	(A)39	39	1300896	1300934
CG_Chr01	1644	p1	(A)59	59	1301136	1301194
CG_Chr01	1645	p2	(TA)8	16	1306594	1306609
CG_Chr01	1646	p4	(AAAT)6	24	1307279	1307302
CG_Chr01	1647	p3	(CCT)7	21	1307583	1307603
CG_Chr01	1648	p4	(AAAT)6	24	1308274	1308297
CG_Chr01	1649	p3	(CCT)7	21	1308578	1308598
CG_Chr01	1650	p1	(T)35	35	1308777	1308811
CG_Chr01	1651	p2	(CT)6	12	1308839	1308850
CG_Chr01	1652	p1	(A)13	13	1309453	1309465
CG_Chr01	1653	p3	(ATA)4	12	1310589	1310600
CG_Chr01	1654	p1	(A)10	10	1311130	1311139
CG_Chr01	1655	p2	(AC)6	12	1311139	1311150
CG_Chr01	1656	p4	(ATTT)6	24	1313026	1313049
CG_Chr01	1657	p1	(T)24	24	1314114	1314137
CG_Chr01	1658	p1	(A)12	12	1316157	1316168
CG_Chr01	1659	p1	(T)10	10	1316585	1316594
CG_Chr01	1660	p1	(A)10	10	1318072	1318081
CG_Chr01	1661	p4	(AAAT)4	16	1318236	1318251
CG_Chr01	1662	p1	(A)10	10	1319027	1319036
CG_Chr01	1663	p3	(TCC)4	12	1319664	1319675
CG_Chr01	1664	p1	(A)10	10	1320093	1320102
CG_Chr01	1665	p1	(A)20	20	1321666	1321685
CG_Chr01	1666	p5	(GAAAG)4	20	1321736	1321755
CG_Chr01	1667	p1	(T)13	13	1321844	1321856
CG_Chr01	1668	p2	(AT)7	14	1322014	1322027
CG_Chr01	1669	p1	(T)16	16	1322743	1322758
CG_Chr01	1670	p1	(A)13	13	1323236	1323248
CG_Chr01	1671	p1	(A)16	16	1324245	1324260
CG_Chr01	1672	p3	(AAT)6	18	1324398	1324415
CG_Chr01	1673	p1	(T)20	20	1325825	1325844
CG_Chr01	1674	p2	(AT)7	14	1326252	1326265
CG_Chr01	1675	p2	(AT)17	34	1326982	1327015
CG_Chr01	1676	p5	(CAACC)4	20	1327416	1327435
CG_Chr01	1677	p5	(CCCAA)4	20	1327498	1327517
CG_Chr01	1678	p1	(T)36	36	1330295	1330330
CG_Chr01	1679	p3	(AAG)5	15	1330734	1330748
CG_Chr01	1680	p3	(AAT)19	57	1330957	1331013
CG_Chr01	1681	p4	(AAAT)4	16	1331308	1331323
CG_Chr01	1682	p3	(TCT)4	12	1331685	1331696
CG_Chr01	1683	p1	(T)13	13	1337250	1337262
CG_Chr01	1684	p1	(A)10	10	1337331	1337340
CG_Chr01	1685	p3	(AAT)12	36	1337600	1337635
CG_Chr01	1686	p1	(A)14	14	1337814	1337827
CG_Chr01	1687	p3	(TTA)5	15	1337898	1337912
CG_Chr01	1688	p1	(A)30	30	1340021	1340050
CG_Chr01	1689	p1	(A)32	32	1340366	1340397
CG_Chr01	1690	p1	(T)39	39	1341259	1341297
CG_Chr01	1691	p1	(T)47	47	1341324	1341370
CG_Chr01	1692	p1	(T)24	24	1342160	1342183
CG_Chr01	1693	p1	(T)36	36	1342280	1342315
CG_Chr01	1694	p1	(A)10	10	1347527	1347536
CG_Chr01	1695	p2	(AC)7	14	1348842	1348855
CG_Chr01	1696	p2	(AT)8	16	1350852	1350867
CG_Chr01	1697	p1	(T)13	13	1352355	1352367
CG_Chr01	1698	p1	(T)10	10	1354115	1354124
CG_Chr01	1699	p3	(TGT)4	12	1356803	1356814
CG_Chr01	1700	p1	(T)11	11	1359728	1359738
CG_Chr01	1701	p1	(T)11	11	1360190	1360200
CG_Chr01	1702	p1	(A)21	21	1360251	1360271
CG_Chr01	1703	p1	(A)10	10	1360514	1360523
CG_Chr01	1704	p3	(ATT)10	30	1361555	1361584
CG_Chr01	1705	p1	(A)11	11	1362048	1362058
CG_Chr01	1706	p1	(T)11	11	1362567	1362577
CG_Chr01	1707	p1	(A)11	11	1362908	1362918
CG_Chr01	1708	p1	(T)15	15	1363045	1363059
CG_Chr01	1709	p1	(T)14	14	1364169	1364182
CG_Chr01	1710	p1	(A)11	11	1364185	1364195
CG_Chr01	1711	p4	(AAAC)4	16	1364345	1364360
CG_Chr01	1712	p1	(T)11	11	1364539	1364549
CG_Chr01	1713	p1	(T)12	12	1365278	1365289
CG_Chr01	1714	p1	(T)11	11	1365809	1365819
CG_Chr01	1715	p2	(AT)19	38	1366151	1366188
CG_Chr01	1716	p1	(A)11	11	1366847	1366857
CG_Chr01	1717	p1	(A)12	12	1367020	1367031
CG_Chr01	1718	p1	(A)20	20	1368443	1368462
CG_Chr01	1719	p1	(T)12	12	1370135	1370146
CG_Chr01	1720	p3	(TTA)4	12	1370155	1370166
CG_Chr01	1721	p2	(AT)6	12	1370451	1370462
CG_Chr01	1722	p4	(TTTA)4	16	1372203	1372218
CG_Chr01	1723	p1	(T)15	15	1373677	1373691
CG_Chr01	1724	p1	(A)18	18	1374559	1374576
CG_Chr01	1725	p3	(TTA)5	15	1376348	1376362
CG_Chr01	1726	p1	(T)10	10	1381788	1381797
CG_Chr01	1727	p4	(TAAA)4	16	1382053	1382068
CG_Chr01	1728	p1	(A)18	18	1383124	1383141
CG_Chr01	1729	p1	(A)15	15	1384378	1384392
CG_Chr01	1730	p1	(A)11	11	1384658	1384668
CG_Chr01	1731	p2	(TC)8	16	1384966	1384981
CG_Chr01	1732	p1	(A)10	10	1385620	1385629
CG_Chr01	1733	p1	(T)41	41	1388693	1388733
CG_Chr01	1734	p1	(A)13	13	1390098	1390110
CG_Chr01	1735	p1	(T)12	12	1390372	1390383
CG_Chr01	1736	p1	(A)14	14	1390611	1390624
CG_Chr01	1737	p1	(T)11	11	1391354	1391364
CG_Chr01	1738	p1	(A)11	11	1391365	1391375
CG_Chr01	1739	p1	(T)14	14	1391906	1391919
CG_Chr01	1740	p2	(AT)11	22	1392580	1392601
CG_Chr01	1741	p1	(A)16	16	1392856	1392871
CG_Chr01	1742	p1	(A)10	10	1394411	1394420
CG_Chr01	1743	p2	(TA)7	14	1396150	1396163
CG_Chr01	1744	p1	(A)10	10	1397073	1397082
CG_Chr01	1745	p1	(A)11	11	1397518	1397528
CG_Chr01	1746	p3	(ATT)5	15	1397604	1397618
CG_Chr01	1747	p1	(A)12	12	1398060	1398071
CG_Chr01	1748	p1	(A)19	19	1398141	1398159
CG_Chr01	1749	p2	(AT)9	18	1398830	1398847
CG_Chr01	1750	p1	(T)10	10	1399787	1399796
CG_Chr01	1751	p1	(T)14	14	1400251	1400264
CG_Chr01	1752	p1	(T)17	17	1400555	1400571
CG_Chr01	1753	p2	(AG)8	16	1400680	1400695
CG_Chr01	1754	p1	(A)15	15	1400696	1400710
CG_Chr01	1755	p1	(A)13	13	1401913	1401925
CG_Chr01	1756	p1	(T)11	11	1401963	1401973
CG_Chr01	1757	p1	(A)16	16	1402689	1402704
CG_Chr01	1758	p2	(CT)8	16	1403724	1403739
CG_Chr01	1759	p2	(TC)7	14	1403816	1403829
CG_Chr01	1760	p3	(ATT)4	12	1406445	1406456
CG_Chr01	1761	p3	(ATT)17	51	1406460	1406510
CG_Chr01	1762	p1	(A)10	10	1407660	1407669
CG_Chr01	1763	p3	(AAG)4	12	1407751	1407762
CG_Chr01	1764	p1	(T)13	13	1409128	1409140
CG_Chr01	1765	p1	(T)10	10	1409183	1409192
CG_Chr01	1766	p2	(TA)23	46	1409220	1409265
CG_Chr01	1767	p1	(T)14	14	1418755	1418768
CG_Chr01	1768	p4	(TTGA)4	16	1419340	1419355
CG_Chr01	1769	p3	(ATA)4	12	1419367	1419378
CG_Chr01	1770	p1	(A)17	17	1419470	1419486
CG_Chr01	1771	p3	(AAT)12	36	1419485	1419520
CG_Chr01	1772	p1	(T)10	10	1419636	1419645
CG_Chr01	1773	p3	(TTA)6	18	1419644	1419661
CG_Chr01	1774	p1	(T)13	13	1419786	1419798
CG_Chr01	1775	p4	(TTCT)4	16	1419814	1419829
CG_Chr01	1776	p4	(TCTT)4	16	1419831	1419846
CG_Chr01	1777	p1	(T)14	14	1419851	1419864
CG_Chr01	1778	p1	(A)19	19	1421185	1421203
CG_Chr01	1779	p1	(T)14	14	1422070	1422083
CG_Chr01	1780	p1	(T)10	10	1422107	1422116
CG_Chr01	1781	p1	(A)10	10	1422624	1422633
CG_Chr01	1782	p1	(T)19	19	1422838	1422856
CG_Chr01	1783	p1	(T)22	22	1427249	1427270
CG_Chr01	1784	p3	(AAC)5	15	1427918	1427932
CG_Chr01	1785	p3	(CAT)4	12	1428421	1428432
CG_Chr01	1786	p3	(TAA)7	21	1429125	1429145
CG_Chr01	1787	p2	(TA)6	12	1429463	1429474
CG_Chr01	1788	p1	(T)22	22	1430425	1430446
CG_Chr01	1789	p3	(AAC)5	15	1431094	1431108
CG_Chr01	1790	p3	(CAT)4	12	1431597	1431608
CG_Chr01	1791	p3	(TAA)7	21	1432301	1432321
CG_Chr01	1792	p1	(A)11	11	1432401	1432411
CG_Chr01	1793	p2	(TA)9	18	1434170	1434187
CG_Chr01	1794	p1	(A)10	10	1434466	1434475
CG_Chr01	1795	p4	(TCTT)4	16	1434647	1434662
CG_Chr01	1796	p1	(T)17	17	1434661	1434677
CG_Chr01	1797	p1	(T)15	15	1435238	1435252
CG_Chr01	1798	p1	(T)10	10	1435747	1435756
CG_Chr01	1799	p2	(TA)6	12	1435761	1435772
CG_Chr01	1800	p1	(T)13	13	1436714	1436726
CG_Chr01	1801	p1	(A)16	16	1436940	1436955
CG_Chr01	1802	p1	(T)18	18	1438184	1438201
CG_Chr01	1803	p2	(AT)6	12	1438507	1438518
CG_Chr01	1804	p1	(A)12	12	1438686	1438697
CG_Chr01	1805	p1	(A)11	11	1438719	1438729
CG_Chr01	1806	p1	(T)11	11	1439439	1439449
CG_Chr01	1807	p2	(TA)7	14	1439624	1439637
CG_Chr01	1808	p3	(AAT)4	12	1439762	1439773
CG_Chr01	1809	p1	(T)14	14	1440175	1440188
CG_Chr01	1810	p1	(A)11	11	1444434	1444444
CG_Chr01	1811	p2	(TC)6	12	1444455	1444466
CG_Chr01	1812	p1	(T)10	10	1445812	1445821
CG_Chr01	1813	p1	(T)18	18	1446451	1446468
CG_Chr01	1814	p1	(T)16	16	1446724	1446739
CG_Chr01	1815	p1	(T)14	14	1446787	1446800
CG_Chr01	1816	p4	(TTTA)5	20	1447643	1447662
CG_Chr01	1817	p1	(A)22	22	1448287	1448308
CG_Chr01	1818	p1	(T)12	12	1448370	1448381
CG_Chr01	1819	p1	(A)20	20	1448716	1448735
CG_Chr01	1820	p1	(T)13	13	1449447	1449459
CG_Chr01	1821	p1	(T)12	12	1451367	1451378
CG_Chr01	1822	p2	(TA)6	12	1451658	1451669
CG_Chr01	1823	p1	(A)12	12	1452127	1452138
CG_Chr01	1824	p3	(TAA)5	15	1452140	1452154
CG_Chr01	1825	p1	(A)11	11	1452309	1452319
CG_Chr01	1826	p1	(A)12	12	1452345	1452356
CG_Chr01	1827	p1	(T)16	16	1452594	1452609
CG_Chr01	1828	p1	(A)21	21	1452908	1452928
CG_Chr01	1829	p1	(T)14	14	1453034	1453047
CG_Chr01	1830	p2	(AT)13	26	1453539	1453564
CG_Chr01	1831	p1	(A)11	11	1454323	1454333
CG_Chr01	1832	p4	(TAAT)4	16	1455342	1455357
CG_Chr01	1833	p3	(TAT)17	51	1455747	1455797
CG_Chr01	1834	p1	(A)17	17	1455828	1455844
CG_Chr01	1835	p1	(A)12	12	1456042	1456053
CG_Chr01	1836	p1	(A)39	39	1457608	1457646
CG_Chr01	1837	p1	(A)25	25	1457875	1457899
CG_Chr01	1838	p1	(T)14	14	1457920	1457933
CG_Chr01	1839	p2	(AT)6	12	1458141	1458152
CG_Chr01	1840	p1	(A)12	12	1458153	1458164
CG_Chr01	1841	p3	(TGT)4	12	1458626	1458637
CG_Chr01	1842	p1	(A)12	12	1459872	1459883
CG_Chr01	1843	p1	(A)17	17	1459953	1459969
CG_Chr01	1844	p1	(T)16	16	1460355	1460370
CG_Chr01	1845	p3	(AAG)5	15	1460661	1460675
CG_Chr01	1846	p3	(TTA)18	54	1462155	1462208
CG_Chr01	1847	p1	(A)20	20	1464319	1464338
CG_Chr01	1848	p2	(TA)6	12	1464579	1464590
CG_Chr01	1849	p1	(A)16	16	1464881	1464896
CG_Chr01	1850	p2	(AT)8	16	1465398	1465413
CG_Chr01	1851	p1	(A)10	10	1466118	1466127
CG_Chr01	1852	p1	(A)16	16	1466399	1466414
CG_Chr01	1853	p1	(T)10	10	1466894	1466903
CG_Chr01	1854	p1	(A)21	21	1468320	1468340
CG_Chr01	1855	p1	(T)10	10	1468811	1468820
CG_Chr01	1856	p1	(A)10	10	1468821	1468830
CG_Chr01	1857	p1	(A)11	11	1469179	1469189
CG_Chr01	1858	p3	(TAA)4	12	1469540	1469551
CG_Chr01	1859	p1	(A)15	15	1469852	1469866
CG_Chr01	1860	p3	(TTA)6	18	1470504	1470521
CG_Chr01	1861	p1	(A)16	16	1471990	1472005
CG_Chr01	1862	p1	(A)12	12	1472905	1472916
CG_Chr01	1863	p3	(TAT)4	12	1473189	1473200
CG_Chr01	1864	p4	(AATA)4	16	1473351	1473366
CG_Chr01	1865	p1	(A)20	20	1473656	1473675
CG_Chr01	1866	p3	(GAT)5	15	1474278	1474292
CG_Chr01	1867	p3	(TTA)6	18	1474295	1474312
CG_Chr01	1868	p2	(TA)8	16	1474469	1474484
CG_Chr01	1869	p2	(AT)8	16	1475659	1475674
CG_Chr01	1870	p3	(TTC)4	12	1477717	1477728
CG_Chr01	1871	p1	(T)17	17	1477757	1477773
CG_Chr01	1872	p1	(T)11	11	1477943	1477953
CG_Chr01	1873	p1	(A)13	13	1479147	1479159
CG_Chr01	1874	p1	(A)12	12	1479836	1479847
CG_Chr01	1875	p1	(A)16	16	1479938	1479953
CG_Chr01	1876	p1	(T)13	13	1481513	1481525
CG_Chr01	1877	p1	(T)11	11	1481556	1481566
CG_Chr01	1878	p1	(A)19	19	1481723	1481741
CG_Chr01	1879	p4	(AAAT)4	16	1483334	1483349
CG_Chr01	1880	p1	(A)10	10	1483367	1483376
CG_Chr01	1881	p3	(ATT)5	15	1483607	1483621
CG_Chr01	1882	p1	(T)14	14	1485701	1485714
CG_Chr01	1883	p1	(A)15	15	1486679	1486693
CG_Chr01	1884	p1	(A)17	17	1486806	1486822
CG_Chr01	1885	p2	(TC)8	16	1487010	1487025
CG_Chr01	1886	p1	(A)21	21	1487027	1487047
CG_Chr01	1887	p1	(A)12	12	1487059	1487070
CG_Chr01	1888	p3	(TCT)7	21	1487172	1487192
CG_Chr01	1889	p1	(A)12	12	1488433	1488444
CG_Chr01	1890	p1	(T)13	13	1489103	1489115
CG_Chr01	1891	p1	(C)17	17	1489882	1489898
CG_Chr01	1892	p1	(A)16	16	1490725	1490740
CG_Chr01	1893	p1	(A)10	10	1491208	1491217
CG_Chr01	1894	p1	(T)12	12	1492519	1492530
CG_Chr01	1895	p3	(TTA)6	18	1492979	1492996
CG_Chr01	1896	p3	(AAG)5	15	1493001	1493015
CG_Chr01	1897	p1	(T)11	11	1493951	1493961
CG_Chr01	1898	p1	(T)27	27	1496079	1496105
CG_Chr01	1899	p3	(AAT)5	15	1496288	1496302
CG_Chr01	1900	p4	(AAAT)5	20	1496305	1496324
CG_Chr01	1901	p1	(T)21	21	1496591	1496611
CG_Chr01	1902	p1	(A)13	13	1496788	1496800
CG_Chr01	1903	p2	(TA)7	14	1496841	1496854
CG_Chr01	1904	p1	(A)14	14	1497241	1497254
CG_Chr01	1905	p1	(T)14	14	1497295	1497308
CG_Chr01	1906	p2	(GA)6	12	1497956	1497967
CG_Chr01	1907	p2	(AG)8	16	1497994	1498009
CG_Chr01	1908	p1	(A)11	11	1498074	1498084
CG_Chr01	1909	p1	(T)12	12	1498288	1498299
CG_Chr01	1910	p1	(A)11	11	1498524	1498534
CG_Chr01	1911	p3	(AAT)4	12	1498970	1498981
CG_Chr01	1912	p1	(A)14	14	1500095	1500108
CG_Chr01	1913	p1	(T)12	12	1500339	1500350
CG_Chr01	1914	p1	(A)12	12	1500535	1500546
CG_Chr01	1915	p4	(AAAT)4	16	1500693	1500708
CG_Chr01	1916	p1	(T)11	11	1501582	1501592
CG_Chr01	1917	p1	(T)10	10	1501647	1501656
CG_Chr01	1918	p1	(T)14	14	1501881	1501894
CG_Chr01	1919	p1	(A)12	12	1501962	1501973
CG_Chr01	1920	p2	(GA)6	12	1502048	1502059
CG_Chr01	1921	p1	(A)10	10	1502059	1502068
CG_Chr01	1922	p1	(A)12	12	1502120	1502131
CG_Chr01	1923	p1	(A)38	38	1502928	1502965
CG_Chr01	1924	p6	(AATAAA)9	54	1505463	1505516
CG_Chr01	1925	p1	(T)12	12	1505695	1505706
CG_Chr01	1926	p3	(GAA)5	15	1506417	1506431
CG_Chr01	1927	p3	(CAA)4	12	1506432	1506443
CG_Chr01	1928	p1	(A)11	11	1506648	1506658
CG_Chr01	1929	p5	(TCTAT)4	20	1507458	1507477
CG_Chr01	1930	p2	(TA)6	12	1508308	1508319
CG_Chr01	1931	p1	(A)16	16	1509146	1509161
CG_Chr01	1932	p1	(A)15	15	1509582	1509596
CG_Chr01	1933	p3	(TTC)4	12	1510031	1510042
CG_Chr01	1934	p1	(T)12	12	1510125	1510136
CG_Chr01	1935	p1	(A)16	16	1510867	1510882
CG_Chr01	1936	p3	(AAT)4	12	1510905	1510916
CG_Chr01	1937	p1	(A)16	16	1510917	1510932
CG_Chr01	1938	p1	(A)17	17	1512769	1512785
CG_Chr01	1939	p2	(AT)10	20	1513339	1513358
CG_Chr01	1940	p4	(TTTA)6	24	1514362	1514385
CG_Chr01	1941	p3	(TTA)7	21	1514383	1514403
CG_Chr01	1942	p1	(A)10	10	1514414	1514423
CG_Chr01	1943	p1	(A)11	11	1521519	1521529
CG_Chr01	1944	p1	(T)10	10	1522210	1522219
CG_Chr01	1945	p2	(AT)27	54	1522268	1522321
CG_Chr01	1946	p1	(T)10	10	1522741	1522750
CG_Chr01	1947	p2	(AT)11	22	1522798	1522819
CG_Chr01	1948	p2	(GT)6	12	1525438	1525449
CG_Chr01	1949	p1	(A)10	10	1525560	1525569
CG_Chr01	1950	p1	(T)15	15	1525911	1525925
CG_Chr01	1951	p1	(A)10	10	1526279	1526288
CG_Chr01	1952	p1	(T)14	14	1526629	1526642
CG_Chr01	1953	p1	(A)10	10	1527047	1527056
CG_Chr01	1954	p3	(AAT)5	15	1527055	1527069
CG_Chr01	1955	p1	(A)11	11	1527447	1527457
CG_Chr01	1956	p2	(AG)11	22	1527567	1527588
CG_Chr01	1957	p1	(A)10	10	1528161	1528170
CG_Chr01	1958	p1	(A)17	17	1528812	1528828
CG_Chr01	1959	p1	(T)20	20	1529300	1529319
CG_Chr01	1960	p1	(A)12	12	1529812	1529823
CG_Chr01	1961	p1	(T)11	11	1531070	1531080
CG_Chr01	1962	p3	(AAT)6	18	1532460	1532477
CG_Chr01	1963	p1	(A)22	22	1535284	1535305
CG_Chr01	1964	p1	(A)14	14	1535307	1535320
CG_Chr01	1965	p1	(A)11	11	1536777	1536787
CG_Chr01	1966	p1	(T)15	15	1537380	1537394
CG_Chr01	1967	p3	(AAT)6	18	1537682	1537699
CG_Chr01	1968	p2	(AT)8	16	1538564	1538579
CG_Chr01	1969	p4	(TTTA)4	16	1539114	1539129
CG_Chr01	1970	p1	(A)12	12	1539782	1539793
CG_Chr01	1971	p5	(AACAA)4	20	1540296	1540315
CG_Chr01	1972	p1	(A)13	13	1541062	1541074
CG_Chr01	1973	p3	(AAC)4	12	1543751	1543762
CG_Chr01	1974	p1	(A)15	15	1544002	1544016
CG_Chr01	1975	p1	(T)12	12	1544338	1544349
CG_Chr01	1976	p1	(A)20	20	1544479	1544498
CG_Chr01	1977	p1	(T)21	21	1544837	1544857
CG_Chr01	1978	p1	(A)10	10	1545161	1545170
CG_Chr01	1979	p3	(CGA)4	12	1547041	1547052
CG_Chr01	1980	p2	(AT)6	12	1547114	1547125
CG_Chr01	1981	p1	(T)12	12	1547491	1547502
CG_Chr01	1982	p1	(T)10	10	1548082	1548091
CG_Chr01	1983	p1	(T)21	21	1548683	1548703
CG_Chr01	1984	p3	(ATT)7	21	1549115	1549135
CG_Chr01	1985	p3	(TTA)4	12	1549309	1549320
CG_Chr01	1986	p1	(T)10	10	1550866	1550875
CG_Chr01	1987	p1	(T)14	14	1552269	1552282
CG_Chr01	1988	p3	(ATG)4	12	1552597	1552608
CG_Chr01	1989	p1	(T)11	11	1553290	1553300
CG_Chr01	1990	p1	(T)12	12	1553302	1553313
CG_Chr01	1991	p1	(T)17	17	1553425	1553441
CG_Chr01	1992	p1	(A)12	12	1554100	1554111
CG_Chr01	1993	p1	(A)11	11	1554842	1554852
CG_Chr01	1994	p3	(ATT)5	15	1555779	1555793
CG_Chr01	1995	p1	(T)11	11	1555801	1555811
CG_Chr01	1996	p3	(GAA)4	12	1557705	1557716
CG_Chr01	1997	p2	(TC)6	12	1557832	1557843
[truncated: 329,065+ more rows]
