# Supplementary material for: Genome-Wide Analysis of Simple Sequence Repeats in Bitter Gourd (Momordica charantia)
Source: Front Plant Sci. 2017 Jun 22;8:1103. doi: 10.3389/fpls.2017.01103 (PMC5479929; doi:10.3389/fpls.2017.01103)
Supplement: Supplementary file 8 [file Table_8.xlsx]

## Sheet: Table S8
Supplementary Table S8. SSR motifs identified in the melon genome.
DHL92
ID	SSR nr.	SSR type	SSR	size	start	end
chr0	1	p5	(TTATT)4	20	4037	4056
chr0	2	p1	(T)14	14	4622	4635
chr0	3	p3	(TTA)6	18	5318	5335
chr0	4	p2	(TA)9	18	5722	5739
chr0	5	p1	(T)11	11	5933	5943
chr0	6	p1	(A)27	27	6760	6786
chr0	7	p2	(TA)14	28	7107	7134
chr0	8	p3	(TTA)4	12	7597	7608
chr0	9	p1	(T)15	15	8000	8014
chr0	10	p1	(A)10	10	8302	8311
chr0	11	p1	(A)14	14	8491	8504
chr0	12	p2	(TA)12	24	8505	8528
chr0	13	p1	(T)12	12	8909	8920
chr0	14	p1	(A)10	10	9438	9447
chr0	15	p1	(A)13	13	9592	9604
chr0	16	p1	(T)26	26	16264	16289
chr0	17	p2	(TA)9	18	18206	18223
chr0	18	p1	(T)12	12	18927	18938
chr0	19	p3	(AAT)13	39	19693	19731
chr0	20	p1	(T)11	11	20432	20442
chr0	21	p3	(ATT)5	15	21615	21629
chr0	22	p1	(A)13	13	22011	22023
chr0	23	p1	(T)12	12	24311	24322
chr0	24	p2	(AT)21	42	25251	25292
chr0	25	p3	(AAT)4	12	27228	27239
chr0	26	p1	(A)19	19	27253	27271
chr0	27	p1	(T)14	14	28628	28641
chr0	28	p1	(C)15	15	29898	29912
chr0	29	p1	(A)13	13	29913	29925
chr0	30	p1	(T)10	10	32685	32694
chr0	31	p1	(A)12	12	36232	36243
chr0	32	p1	(A)10	10	36721	36730
chr0	33	p3	(AAG)4	12	39113	39124
chr0	34	p1	(A)19	19	39916	39934
chr0	35	p1	(A)10	10	40698	40707
chr0	36	p2	(TA)6	12	41217	41228
chr0	37	p1	(A)10	10	42299	42308
chr0	38	p1	(A)11	11	42801	42811
chr0	39	p1	(A)10	10	42844	42853
chr0	40	p3	(GAA)4	12	42855	42866
chr0	41	p1	(A)18	18	43837	43854
chr0	42	p1	(A)10	10	44116	44125
chr0	43	p1	(A)17	17	47003	47019
chr0	44	p1	(A)15	15	47117	47131
chr0	45	p1	(A)10	10	48067	48076
chr0	46	p6	(TTTTCT)4	24	48322	48345
chr0	47	p1	(T)25	25	50117	50141
chr0	48	p1	(A)13	13	50823	50835
chr0	49	p2	(TA)6	12	51580	51591
chr0	50	p2	(GA)20	40	53111	53150
chr0	51	p1	(A)14	14	53150	53163
chr0	52	p1	(A)10	10	53480	53489
chr0	53	p1	(A)17	17	54067	54083
chr0	54	p3	(TTA)8	24	55010	55033
chr0	55	p1	(A)16	16	56230	56245
chr0	56	p1	(A)24	24	57076	57099
chr0	57	p6	(AGGGAG)5	30	58526	58555
chr0	58	p1	(T)25	25	58775	58799
chr0	59	p1	(A)10	10	58864	58873
chr0	60	p1	(A)23	23	58945	58967
chr0	61	p1	(T)19	19	59166	59184
chr0	62	p1	(T)10	10	59599	59608
chr0	63	p2	(AT)6	12	60461	60472
chr0	64	p1	(A)10	10	61503	61512
chr0	65	p1	(A)17	17	61755	61771
chr0	66	p4	(AAAT)4	16	62314	62329
chr0	67	p1	(T)11	11	62407	62417
chr0	68	p3	(AAT)4	12	62916	62927
chr0	69	p3	(AAT)11	33	63097	63129
chr0	70	p1	(T)10	10	64823	64832
chr0	71	p1	(T)12	12	64880	64891
chr0	72	p1	(T)12	12	64956	64967
chr0	73	p3	(ATT)21	63	65042	65104
chr0	74	p3	(TTC)4	12	65640	65651
chr0	75	p1	(A)26	26	65808	65833
chr0	76	p3	(GAA)7	21	66754	66774
chr0	77	p4	(TAAA)4	16	66945	66960
chr0	78	p1	(T)17	17	67089	67105
chr0	79	p2	(AT)21	42	67521	67562
chr0	80	p2	(AC)8	16	67565	67580
chr0	81	p3	(TCT)4	12	67787	67798
chr0	82	p1	(A)10	10	68883	68892
chr0	83	p1	(T)10	10	69756	69765
chr0	84	p2	(TA)21	42	70089	70130
chr0	85	p1	(A)13	13	70745	70757
chr0	86	p1	(A)10	10	70811	70820
chr0	87	p4	(ATAA)6	24	70968	70991
chr0	88	p1	(T)10	10	72128	72137
chr0	89	p2	(TA)7	14	72976	72989
chr0	90	p5	(TTTTC)4	20	76671	76690
chr0	91	p1	(T)17	17	78073	78089
chr0	92	p1	(A)15	15	79032	79046
chr0	93	p3	(CTT)9	27	79348	79374
chr0	94	p1	(T)10	10	79782	79791
chr0	95	p2	(TC)18	36	80157	80192
chr0	96	p2	(TC)200	400	81287	81686
chr0	97	p2	(AT)7	14	82276	82289
chr0	98	p1	(T)12	12	82289	82300
chr0	99	p1	(T)11	11	82759	82769
chr0	100	p1	(T)12	12	82968	82979
chr0	101	p2	(AT)14	28	86020	86047
chr0	102	p1	(A)11	11	86218	86228
chr0	103	p1	(A)10	10	86499	86508
chr0	104	p1	(A)10	10	87602	87611
chr0	105	p1	(T)12	12	88051	88062
chr0	106	p1	(A)11	11	88148	88158
chr0	107	p1	(T)23	23	94062	94084
chr0	108	p1	(T)26	26	94335	94360
chr0	109	p1	(T)11	11	96643	96653
chr0	110	p1	(T)21	21	96661	96681
chr0	111	p1	(T)14	14	97355	97368
chr0	112	p1	(T)18	18	98199	98216
chr0	113	p1	(T)10	10	98435	98444
chr0	114	p1	(A)30	30	99303	99332
chr0	115	p1	(A)21	21	99944	99964
chr0	116	p1	(A)14	14	100772	100785
chr0	117	p1	(T)10	10	100979	100988
chr0	118	p1	(A)10	10	101573	101582
chr0	119	p1	(A)12	12	101692	101703
chr0	120	p1	(A)12	12	101807	101818
chr0	121	p1	(T)18	18	103434	103451
chr0	122	p3	(TTC)5	15	103932	103946
chr0	123	p1	(A)16	16	104150	104165
chr0	124	p1	(T)11	11	106556	106566
chr0	125	p4	(AATT)4	16	107878	107893
chr0	126	p1	(A)10	10	107894	107903
chr0	127	p1	(T)16	16	108043	108058
chr0	128	p1	(T)10	10	109256	109265
chr0	129	p2	(AT)9	18	109807	109824
chr0	130	p3	(TTA)5	15	110615	110629
chr0	131	p1	(A)15	15	110789	110803
chr0	132	p1	(A)15	15	111222	111236
chr0	133	p1	(A)13	13	111775	111787
chr0	134	p1	(T)18	18	112493	112510
chr0	135	p1	(A)18	18	112773	112790
chr0	136	p3	(AAG)5	15	112793	112807
chr0	137	p1	(A)12	12	112988	112999
chr0	138	p1	(A)10	10	113297	113306
chr0	139	p1	(A)13	13	113412	113424
chr0	140	p1	(A)11	11	113548	113558
chr0	141	p1	(T)12	12	113779	113790
chr0	142	p3	(TTA)12	36	114119	114154
chr0	143	p1	(T)11	11	114412	114422
chr0	144	p1	(A)16	16	114739	114754
chr0	145	p3	(ATT)4	12	116250	116261
chr0	146	p3	(ATT)5	15	116633	116647
chr0	147	p1	(T)16	16	116834	116849
chr0	148	p1	(T)19	19	117028	117046
chr0	149	p1	(A)14	14	118280	118293
chr0	150	p1	(A)11	11	118911	118921
chr0	151	p1	(A)10	10	119065	119074
chr0	152	p1	(T)12	12	119303	119314
chr0	153	p3	(AGG)4	12	126884	126895
chr0	154	p6	(TTGATT)4	24	128064	128087
chr0	155	p3	(TTC)4	12	132642	132653
chr0	156	p2	(TC)16	32	135094	135125
chr0	157	p1	(A)10	10	135512	135521
chr0	158	p3	(ATA)7	21	136317	136337
chr0	159	p1	(A)14	14	136919	136932
chr0	160	p4	(ATTT)4	16	138580	138595
chr0	161	p2	(AT)8	16	138659	138674
chr0	162	p1	(A)18	18	139049	139066
chr0	163	p1	(T)14	14	139915	139928
chr0	164	p1	(T)12	12	140103	140114
chr0	165	p1	(A)10	10	140336	140345
chr0	166	p2	(AT)6	12	140763	140774
chr0	167	p1	(A)18	18	140777	140794
chr0	168	p1	(A)26	26	140945	140970
chr0	169	p1	(A)19	19	141173	141191
chr0	170	p1	(A)10	10	141250	141259
chr0	171	p1	(T)10	10	141501	141510
chr0	172	p3	(CTT)5	15	141859	141873
chr0	173	p1	(T)21	21	142369	142389
chr0	174	p4	(AATA)5	20	142572	142591
chr0	175	p2	(TA)6	12	142767	142778
chr0	176	p1	(A)13	13	142857	142869
chr0	177	p2	(AT)11	22	142895	142916
chr0	178	p1	(T)17	17	143563	143579
chr0	179	p1	(T)11	11	143786	143796
chr0	180	p1	(T)11	11	143965	143975
chr0	181	p2	(TA)10	20	144128	144147
chr0	182	p2	(CT)22	44	145217	145260
chr0	183	p2	(CT)22	44	145263	145306
chr0	184	p1	(T)10	10	145497	145506
chr0	185	p1	(A)14	14	145679	145692
chr0	186	p1	(T)11	11	146282	146292
chr0	187	p2	(AT)8	16	146303	146318
chr0	188	p2	(AC)6	12	146319	146330
chr0	189	p3	(TTA)5	15	146353	146367
chr0	190	p1	(T)16	16	146494	146509
chr0	191	p1	(A)14	14	146817	146830
chr0	192	p3	(AAT)6	18	147220	147237
chr0	193	p2	(TC)17	34	147302	147335
chr0	194	p2	(TA)10	20	147336	147355
chr0	195	p3	(GAA)7	21	147475	147495
chr0	196	p3	(GAA)4	12	147760	147771
chr0	197	p3	(TAA)4	12	148269	148280
chr0	198	p3	(AAT)4	12	148295	148306
chr0	199	p3	(AAT)8	24	148995	149018
chr0	200	p3	(GAA)11	33	149161	149193
chr0	201	p2	(AT)8	16	149880	149895
chr0	202	p3	(ATT)7	21	149922	149942
chr0	203	p4	(AAAC)4	16	152254	152269
chr0	204	p1	(T)10	10	154810	154819
chr0	205	p3	(TTC)4	12	154818	154829
chr0	206	p1	(A)13	13	156980	156992
chr0	207	p2	(AG)8	16	157267	157282
chr0	208	p1	(T)11	11	158411	158421
chr0	209	p1	(T)20	20	161277	161296
chr0	210	p1	(T)27	27	161586	161612
chr0	211	p3	(TTC)5	15	163432	163446
chr0	212	p1	(T)41	41	163447	163487
chr0	213	p1	(T)20	20	165386	165405
chr0	214	p1	(T)54	54	165407	165460
chr0	215	p1	(T)17	17	166107	166123
chr0	216	p1	(T)10	10	166911	166920
chr0	217	p1	(A)12	12	169120	169131
chr0	218	p1	(A)19	19	171128	171146
chr0	219	p1	(A)13	13	172385	172397
chr0	220	p1	(A)13	13	173298	173310
chr0	221	p1	(A)27	27	173377	173403
chr0	222	p1	(A)46	46	174677	174722
chr0	223	p1	(A)10	10	175602	175611
chr0	224	p3	(GGA)4	12	176235	176246
chr0	225	p3	(TAA)18	54	176517	176570
chr0	226	p3	(CGG)5	15	177300	177314
chr0	227	p1	(A)14	14	177581	177594
chr0	228	p2	(AG)6	12	177698	177709
chr0	229	p3	(AAT)4	12	178421	178432
chr0	230	p3	(ATA)4	12	178433	178444
chr0	231	p1	(T)10	10	178574	178583
chr0	232	p1	(T)11	11	178617	178627
chr0	233	p1	(A)11	11	178899	178909
chr0	234	p1	(A)11	11	179627	179637
chr0	235	p1	(T)11	11	180461	180471
chr0	236	p3	(ATT)7	21	180826	180846
chr0	237	p1	(T)13	13	181548	181560
chr0	238	p1	(T)10	10	181562	181571
chr0	239	p1	(A)12	12	181726	181737
chr0	240	p1	(A)11	11	181862	181872
chr0	241	p1	(T)10	10	181923	181932
chr0	242	p1	(A)11	11	183359	183369
chr0	243	p1	(A)10	10	183375	183384
chr0	244	p1	(T)16	16	183535	183550
chr0	245	p1	(A)10	10	184059	184068
chr0	246	p4	(TTTA)4	16	184257	184272
chr0	247	p1	(T)10	10	184279	184288
chr0	248	p5	(TTTTA)4	20	185876	185895
chr0	249	p1	(T)22	22	186432	186453
chr0	250	p1	(A)10	10	186454	186463
chr0	251	p1	(T)11	11	187542	187552
chr0	252	p3	(TAT)10	30	187647	187676
chr0	253	p3	(TAT)5	15	187678	187692
chr0	254	p1	(A)14	14	188233	188246
chr0	255	p1	(T)14	14	188329	188342
chr0	256	p1	(A)16	16	189656	189671
chr0	257	p2	(TC)14	28	190372	190399
chr0	258	p1	(T)13	13	190426	190438
chr0	259	p1	(T)10	10	190440	190449
chr0	260	p1	(A)20	20	190624	190643
chr0	261	p2	(TA)10	20	191549	191568
chr0	262	p1	(A)21	21	193427	193447
chr0	263	p1	(T)10	10	194014	194023
chr0	264	p6	(AAAATA)4	24	196096	196119
chr0	265	p1	(C)13	13	197231	197243
chr0	266	p1	(A)10	10	198235	198244
chr0	267	p3	(AGA)7	21	199922	199942
chr0	268	p1	(T)15	15	200112	200126
chr0	269	p1	(T)10	10	200303	200312
chr0	270	p1	(A)15	15	200350	200364
chr0	271	p2	(TC)6	12	202372	202383
chr0	272	p1	(A)11	11	202922	202932
chr0	273	p3	(TAT)5	15	203027	203041
chr0	274	p1	(T)14	14	203418	203431
chr0	275	p1	(T)12	12	203452	203463
chr0	276	p1	(T)14	14	203735	203748
chr0	277	p1	(A)12	12	203953	203964
chr0	278	p2	(AT)6	12	204066	204077
chr0	279	p1	(A)12	12	205820	205831
chr0	280	p1	(A)10	10	205833	205842
chr0	281	p3	(ATT)5	15	206619	206633
chr0	282	p1	(A)18	18	206809	206826
chr0	283	p2	(AG)13	26	207523	207548
chr0	284	p3	(TTA)7	21	210636	210656
chr0	285	p1	(T)13	13	211274	211286
chr0	286	p1	(T)10	10	211657	211666
chr0	287	p1	(T)20	20	211879	211898
chr0	288	p4	(ATAA)5	20	213484	213503
chr0	289	p3	(ATT)7	21	213567	213587
chr0	290	p1	(A)12	12	214429	214440
chr0	291	p3	(AAT)5	15	215453	215467
chr0	292	p1	(A)10	10	215482	215491
chr0	293	p3	(TTA)10	30	216454	216483
chr0	294	p2	(TA)7	14	217127	217140
chr0	295	p1	(A)13	13	218494	218506
chr0	296	p2	(CT)7	14	218927	218940
chr0	297	p1	(C)10	10	218988	218997
chr0	298	p3	(AAT)4	12	219073	219084
chr0	299	p2	(AT)7	14	219238	219251
chr0	300	p1	(A)10	10	219612	219621
chr0	301	p3	(TTC)5	15	220539	220553
chr0	302	p3	(CTT)5	15	220591	220605
chr0	303	p1	(T)12	12	226168	226179
chr0	304	p2	(TA)9	18	227462	227479
chr0	305	p1	(A)11	11	227551	227561
chr0	306	p2	(TA)8	16	228484	228499
chr0	307	p1	(T)22	22	229236	229257
chr0	308	p3	(AAG)7	21	230413	230433
chr0	309	p1	(A)14	14	230455	230468
chr0	310	p1	(A)14	14	230550	230563
chr0	311	p1	(A)14	14	230645	230658
chr0	312	p3	(AAG)4	12	230657	230668
chr0	313	p1	(T)52	52	230879	230930
chr0	314	p1	(A)17	17	231178	231194
chr0	315	p1	(T)14	14	232097	232110
chr0	316	p1	(C)11	11	232202	232212
chr0	317	p1	(A)16	16	232213	232228
chr0	318	p1	(T)10	10	232616	232625
chr0	319	p1	(A)11	11	232626	232636
chr0	320	p1	(A)20	20	233405	233424
chr0	321	p1	(T)10	10	233913	233922
chr0	322	p2	(TA)16	32	235049	235080
chr0	323	p1	(A)14	14	237714	237727
chr0	324	p1	(T)11	11	238019	238029
chr0	325	p1	(A)14	14	238115	238128
chr0	326	p3	(TTA)4	12	238258	238269
chr0	327	p1	(A)15	15	238318	238332
chr0	328	p1	(T)10	10	238910	238919
chr0	329	p1	(A)10	10	239325	239334
chr0	330	p2	(AT)11	22	240696	240717
chr0	331	p1	(C)19	19	242718	242736
chr0	332	p1	(A)22	22	245703	245724
chr0	333	p3	(TTG)4	12	246450	246461
chr0	334	p1	(T)10	10	246885	246894
chr0	335	p2	(TG)7	14	247539	247552
chr0	336	p1	(T)11	11	247577	247587
chr0	337	p1	(T)14	14	250016	250029
chr0	338	p2	(AT)12	24	251247	251270
chr0	339	p3	(ATT)6	18	251418	251435
chr0	340	p1	(T)18	18	251664	251681
chr0	341	p1	(A)31	31	252161	252191
chr0	342	p1	(A)47	47	252345	252391
chr0	343	p1	(T)19	19	252960	252978
chr0	344	p1	(A)11	11	254025	254035
chr0	345	p3	(TTG)4	12	254175	254186
chr0	346	p2	(AT)7	14	254371	254384
chr0	347	p1	(T)13	13	255933	255945
chr0	348	p1	(T)19	19	256225	256243
chr0	349	p3	(AAT)4	12	256544	256555
chr0	350	p1	(A)11	11	256562	256572
chr0	351	p1	(A)10	10	256627	256636
chr0	352	p1	(A)11	11	256767	256777
chr0	353	p2	(TA)6	12	257024	257035
chr0	354	p1	(T)15	15	257119	257133
chr0	355	p3	(TAA)6	18	257652	257669
chr0	356	p1	(T)10	10	258475	258484
chr0	357	p1	(A)13	13	258769	258781
chr0	358	p1	(A)10	10	258942	258951
chr0	359	p3	(AAT)13	39	258950	258988
chr0	360	p1	(A)13	13	259948	259960
chr0	361	p1	(A)19	19	261214	261232
chr0	362	p2	(TA)6	12	263201	263212
chr0	363	p3	(GAA)5	15	263216	263230
chr0	364	p2	(AG)10	20	263272	263291
chr0	365	p1	(T)10	10	264681	264690
chr0	366	p1	(A)11	11	265069	265079
chr0	367	p2	(AT)9	18	265758	265775
chr0	368	p3	(AAG)4	12	266993	267004
chr0	369	p1	(C)16	16	267233	267248
chr0	370	p1	(C)15	15	267356	267370
chr0	371	p3	(AAT)6	18	267787	267804
chr0	372	p1	(A)13	13	268632	268644
chr0	373	p1	(T)12	12	269396	269407
chr0	374	p4	(ATAA)4	16	269700	269715
chr0	375	p1	(A)17	17	269993	270009
chr0	376	p1	(A)27	27	270248	270274
chr0	377	p5	(TTATT)4	20	271507	271526
chr0	378	p1	(A)10	10	272200	272209
chr0	379	p4	(TTTA)5	20	272247	272266
chr0	380	p3	(AAT)4	12	272830	272841
chr0	381	p1	(A)15	15	274442	274456
chr0	382	p1	(A)10	10	275135	275144
chr0	383	p1	(T)15	15	275346	275360
chr0	384	p1	(A)18	18	276702	276719
chr0	385	p1	(T)17	17	277010	277026
chr0	386	p3	(AAT)4	12	278719	278730
chr0	387	p2	(AT)7	14	278958	278971
chr0	388	p3	(ATT)4	12	279032	279043
chr0	389	p1	(T)12	12	279229	279240
chr0	390	p1	(T)10	10	279706	279715
chr0	391	p1	(A)13	13	280625	280637
chr0	392	p3	(TTA)4	12	280707	280718
chr0	393	p1	(T)10	10	281341	281350
chr0	394	p4	(TTAT)5	20	281426	281445
chr0	395	p3	(AAT)17	51	281945	281995
chr0	396	p1	(T)10	10	282141	282150
chr0	397	p1	(T)10	10	282276	282285
chr0	398	p1	(A)13	13	282551	282563
chr0	399	p1	(A)12	12	282728	282739
chr0	400	p1	(A)10	10	283560	283569
chr0	401	p1	(A)10	10	283765	283774
chr0	402	p3	(TTA)6	18	284171	284188
chr0	403	p1	(A)10	10	284802	284811
chr0	404	p1	(A)13	13	286222	286234
chr0	405	p2	(AT)13	26	286234	286259
chr0	406	p3	(TAA)4	12	286398	286409
chr0	407	p3	(ATA)4	12	286412	286423
chr0	408	p1	(A)12	12	288986	288997
chr0	409	p1	(A)10	10	288999	289008
chr0	410	p4	(AATA)5	20	289496	289515
chr0	411	p1	(A)23	23	289915	289937
chr0	412	p2	(AT)36	72	290757	290828
chr0	413	p4	(AATA)4	16	290908	290923
chr0	414	p1	(A)12	12	290957	290968
chr0	415	p4	(TAAA)4	16	291181	291196
chr0	416	p1	(T)10	10	294564	294573
chr0	417	p1	(A)10	10	294789	294798
chr0	418	p1	(A)18	18	294892	294909
chr0	419	p1	(T)18	18	294989	295006
chr0	420	p1	(A)11	11	295259	295269
chr0	421	p1	(T)25	25	295326	295350
chr0	422	p1	(A)11	11	295603	295613
chr0	423	p1	(T)10	10	296422	296431
chr0	424	p3	(ATT)4	12	296453	296464
chr0	425	p2	(AT)21	42	297400	297441
chr0	426	p4	(GATA)4	16	299245	299260
chr0	427	p1	(A)11	11	299294	299304
chr0	428	p1	(T)11	11	299955	299965
chr0	429	p5	(ATATA)4	20	299973	299992
chr0	430	p1	(T)25	25	300562	300586
chr0	431	p1	(T)22	22	301203	301224
chr0	432	p1	(A)12	12	302451	302462
chr0	433	p2	(TA)6	12	302870	302881
chr0	434	p2	(TA)6	12	302942	302953
chr0	435	p1	(T)17	17	307213	307229
chr0	436	p1	(T)17	17	309101	309117
chr0	437	p5	(ATTTT)4	20	309857	309876
chr0	438	p5	(ATTTT)4	20	309885	309904
chr0	439	p1	(T)10	10	309967	309976
chr0	440	p3	(TAA)5	15	310403	310417
chr0	441	p1	(A)10	10	312203	312212
chr0	442	p1	(T)10	10	313594	313603
chr0	443	p1	(A)14	14	315177	315190
chr0	444	p1	(A)12	12	318277	318288
chr0	445	p1	(A)11	11	319464	319474
chr0	446	p4	(AATA)4	16	320130	320145
chr0	447	p1	(A)11	11	321364	321374
chr0	448	p4	(AATA)4	16	322030	322045
chr0	449	p1	(T)40	40	322989	323028
chr0	450	p1	(A)10	10	327426	327435
chr0	451	p1	(T)10	10	328266	328275
chr0	452	p2	(TA)6	12	329385	329396
chr0	453	p1	(T)12	12	329408	329419
chr0	454	p1	(A)18	18	330239	330256
chr0	455	p2	(AT)27	54	330686	330739
chr0	456	p1	(T)13	13	330739	330751
chr0	457	p1	(A)10	10	333374	333383
chr0	458	p6	(AAAAGA)4	24	334121	334144
chr0	459	p1	(A)10	10	335560	335569
chr0	460	p3	(AAT)4	12	337154	337165
chr0	461	p2	(GT)6	12	338366	338377
chr0	462	p1	(T)11	11	339610	339620
chr0	463	p1	(A)17	17	339621	339637
chr0	464	p1	(A)19	19	340890	340908
chr0	465	p1	(T)10	10	341150	341159
chr0	466	p1	(T)12	12	341466	341477
chr0	467	p1	(T)20	20	341701	341720
chr0	468	p1	(T)12	12	341807	341818
chr0	469	p1	(T)10	10	343788	343797
chr0	470	p1	(A)10	10	344396	344405
chr0	471	p1	(T)10	10	350332	350341
chr0	472	p1	(T)10	10	350951	350960
chr0	473	p1	(A)12	12	355700	355711
chr0	474	p3	(AAT)5	15	355956	355970
chr0	475	p1	(A)13	13	357804	357816
chr0	476	p1	(A)20	20	357960	357979
chr0	477	p1	(A)19	19	358382	358400
chr0	478	p3	(CTG)4	12	358637	358648
chr0	479	p3	(AAT)4	12	361079	361090
chr0	480	p1	(A)17	17	361589	361605
chr0	481	p1	(T)11	11	361899	361909
chr0	482	p1	(T)17	17	361928	361944
chr0	483	p3	(ATA)22	66	362282	362347
chr0	484	p3	(ATT)4	12	363687	363698
chr0	485	p1	(A)11	11	365463	365473
chr0	486	p1	(A)14	14	365688	365701
chr0	487	p3	(GAA)4	12	369430	369441
chr0	488	p3	(CAC)5	15	369735	369749
chr0	489	p1	(T)12	12	369917	369928
chr0	490	p1	(T)12	12	371616	371627
chr0	491	p1	(A)12	12	382224	382235
chr0	492	p1	(A)12	12	382685	382696
chr0	493	p1	(A)16	16	384269	384284
chr0	494	p3	(AAG)4	12	387225	387236
chr0	495	p1	(A)10	10	388225	388234
chr0	496	p1	(A)12	12	389234	389245
chr0	497	p1	(T)11	11	391170	391180
chr0	498	p3	(TTA)4	12	394013	394024
chr0	499	p1	(A)10	10	396195	396204
chr0	500	p1	(A)14	14	396206	396219
chr0	501	p1	(A)10	10	396221	396230
chr0	502	p3	(AAC)7	21	397891	397911
chr0	503	p1	(A)12	12	398999	399010
chr0	504	p1	(A)18	18	399495	399512
chr0	505	p2	(AT)9	18	400868	400885
chr0	506	p1	(A)12	12	400939	400950
chr0	507	p1	(T)12	12	401508	401519
chr0	508	p3	(TTA)4	12	401927	401938
chr0	509	p1	(T)23	23	402125	402147
chr0	510	p1	(A)10	10	402454	402463
chr0	511	p1	(T)21	21	402760	402780
chr0	512	p1	(A)11	11	403169	403179
chr0	513	p3	(ATA)7	21	403558	403578
chr0	514	p4	(AATA)4	16	403575	403590
chr0	515	p1	(A)12	12	404106	404117
chr0	516	p1	(T)17	17	404186	404202
chr0	517	p1	(T)11	11	404231	404241
chr0	518	p1	(T)12	12	404295	404306
chr0	519	p1	(A)12	12	404527	404538
chr0	520	p5	(AAATA)5	25	405334	405358
chr0	521	p2	(TA)7	14	405534	405547
chr0	522	p1	(T)19	19	405746	405764
chr0	523	p4	(AAAT)5	20	406372	406391
chr0	524	p1	(T)11	11	406489	406499
chr0	525	p1	(A)10	10	407639	407648
chr0	526	p1	(T)10	10	407683	407692
chr0	527	p3	(TTA)6	18	408525	408542
chr0	528	p1	(A)10	10	408557	408566
chr0	529	p2	(AT)7	14	410156	410169
chr0	530	p3	(AAT)6	18	411423	411440
chr0	531	p1	(A)18	18	412218	412235
chr0	532	p1	(T)14	14	412272	412285
chr0	533	p1	(A)10	10	413550	413559
chr0	534	p1	(A)12	12	413640	413651
chr0	535	p3	(TTA)4	12	413876	413887
chr0	536	p1	(T)11	11	414192	414202
chr0	537	p1	(T)10	10	414649	414658
chr0	538	p1	(A)11	11	414696	414706
chr0	539	p1	(T)11	11	415133	415143
chr0	540	p1	(T)21	21	416422	416442
chr0	541	p1	(A)17	17	416508	416524
chr0	542	p1	(A)10	10	416853	416862
chr0	543	p1	(T)15	15	416866	416880
chr0	544	p1	(A)17	17	417040	417056
chr0	545	p1	(A)18	18	417098	417115
chr0	546	p1	(A)14	14	417157	417170
chr0	547	p1	(A)11	11	418160	418170
chr0	548	p3	(ATT)4	12	418203	418214
chr0	549	p1	(A)19	19	418707	418725
chr0	550	p1	(T)20	20	420031	420050
chr0	551	p1	(T)54	54	420052	420105
chr0	552	p1	(T)12	12	422568	422579
chr0	553	p1	(A)10	10	424560	424569
chr0	554	p1	(A)14	14	424583	424596
chr0	555	p3	(AAT)4	12	424889	424900
chr0	556	p1	(T)20	20	425167	425186
chr0	557	p1	(T)10	10	425855	425864
chr0	558	p1	(A)10	10	426488	426497
chr0	559	p1	(A)20	20	426883	426902
chr0	560	p4	(ATAA)4	16	427252	427267
chr0	561	p1	(T)10	10	428418	428427
chr0	562	p2	(GA)9	18	428465	428482
chr0	563	p1	(T)16	16	428504	428519
chr0	564	p2	(AT)8	16	429341	429356
chr0	565	p1	(T)11	11	429622	429632
chr0	566	p3	(TTC)5	15	430518	430532
chr0	567	p1	(T)25	25	431661	431685
chr0	568	p1	(A)10	10	431763	431772
chr0	569	p1	(T)10	10	433385	433394
chr0	570	p4	(TTTA)4	16	433604	433619
chr0	571	p4	(TTTG)4	16	433625	433640
chr0	572	p1	(T)23	23	434089	434111
chr0	573	p2	(TA)10	20	434597	434616
chr0	574	p1	(A)16	16	436765	436780
chr0	575	p1	(T)10	10	438327	438336
chr0	576	p1	(A)10	10	438434	438443
chr0	577	p1	(T)15	15	438618	438632
chr0	578	p1	(A)10	10	438838	438847
chr0	579	p1	(A)19	19	439131	439149
chr0	580	p1	(A)10	10	439178	439187
chr0	581	p3	(TTA)4	12	439465	439476
chr0	582	p1	(T)52	52	440602	440653
chr0	583	p1	(T)52	52	441486	441537
chr0	584	p1	(T)13	13	441778	441790
chr0	585	p3	(TAA)4	12	441922	441933
chr0	586	p1	(T)16	16	442067	442082
chr0	587	p1	(A)13	13	442896	442908
chr0	588	p3	(ATT)5	15	442908	442922
chr0	589	p2	(TA)11	22	443182	443203
chr0	590	p4	(AAAT)4	16	443613	443628
chr0	591	p1	(T)43	43	444040	444082
chr0	592	p1	(T)44	44	445118	445161
chr0	593	p1	(A)12	12	445317	445328
chr0	594	p1	(A)16	16	445515	445530
chr0	595	p2	(AT)8	16	447369	447384
chr0	596	p2	(TA)6	12	447668	447679
chr0	597	p1	(T)15	15	447996	448010
chr0	598	p3	(AAT)4	12	449516	449527
chr0	599	p1	(T)11	11	449871	449881
chr0	600	p5	(AAATA)4	20	450227	450246
chr0	601	p1	(T)16	16	450337	450352
chr0	602	p1	(A)11	11	451849	451859
chr0	603	p1	(T)10	10	451892	451901
chr0	604	p1	(A)11	11	452185	452195
chr0	605	p3	(ATA)5	15	452295	452309
chr0	606	p1	(T)10	10	452436	452445
chr0	607	p1	(T)13	13	452894	452906
chr0	608	p1	(T)13	13	453597	453609
chr0	609	p1	(A)12	12	453853	453864
chr0	610	p1	(A)11	11	453988	453998
chr0	611	p1	(A)13	13	454296	454308
chr0	612	p1	(T)16	16	454659	454674
chr0	613	p2	(TC)9	18	454679	454696
chr0	614	p2	(TA)6	12	455043	455054
chr0	615	p1	(T)16	16	455095	455110
chr0	616	p3	(TTC)4	12	455504	455515
chr0	617	p2	(AT)8	16	455614	455629
chr0	618	p1	(A)12	12	455749	455760
chr0	619	p1	(A)10	10	455839	455848
chr0	620	p1	(T)19	19	456088	456106
chr0	621	p1	(A)10	10	456374	456383
chr0	622	p1	(A)10	10	457096	457105
chr0	623	p3	(ATT)5	15	457148	457162
chr0	624	p4	(AAAT)4	16	457919	457934
chr0	625	p3	(AAT)5	15	458612	458626
chr0	626	p1	(A)10	10	458760	458769
chr0	627	p2	(TC)7	14	459116	459129
chr0	628	p1	(A)20	20	459130	459149
chr0	629	p3	(TTC)7	21	459196	459216
chr0	630	p1	(T)18	18	459269	459286
chr0	631	p2	(AT)13	26	459348	459373
chr0	632	p2	(TC)14	28	459394	459421
chr0	633	p1	(T)40	40	460023	460062
chr0	634	p1	(A)11	11	460064	460074
chr0	635	p3	(CTT)5	15	460345	460359
chr0	636	p3	(ACA)5	15	460964	460978
chr0	637	p3	(ACA)5	15	461547	461561
chr0	638	p3	(GAT)5	15	461840	461854
chr0	639	p1	(C)17	17	462071	462087
chr0	640	p3	(GAA)4	12	462292	462303
chr0	641	p3	(ATT)8	24	462583	462606
chr0	642	p2	(TA)7	14	462626	462639
chr0	643	p2	(TA)8	16	462642	462657
chr0	644	p2	(TA)8	16	464598	464613
chr0	645	p1	(T)15	15	465178	465192
chr0	646	p1	(A)10	10	465362	465371
chr0	647	p2	(AT)7	14	465629	465642
chr0	648	p1	(T)11	11	466126	466136
chr0	649	p1	(T)31	31	466742	466772
chr0	650	p1	(T)19	19	466811	466829
chr0	651	p2	(AT)9	18	466918	466935
chr0	652	p1	(A)10	10	467374	467383
chr0	653	p3	(TAT)4	12	467669	467680
chr0	654	p1	(A)19	19	468072	468090
chr0	655	p1	(A)12	12	468889	468900
chr0	656	p3	(TTA)5	15	469120	469134
chr0	657	p3	(TAT)4	12	469146	469157
chr0	658	p3	(TAT)4	12	469161	469172
chr0	659	p1	(T)10	10	470123	470132
chr0	660	p1	(T)14	14	470912	470925
chr0	661	p1	(A)12	12	472485	472496
chr0	662	p1	(T)11	11	472516	472526
chr0	663	p1	(C)11	11	473563	473573
chr0	664	p1	(A)24	24	473680	473703
chr0	665	p1	(A)17	17	473939	473955
chr0	666	p1	(T)67	67	475914	475980
chr0	667	p1	(A)10	10	479500	479509
chr0	668	p1	(A)13	13	480477	480489
chr0	669	p1	(T)11	11	481931	481941
chr0	670	p1	(A)14	14	482136	482149
chr0	671	p1	(A)12	12	482339	482350
chr0	672	p1	(A)20	20	484040	484059
chr0	673	p2	(AG)20	40	487235	487274
chr0	674	p2	(TC)6	12	487358	487369
chr0	675	p1	(T)20	20	488859	488878
chr0	676	p1	(T)10	10	488894	488903
chr0	677	p1	(A)10	10	488904	488913
chr0	678	p1	(A)11	11	488928	488938
chr0	679	p1	(A)11	11	489010	489020
chr0	680	p3	(TTA)5	15	489343	489357
chr0	681	p1	(A)19	19	489817	489835
chr0	682	p2	(TA)9	18	489887	489904
chr0	683	p1	(T)10	10	490315	490324
chr0	684	p1	(A)10	10	490705	490714
chr0	685	p3	(TAA)4	12	491635	491646
chr0	686	p1	(T)13	13	492595	492607
chr0	687	p1	(A)10	10	492608	492617
chr0	688	p1	(A)10	10	492865	492874
chr0	689	p1	(T)11	11	494831	494841
chr0	690	p1	(A)20	20	496121	496140
chr0	691	p1	(T)10	10	496986	496995
chr0	692	p1	(T)13	13	497161	497173
chr0	693	p2	(AG)7	14	497970	497983
chr0	694	p4	(TAAT)4	16	499516	499531
chr0	695	p1	(A)45	45	499795	499839
chr0	696	p1	(A)56	56	500212	500267
chr0	697	p1	(T)18	18	500707	500724
chr0	698	p1	(T)17	17	502263	502279
chr0	699	p3	(ATT)7	21	502282	502302
chr0	700	p1	(T)17	17	502391	502407
chr0	701	p1	(T)10	10	502703	502712
chr0	702	p1	(T)12	12	502716	502727
chr0	703	p1	(A)16	16	504606	504621
chr0	704	p5	(TTCTT)5	25	504841	504865
chr0	705	p3	(AAT)9	27	505381	505407
chr0	706	p3	(AGC)4	12	508648	508659
chr0	707	p5	(TTTTC)5	25	512083	512107
chr0	708	p1	(T)10	10	512865	512874
chr0	709	p1	(A)20	20	513891	513910
chr0	710	p2	(AG)8	16	513916	513931
chr0	711	p3	(AGA)4	12	513930	513941
chr0	712	p1	(T)12	12	514916	514927
chr0	713	p1	(A)12	12	515072	515083
chr0	714	p1	(T)12	12	515600	515611
chr0	715	p1	(T)23	23	516800	516822
chr0	716	p1	(A)30	30	517611	517640
chr0	717	p1	(A)20	20	522901	522920
chr0	718	p3	(AAT)4	12	525198	525209
chr0	719	p2	(TA)7	14	525989	526002
chr0	720	p2	(AT)6	12	526020	526031
chr0	721	p3	(AAT)4	12	529887	529898
chr0	722	p2	(AT)7	14	531636	531649
chr0	723	p3	(TTA)4	12	532646	532657
chr0	724	p1	(T)11	11	535994	536004
chr0	725	p1	(T)10	10	536114	536123
chr0	726	p1	(A)10	10	536124	536133
chr0	727	p2	(TC)8	16	536865	536880
chr0	728	p1	(A)17	17	537116	537132
chr0	729	p1	(T)10	10	537949	537958
chr0	730	p3	(ATA)4	12	538131	538142
chr0	731	p3	(ATT)5	15	539633	539647
chr0	732	p1	(T)10	10	539646	539655
chr0	733	p1	(A)16	16	540219	540234
chr0	734	p1	(A)10	10	541351	541360
chr0	735	p1	(T)17	17	541791	541807
chr0	736	p1	(T)12	12	541903	541914
chr0	737	p1	(A)13	13	544194	544206
chr0	738	p3	(TTC)4	12	544330	544341
chr0	739	p3	(GGC)4	12	545347	545358
chr0	740	p3	(TTA)4	12	545715	545726
chr0	741	p1	(T)10	10	547769	547778
chr0	742	p2	(TC)12	24	547835	547858
chr0	743	p2	(TA)8	16	547863	547878
chr0	744	p1	(T)24	24	550147	550170
chr0	745	p3	(TAA)4	12	550650	550661
chr0	746	p1	(A)10	10	551186	551195
chr0	747	p1	(T)10	10	551323	551332
chr0	748	p1	(A)15	15	552896	552910
chr0	749	p1	(A)19	19	553060	553078
chr0	750	p3	(CAT)4	12	555726	555737
chr0	751	p1	(T)20	20	558558	558577
chr0	752	p1	(A)20	20	559483	559502
chr0	753	p1	(T)14	14	559638	559651
chr0	754	p3	(TTA)4	12	559747	559758
chr0	755	p1	(T)15	15	561879	561893
chr0	756	p3	(AAC)4	12	562201	562212
chr0	757	p1	(A)10	10	564335	564344
chr0	758	p3	(TTA)4	12	564714	564725
chr0	759	p3	(TAA)16	48	564848	564895
chr0	760	p2	(AT)11	22	565335	565356
chr0	761	p2	(TA)6	12	565928	565939
chr0	762	p1	(T)11	11	572320	572330
chr0	763	p1	(A)10	10	573686	573695
chr0	764	p1	(A)10	10	574641	574650
chr0	765	p1	(T)11	11	575575	575585
chr0	766	p1	(G)10	10	581117	581126
chr0	767	p2	(CT)7	14	581129	581142
chr0	768	p1	(A)12	12	584991	585002
chr0	769	p1	(A)11	11	589274	589284
chr0	770	p1	(A)11	11	590525	590535
chr0	771	p1	(G)10	10	590999	591008
chr0	772	p1	(A)10	10	591269	591278
chr0	773	p3	(TGG)4	12	591624	591635
chr0	774	p3	(GTG)4	12	591662	591673
chr0	775	p1	(A)13	13	592208	592220
chr0	776	p1	(A)10	10	598246	598255
chr0	777	p3	(TAA)12	36	600378	600413
chr0	778	p3	(TGA)4	12	601560	601571
chr0	779	p3	(ATA)6	18	602643	602660
chr0	780	p2	(AT)9	18	603922	603939
chr0	781	p2	(AG)6	12	604940	604951
chr0	782	p3	(AGA)5	15	613205	613219
chr0	783	p1	(T)11	11	616156	616166
chr0	784	p1	(T)10	10	624092	624101
chr0	785	p1	(A)10	10	627195	627204
chr0	786	p2	(GA)6	12	629611	629622
chr0	787	p3	(TAT)4	12	631322	631333
chr0	788	p1	(T)11	11	631365	631375
chr0	789	p1	(T)10	10	632877	632886
chr0	790	p3	(GCC)4	12	652309	652320
chr0	791	p1	(T)10	10	655905	655914
chr0	792	p1	(T)14	14	659980	659993
chr0	793	p3	(TAA)4	12	664215	664226
chr0	794	p1	(A)10	10	667491	667500
chr0	795	p3	(AAT)8	24	668717	668740
chr0	796	p1	(T)12	12	674845	674856
chr0	797	p1	(A)10	10	677775	677784
chr0	798	p3	(AAG)6	18	678277	678294
chr0	799	p1	(T)12	12	679009	679020
chr0	800	p3	(TAA)23	69	679884	679952
chr0	801	p2	(AT)9	18	681409	681426
chr0	802	p1	(A)12	12	683365	683376
chr0	803	p1	(T)10	10	684594	684603
chr0	804	p1	(T)12	12	685122	685133
chr0	805	p1	(T)15	15	687769	687783
chr0	806	p1	(A)13	13	690468	690480
chr0	807	p1	(A)13	13	690791	690803
chr0	808	p5	(TTGGG)4	20	690830	690849
chr0	809	p3	(AAT)6	18	692100	692117
chr0	810	p3	(GGA)5	15	692346	692360
chr0	811	p2	(TA)13	26	692563	692588
chr0	812	p2	(AT)18	36	692609	692644
chr0	813	p5	(ATTTA)4	20	692781	692800
chr0	814	p1	(T)11	11	693008	693018
chr0	815	p3	(TTC)11	33	693541	693573
chr0	816	p2	(AT)9	18	694497	694514
chr0	817	p1	(A)11	11	694613	694623
chr0	818	p1	(A)13	13	694784	694796
chr0	819	p1	(A)16	16	695042	695057
chr0	820	p1	(A)11	11	696032	696042
chr0	821	p2	(AT)15	30	698000	698029
chr0	822	p3	(TTC)4	12	698324	698335
chr0	823	p2	(AT)8	16	698512	698527
chr0	824	p2	(AT)7	14	698530	698543
chr0	825	p1	(A)12	12	700172	700183
chr0	826	p2	(AT)9	18	700228	700245
chr0	827	p1	(A)13	13	703305	703317
chr0	828	p1	(A)11	11	704574	704584
chr0	829	p1	(A)15	15	704652	704666
chr0	830	p1	(A)15	15	705227	705241
chr0	831	p1	(A)10	10	707688	707697
chr0	832	p2	(TA)7	14	709795	709808
chr0	833	p1	(A)11	11	716757	716767
chr0	834	p1	(T)11	11	720559	720569
chr0	835	p1	(A)11	11	720812	720822
chr0	836	p1	(A)14	14	723744	723757
chr0	837	p1	(A)10	10	725320	725329
chr0	838	p1	(T)11	11	726097	726107
chr0	839	p1	(T)10	10	730420	730429
chr0	840	p2	(AC)8	16	735200	735215
chr0	841	p2	(AT)14	28	735220	735247
chr0	842	p1	(A)15	15	735828	735842
chr0	843	p3	(ATA)4	12	736383	736394
chr0	844	p4	(CATA)4	16	737103	737118
chr0	845	p4	(ATAC)5	20	737122	737141
chr0	846	p4	(ATAC)5	20	737148	737167
chr0	847	p4	(ATAC)5	20	737174	737193
chr0	848	p4	(ATAC)4	16	737200	737215
chr0	849	p2	(AT)34	68	737237	737304
chr0	850	p1	(T)18	18	737532	737549
chr0	851	p2	(AG)8	16	738452	738467
chr0	852	p1	(T)15	15	738581	738595
chr0	853	p1	(T)15	15	739847	739861
chr0	854	p2	(TA)17	34	740106	740139
chr0	855	p2	(AT)19	38	740140	740177
chr0	856	p3	(AAT)7	21	740201	740221
chr0	857	p1	(T)12	12	740910	740921
chr0	858	p2	(AT)10	20	742853	742872
chr0	859	p1	(T)12	12	745529	745540
chr0	860	p1	(T)11	11	747155	747165
chr0	861	p1	(A)21	21	749116	749136
chr0	862	p1	(A)12	12	749259	749270
chr0	863	p1	(T)10	10	750613	750622
chr0	864	p1	(A)15	15	751989	752003
chr0	865	p2	(AG)11	22	752718	752739
chr0	866	p1	(A)11	11	753903	753913
chr0	867	p4	(ATAA)4	16	754599	754614
chr0	868	p1	(A)10	10	757910	757919
chr0	869	p4	(AAAG)4	16	757917	757932
chr0	870	p1	(A)11	11	757949	757959
chr0	871	p1	(A)12	12	758436	758447
chr0	872	p1	(T)10	10	760899	760908
chr0	873	p1	(A)10	10	764212	764221
chr0	874	p1	(T)15	15	766269	766283
chr0	875	p1	(A)10	10	769109	769118
chr0	876	p1	(A)14	14	770773	770786
chr0	877	p1	(A)12	12	774382	774393
chr0	878	p1	(A)14	14	774615	774628
chr0	879	p1	(A)10	10	774645	774654
chr0	880	p1	(A)10	10	774696	774705
chr0	881	p1	(A)11	11	774723	774733
chr0	882	p2	(TA)7	14	774916	774929
chr0	883	p1	(T)20	20	775253	775272
chr0	884	p1	(A)10	10	775315	775324
chr0	885	p1	(A)12	12	775511	775522
chr0	886	p1	(T)10	10	775847	775856
chr0	887	p1	(T)15	15	776065	776079
chr0	888	p1	(T)11	11	776373	776383
chr0	889	p4	(ATTA)4	16	776684	776699
chr0	890	p2	(TA)27	54	778514	778567
chr0	891	p3	(AAT)4	12	778702	778713
chr0	892	p3	(TTA)8	24	778945	778968
chr0	893	p1	(A)10	10	780059	780068
chr0	894	p3	(TTC)5	15	780233	780247
chr0	895	p2	(TA)11	22	780287	780308
chr0	896	p1	(A)12	12	781870	781881
chr0	897	p3	(TTA)4	12	782151	782162
chr0	898	p3	(ATT)22	66	782533	782598
chr0	899	p1	(T)10	10	783722	783731
chr0	900	p1	(T)17	17	784161	784177
chr0	901	p1	(T)11	11	784779	784789
chr0	902	p2	(AT)9	18	785043	785060
chr0	903	p4	(ATGT)4	16	785059	785074
chr0	904	p1	(A)16	16	785175	785190
chr0	905	p2	(AT)6	12	785466	785477
chr0	906	p2	(TA)6	12	785691	785702
chr0	907	p3	(TCT)10	30	785829	785858
chr0	908	p2	(TA)9	18	786567	786584
chr0	909	p1	(T)15	15	786591	786605
chr0	910	p2	(TG)15	30	787152	787181
chr0	911	p2	(TG)15	30	787769	787798
chr0	912	p2	(GT)8	16	788067	788082
chr0	913	p2	(TA)6	12	788999	789010
chr0	914	p1	(A)11	11	789346	789356
chr0	915	p1	(A)11	11	790209	790219
chr0	916	p3	(ATT)16	48	792607	792654
chr0	917	p1	(A)10	10	793292	793301
chr0	918	p2	(GA)22	44	801173	801216
chr0	919	p2	(TA)7	14	811339	811352
chr0	920	p1	(A)12	12	811917	811928
chr0	921	p3	(TTC)4	12	816799	816810
chr0	922	p4	(AATT)4	16	817166	817181
chr0	923	p3	(AAT)4	12	817437	817448
chr0	924	p1	(T)12	12	817475	817486
chr0	925	p1	(A)15	15	826511	826525
chr0	926	p2	(AT)6	12	827250	827261
chr0	927	p3	(CAA)4	12	827960	827971
chr0	928	p3	(TTA)4	12	829514	829525
chr0	929	p1	(A)11	11	829851	829861
chr0	930	p1	(A)11	11	831405	831415
chr0	931	p3	(CAC)4	12	832837	832848
chr0	932	p2	(TA)6	12	835410	835421
chr0	933	p1	(A)11	11	835421	835431
chr0	934	p6	(TCCCAT)5	30	837805	837834
chr0	935	p1	(A)13	13	838013	838025
chr0	936	p2	(AT)6	12	838891	838902
chr0	937	p1	(A)15	15	839258	839272
chr0	938	p3	(TCT)4	12	840292	840303
chr0	939	p1	(T)11	11	841645	841655
chr0	940	p1	(A)11	11	844063	844073
chr0	941	p2	(TA)19	38	844223	844260
chr0	942	p1	(T)12	12	844838	844849
chr0	943	p6	(AAAAGG)5	30	847909	847938
chr0	944	p3	(AAT)4	12	847940	847951
chr0	945	p2	(TA)9	18	852063	852080
chr0	946	p3	(GGA)6	18	853321	853338
chr0	947	p1	(T)12	12	853989	854000
chr0	948	p2	(AT)7	14	855979	855992
chr0	949	p2	(TA)19	38	856458	856495
chr0	950	p2	(TA)17	34	856540	856573
chr0	951	p1	(T)14	14	857986	857999
chr0	952	p1	(T)10	10	858089	858098
chr0	953	p1	(A)14	14	860344	860357
chr0	954	p1	(T)10	10	865390	865399
chr0	955	p3	(AGA)4	12	867873	867884
chr0	956	p1	(T)10	10	867910	867919
chr0	957	p1	(T)11	11	868012	868022
chr0	958	p2	(TA)6	12	878109	878120
chr0	959	p2	(TA)6	12	880162	880173
chr0	960	p3	(AAG)4	12	880369	880380
chr0	961	p3	(TCT)4	12	887974	887985
chr0	962	p1	(A)11	11	890081	890091
chr0	963	p1	(T)12	12	896403	896414
chr0	964	p1	(A)10	10	902994	903003
chr0	965	p5	(AAAAT)4	20	905692	905711
chr0	966	p1	(A)13	13	907045	907057
chr0	967	p1	(A)11	11	907230	907240
chr0	968	p2	(AT)21	42	908092	908133
chr0	969	p1	(A)11	11	958431	958441
chr0	970	p3	(TTA)4	12	960598	960609
chr0	971	p2	(TA)7	14	962272	962285
chr0	972	p1	(T)19	19	962939	962957
chr0	973	p1	(T)11	11	963361	963371
chr0	974	p5	(GGCTC)4	20	971045	971064
chr0	975	p5	(CGGCT)4	20	971077	971096
chr0	976	p2	(TA)6	12	974555	974566
chr0	977	p3	(GAA)6	18	975584	975601
chr0	978	p2	(AT)14	28	975658	975685
chr0	979	p3	(ATA)4	12	975684	975695
chr0	980	p2	(TA)14	28	976071	976098
chr0	981	p3	(AAT)5	15	976102	976116
chr0	982	p3	(AAT)4	12	976122	976133
chr0	983	p1	(T)11	11	976189	976199
chr0	984	p1	(T)16	16	977796	977811
chr0	985	p1	(T)13	13	977909	977921
chr0	986	p1	(A)10	10	978181	978190
chr0	987	p1	(A)17	17	978605	978621
chr0	988	p3	(ACC)4	12	978626	978637
chr0	989	p4	(TTAT)4	16	979557	979572
chr0	990	p1	(T)12	12	980103	980114
chr0	991	p1	(T)10	10	980952	980961
chr0	992	p4	(TTAA)5	20	983122	983141
chr0	993	p4	(TTAT)4	16	983151	983166
chr0	994	p1	(T)13	13	985021	985033
chr0	995	p1	(A)12	12	985493	985504
chr0	996	p1	(T)12	12	985614	985625
chr0	997	p1	(T)14	14	986358	986371
chr0	998	p3	(TCT)4	12	989384	989395
chr0	999	p1	(T)20	20	992429	992448
chr0	1000	p6	(CTTTCA)4	24	998607	998630
chr0	1001	p3	(AGA)4	12	999294	999305
chr0	1002	p1	(A)12	12	1004538	1004549
chr0	1003	p1	(C)12	12	1013598	1013609
chr0	1004	p3	(GAA)4	12	1017372	1017383
chr0	1005	p1	(A)11	11	1052391	1052401
chr0	1006	p1	(A)10	10	1057362	1057371
chr0	1007	p3	(TCT)4	12	1075477	1075488
chr0	1008	p1	(T)10	10	1101269	1101278
chr0	1009	p1	(T)21	21	1101918	1101938
chr0	1010	p1	(A)13	13	1107142	1107154
chr0	1011	p1	(A)13	13	1108295	1108307
chr0	1012	p1	(A)15	15	1117819	1117833
chr0	1013	p1	(G)14	14	1118709	1118722
chr0	1014	p1	(A)10	10	1118849	1118858
chr0	1015	p3	(AAG)5	15	1122649	1122663
chr0	1016	p1	(A)12	12	1124303	1124314
chr0	1017	p1	(A)12	12	1124647	1124658
chr0	1018	p1	(T)19	19	1135943	1135961
chr0	1019	p3	(CTT)4	12	1136281	1136292
chr0	1020	p1	(T)18	18	1137228	1137245
chr0	1021	p1	(T)11	11	1144143	1144153
chr0	1022	p1	(T)10	10	1146587	1146596
chr0	1023	p1	(T)20	20	1152788	1152807
chr0	1024	p1	(T)13	13	1156363	1156375
chr0	1025	p1	(A)10	10	1157035	1157044
chr0	1026	p4	(AATT)5	20	1169966	1169985
chr0	1027	p1	(A)12	12	1174553	1174564
chr0	1028	p1	(A)10	10	1185782	1185791
chr0	1029	p1	(G)10	10	1195500	1195509
chr0	1030	p1	(T)10	10	1197485	1197494
chr0	1031	p1	(T)15	15	1215309	1215323
chr0	1032	p1	(T)14	14	1227936	1227949
chr0	1033	p1	(T)10	10	1232125	1232134
chr0	1034	p1	(T)10	10	1241286	1241295
chr0	1035	p1	(T)10	10	1251245	1251254
chr0	1036	p3	(ATG)4	12	1252276	1252287
chr0	1037	p1	(T)12	12	1252593	1252604
chr0	1038	p1	(T)14	14	1260022	1260035
chr0	1039	p1	(T)11	11	1267196	1267206
chr0	1040	p1	(T)10	10	1276968	1276977
chr0	1041	p1	(T)11	11	1277260	1277270
chr0	1042	p1	(A)12	12	1277814	1277825
chr0	1043	p1	(A)11	11	1277927	1277937
chr0	1044	p1	(A)16	16	1278021	1278036
chr0	1045	p1	(T)12	12	1279125	1279136
chr0	1046	p1	(A)11	11	1279397	1279407
chr0	1047	p2	(TA)15	30	1282729	1282758
chr0	1048	p3	(AAT)4	12	1282950	1282961
chr0	1049	p3	(TTA)4	12	1282974	1282985
chr0	1050	p3	(AAT)4	12	1283100	1283111
chr0	1051	p3	(TGA)4	12	1283776	1283787
chr0	1052	p1	(A)11	11	1284642	1284652
chr0	1053	p2	(TA)6	12	1285440	1285451
chr0	1054	p3	(ATA)5	15	1285531	1285545
chr0	1055	p1	(T)10	10	1285787	1285796
chr0	1056	p1	(A)10	10	1286437	1286446
chr0	1057	p1	(A)17	17	1286526	1286542
chr0	1058	p1	(A)12	12	1292506	1292517
chr0	1059	p1	(A)16	16	1294540	1294555
chr0	1060	p4	(AATA)5	20	1297950	1297969
chr0	1061	p1	(A)10	10	1303888	1303897
chr0	1062	p1	(A)12	12	1303953	1303964
chr0	1063	p1	(T)11	11	1304051	1304061
chr0	1064	p1	(T)15	15	1304130	1304144
chr0	1065	p1	(T)11	11	1304508	1304518
chr0	1066	p1	(T)13	13	1304912	1304924
chr0	1067	p1	(T)11	11	1314729	1314739
chr0	1068	p4	(CTCA)4	16	1364338	1364353
chr0	1069	p2	(AT)15	30	1364497	1364526
chr0	1070	p3	(AAT)7	21	1379050	1379070
chr0	1071	p3	(TAT)4	12	1379084	1379095
chr0	1072	p2	(GA)6	12	1379954	1379965
chr0	1073	p1	(A)10	10	1381559	1381568
chr0	1074	p3	(AAG)4	12	1382446	1382457
chr0	1075	p1	(A)10	10	1383011	1383020
chr0	1076	p3	(ATA)4	12	1391970	1391981
chr0	1077	p3	(ATT)15	45	1391995	1392039
chr0	1078	p1	(T)10	10	1392099	1392108
chr0	1079	p3	(AGA)5	15	1402620	1402634
chr0	1080	p2	(AT)10	20	1402730	1402749
chr0	1081	p1	(A)11	11	1405138	1405148
chr0	1082	p3	(AGA)4	12	1406459	1406470
chr0	1083	p2	(AT)13	26	1406540	1406565
chr0	1084	p1	(A)11	11	1407635	1407645
chr0	1085	p3	(AAG)4	12	1409676	1409687
chr0	1086	p1	(T)11	11	1414208	1414218
chr0	1087	p1	(T)11	11	1414231	1414241
chr0	1088	p1	(A)10	10	1415299	1415308
chr0	1089	p2	(AT)8	16	1416419	1416434
chr0	1090	p3	(AGA)5	15	1418865	1418879
chr0	1091	p2	(AT)13	26	1418975	1419000
chr0	1092	p2	(TA)12	24	1419022	1419045
chr0	1093	p3	(TCT)4	12	1422610	1422621
chr0	1094	p3	(TAT)19	57	1425672	1425728
chr0	1095	p3	(GAT)5	15	1425738	1425752
chr0	1096	p3	(TTA)11	33	1425766	1425798
chr0	1097	p2	(TA)13	26	1425797	1425822
chr0	1098	p3	(TAT)9	27	1425961	1425987
chr0	1099	p2	(TA)22	44	1425985	1426028
chr0	1100	p2	(TA)6	12	1426050	1426061
chr0	1101	p4	(TTTA)4	16	1426104	1426119
chr0	1102	p3	(ATT)4	12	1426174	1426185
chr0	1103	p3	(AAT)4	12	1433597	1433608
chr0	1104	p1	(T)10	10	1435077	1435086
chr0	1105	p3	(AAC)18	54	1436394	1436447
chr0	1106	p2	(AT)6	12	1441774	1441785
chr0	1107	p3	(TTC)4	12	1441870	1441881
chr0	1108	p3	(AGA)4	12	1441970	1441981
chr0	1109	p1	(T)11	11	1489016	1489026
chr0	1110	p3	(TTC)4	12	1496551	1496562
chr0	1111	p1	(A)10	10	1501284	1501293
chr0	1112	p1	(A)14	14	1501321	1501334
chr0	1113	p1	(A)12	12	1502145	1502156
chr0	1114	p1	(A)11	11	1504791	1504801
chr0	1115	p1	(A)12	12	1504807	1504818
chr0	1116	p1	(T)14	14	1504975	1504988
chr0	1117	p1	(T)10	10	1510308	1510317
chr0	1118	p3	(ATA)4	12	1510381	1510392
chr0	1119	p3	(TAT)6	18	1510405	1510422
chr0	1120	p3	(TAT)9	27	1510928	1510954
chr0	1121	p2	(AT)8	16	1510971	1510986
chr0	1122	p1	(G)11	11	1520842	1520852
chr0	1123	p1	(G)11	11	1521045	1521055
chr0	1124	p3	(TCT)4	12	1523721	1523732
chr0	1125	p2	(AT)20	40	1524538	1524577
chr0	1126	p1	(T)13	13	1530202	1530214
chr0	1127	p1	(T)10	10	1530506	1530515
chr0	1128	p1	(T)11	11	1531323	1531333
chr0	1129	p1	(T)15	15	1531854	1531868
chr0	1130	p1	(T)14	14	1532022	1532035
chr0	1131	p1	(T)11	11	1532300	1532310
chr0	1132	p1	(T)11	11	1533220	1533230
chr0	1133	p2	(AT)7	14	1536285	1536298
chr0	1134	p1	(A)11	11	1543563	1543573
chr0	1135	p1	(A)10	10	1544096	1544105
chr0	1136	p1	(T)24	24	1544344	1544367
chr0	1137	p2	(AT)7	14	1560655	1560668
chr0	1138	p3	(TTC)5	15	1560763	1560777
chr0	1139	p1	(C)12	12	1565252	1565263
chr0	1140	p1	(C)14	14	1565331	1565344
chr0	1141	p3	(CGC)4	12	1568552	1568563
chr0	1142	p1	(A)13	13	1587023	1587035
chr0	1143	p1	(T)13	13	1587308	1587320
chr0	1144	p3	(AAC)4	12	1587701	1587712
chr0	1145	p1	(A)10	10	1588174	1588183
chr0	1146	p3	(GAA)4	12	1610196	1610207
chr0	1147	p3	(TTC)4	12	1613533	1613544
chr0	1148	p5	(GGCTC)4	20	1616116	1616135
chr0	1149	p3	(GAA)5	15	1616749	1616763
chr0	1150	p2	(AT)7	14	1616812	1616825
chr0	1151	p3	(ATA)12	36	1616824	1616859
chr0	1152	p3	(TAA)7	21	1616864	1616884
chr0	1153	p3	(TAT)4	12	1616899	1616910
chr0	1154	p3	(TTC)4	12	1617657	1617668
chr0	1155	p3	(ATA)4	12	1618217	1618228
chr0	1156	p3	(TAT)6	18	1618241	1618258
chr0	1157	p3	(ATT)4	12	1618293	1618304
chr0	1158	p3	(TAT)6	18	1618415	1618432
chr0	1159	p2	(TA)7	14	1618447	1618460
chr0	1160	p3	(TTC)7	21	1631938	1631958
chr0	1161	p3	(GTA)4	12	1637161	1637172
chr0	1162	p3	(ATA)4	12	1639129	1639140
chr0	1163	p3	(TAT)4	12	1639153	1639164
chr0	1164	p3	(TTA)4	12	1639176	1639187
chr0	1165	p2	(TA)8	16	1639197	1639212
chr0	1166	p3	(TTC)6	18	1639287	1639304
chr0	1167	p1	(T)11	11	1648842	1648852
chr0	1168	p2	(GA)9	18	1648901	1648918
chr0	1169	p1	(T)12	12	1654554	1654565
chr0	1170	p1	(T)12	12	1681558	1681569
chr0	1171	p1	(T)10	10	1681717	1681726
chr0	1172	p4	(ATTA)4	16	1682266	1682281
chr0	1173	p1	(T)11	11	1683070	1683080
chr0	1174	p1	(A)10	10	1683401	1683410
chr0	1175	p1	(T)20	20	1684800	1684819
chr0	1176	p1	(T)23	23	1684927	1684949
chr0	1177	p1	(T)11	11	1687632	1687642
chr0	1178	p2	(AT)9	18	1688017	1688034
chr0	1179	p1	(T)10	10	1688231	1688240
chr0	1180	p1	(T)14	14	1700304	1700317
chr0	1181	p1	(T)15	15	1700655	1700669
chr0	1182	p1	(T)18	18	1701691	1701708
chr0	1183	p1	(T)12	12	1711832	1711843
chr0	1184	p3	(AAG)4	12	1712266	1712277
chr0	1185	p3	(CTT)4	12	1714763	1714774
chr0	1186	p3	(CTT)4	12	1718708	1718719
chr0	1187	p3	(GAA)4	12	1722795	1722806
chr0	1188	p1	(T)11	11	1724359	1724369
chr0	1189	p3	(CCA)4	12	1726414	1726425
chr0	1190	p3	(GTT)4	12	1726730	1726741
chr0	1191	p1	(T)10	10	1726890	1726899
chr0	1192	p1	(T)10	10	1727229	1727238
chr0	1193	p1	(A)10	10	1734478	1734487
chr0	1194	p1	(A)11	11	1738596	1738606
chr0	1195	p3	(CTT)4	12	1741795	1741806
chr0	1196	p3	(TAT)5	15	1743134	1743148
chr0	1197	p3	(TTA)13	39	1743160	1743198
chr0	1198	p1	(T)10	10	1744223	1744232
chr0	1199	p3	(TAT)14	42	1744723	1744764
chr0	1200	p1	(A)13	13	1745367	1745379
chr0	1201	p4	(AATA)6	24	1752567	1752590
chr0	1202	p3	(TTC)4	12	1768689	1768700
chr0	1203	p1	(T)13	13	1777393	1777405
chr0	1204	p2	(AT)8	16	1785834	1785849
chr0	1205	p1	(T)10	10	1785877	1785886
chr0	1206	p3	(TCA)4	12	1793045	1793056
chr0	1207	p3	(AAG)4	12	1794747	1794758
chr0	1208	p4	(AAAT)4	16	1795091	1795106
chr0	1209	p1	(T)11	11	1802456	1802466
chr0	1210	p2	(TA)7	14	1804780	1804793
chr0	1211	p1	(T)13	13	1813960	1813972
chr0	1212	p2	(TC)6	12	1827279	1827290
chr0	1213	p1	(A)10	10	1831494	1831503
chr0	1214	p2	(AT)17	34	1831586	1831619
chr0	1215	p1	(A)10	10	1848689	1848698
chr0	1216	p1	(T)11	11	1852718	1852728
chr0	1217	p3	(TAT)6	18	1853133	1853150
chr0	1218	p1	(A)12	12	1861128	1861139
chr0	1219	p3	(TTA)4	12	1866078	1866089
chr0	1220	p2	(TA)11	22	1866137	1866158
chr0	1221	p3	(TAA)6	18	1866246	1866263
chr0	1222	p3	(TTA)4	12	1866271	1866282
chr0	1223	p2	(AC)33	66	1866310	1866375
chr0	1224	p2	(AC)77	154	1866838	1866991
chr0	1225	p1	(T)13	13	1868145	1868157
chr0	1226	p1	(T)11	11	1871215	1871225
chr0	1227	p2	(TC)7	14	1874540	1874553
chr0	1228	p3	(ATA)5	15	1877523	1877537
chr0	1229	p3	(TAG)29	87	1877539	1877625
chr0	1230	p3	(TAG)6	18	1877652	1877669
chr0	1231	p3	(AGT)4	12	1877671	1877682
chr0	1232	p1	(A)14	14	1879345	1879358
chr0	1233	p1	(A)12	12	1886049	1886060
chr0	1234	p1	(A)10	10	1890928	1890937
chr0	1235	p1	(A)11	11	1891230	1891240
chr0	1236	p1	(T)14	14	1891861	1891874
chr0	1237	p1	(T)13	13	1892047	1892059
chr0	1238	p1	(T)11	11	1892763	1892773
chr0	1239	p3	(ATA)5	15	1892937	1892951
chr0	1240	p1	(T)11	11	1893189	1893199
chr0	1241	p1	(A)12	12	1893259	1893270
chr0	1242	p3	(TAT)6	18	1897652	1897669
chr0	1243	p3	(TTA)6	18	1897715	1897732
chr0	1244	p3	(TAT)4	12	1897734	1897745
chr0	1245	p2	(AT)6	12	1897833	1897844
chr0	1246	p2	(TA)8	16	1897880	1897895
chr0	1247	p1	(C)10	10	1897940	1897949
chr0	1248	p5	(GAGCC)6	30	1898399	1898428
chr0	1249	p1	(A)10	10	1900638	1900647
chr0	1250	p1	(T)11	11	1902001	1902011
chr0	1251	p2	(TA)8	16	1902244	1902259
chr0	1252	p4	(TTTA)8	32	1902260	1902291
chr0	1253	p3	(ATT)20	60	1906916	1906975
chr0	1254	p3	(TTA)9	27	1909630	1909656
chr0	1255	p3	(TTA)6	18	1909660	1909677
chr0	1256	p2	(AT)21	42	1912426	1912467
chr0	1257	p3	(TAT)11	33	1915473	1915505
chr0	1258	p3	(TCT)5	15	1915577	1915591
chr0	1259	p1	(T)11	11	1916081	1916091
chr0	1260	p1	(T)19	19	1928564	1928582
chr0	1261	p3	(TAT)4	12	1929275	1929286
chr0	1262	p1	(T)12	12	1929286	1929297
chr0	1263	p1	(A)10	10	1929347	1929356
chr0	1264	p2	(AT)15	30	1930727	1930756
chr0	1265	p1	(T)11	11	1930778	1930788
chr0	1266	p1	(T)10	10	1931739	1931748
chr0	1267	p1	(T)12	12	1931786	1931797
chr0	1268	p1	(T)10	10	1933041	1933050
chr0	1269	p1	(A)11	11	1933435	1933445
chr0	1270	p4	(TTAA)4	16	1938829	1938844
chr0	1271	p1	(T)11	11	1939130	1939140
chr0	1272	p1	(T)15	15	1944972	1944986
chr0	1273	p1	(T)17	17	1945031	1945047
chr0	1274	p4	(AAAC)4	16	1945146	1945161
chr0	1275	p6	(TTTCTT)5	30	1945973	1946002
chr0	1276	p1	(T)14	14	1949032	1949045
chr0	1277	p3	(CAA)4	12	1951974	1951985
chr0	1278	p1	(T)11	11	1955686	1955696
chr0	1279	p1	(T)14	14	1963820	1963833
chr0	1280	p1	(A)12	12	1963931	1963942
chr0	1281	p1	(A)14	14	1964706	1964719
chr0	1282	p1	(A)11	11	1965501	1965511
chr0	1283	p1	(T)10	10	1966358	1966367
chr0	1284	p1	(T)15	15	1966507	1966521
chr0	1285	p1	(T)13	13	1966553	1966565
chr0	1286	p1	(A)10	10	1966879	1966888
chr0	1287	p1	(T)10	10	1967184	1967193
chr0	1288	p1	(T)14	14	1968842	1968855
chr0	1289	p1	(T)12	12	1968957	1968968
chr0	1290	p4	(TTTA)5	20	1969030	1969049
chr0	1291	p3	(AAT)5	15	1975187	1975201
chr0	1292	p3	(TAA)4	12	1975237	1975248
chr0	1293	p3	(TAT)4	12	1975263	1975274
chr0	1294	p1	(T)11	11	1976676	1976686
chr0	1295	p1	(T)16	16	1979299	1979314
chr0	1296	p1	(A)10	10	1979630	1979639
chr0	1297	p4	(TTAT)4	16	1979772	1979787
chr0	1298	p3	(CTT)5	15	1989643	1989657
chr0	1299	p1	(T)11	11	1995118	1995128
chr0	1300	p4	(TTTA)4	16	1995225	1995240
chr0	1301	p3	(TTA)5	15	1995238	1995252
chr0	1302	p1	(T)12	12	1996515	1996526
chr0	1303	p4	(TTTA)4	16	1997118	1997133
chr0	1304	p2	(AT)6	12	1997616	1997627
chr0	1305	p3	(TTC)5	15	1997701	1997715
chr0	1306	p3	(GCT)4	12	2006792	2006803
chr0	1307	p2	(AG)7	14	2009208	2009221
chr0	1308	p3	(AGA)5	15	2009344	2009358
chr0	1309	p3	(GAA)4	12	2009462	2009473
chr0	1310	p2	(TA)6	12	2009535	2009546
chr0	1311	p1	(A)14	14	2011644	2011657
chr0	1312	p1	(A)11	11	2018561	2018571
chr0	1313	p3	(AAT)6	18	2018570	2018587
chr0	1314	p1	(A)14	14	2019742	2019755
chr0	1315	p1	(A)14	14	2021825	2021838
chr0	1316	p1	(T)10	10	2023581	2023590
chr0	1317	p1	(T)11	11	2023689	2023699
chr0	1318	p3	(TAA)4	12	2027217	2027228
chr0	1319	p3	(ATA)5	15	2027675	2027689
chr0	1320	p3	(TAA)5	15	2027707	2027721
chr0	1321	p3	(TAA)9	27	2027775	2027801
chr0	1322	p4	(AATA)5	20	2027797	2027816
chr0	1323	p1	(A)11	11	2029181	2029191
chr0	1324	p1	(A)13	13	2029619	2029631
chr0	1325	p3	(TAT)4	12	2029738	2029749
chr0	1326	p1	(T)14	14	2029969	2029982
chr0	1327	p3	(ATA)6	18	2030791	2030808
chr0	1328	p2	(CT)22	44	2031060	2031103
chr0	1329	p2	(TA)7	14	2035346	2035359
chr0	1330	p2	(AT)6	12	2036199	2036210
chr0	1331	p6	(TTTTGT)4	24	2037261	2037284
chr0	1332	p2	(AT)6	12	2038046	2038057
chr0	1333	p2	(TA)23	46	2040400	2040445
chr0	1334	p2	(AT)12	24	2041446	2041469
chr0	1335	p1	(T)23	23	2042607	2042629
chr0	1336	p1	(T)15	15	2043954	2043968
chr0	1337	p1	(C)11	11	2052650	2052660
chr0	1338	p1	(A)16	16	2052663	2052678
chr0	1339	p1	(C)10	10	2052885	2052894
chr0	1340	p2	(TC)7	14	2054193	2054206
chr0	1341	p2	(TA)6	12	2054207	2054218
chr0	1342	p3	(AAG)5	15	2054512	2054526
chr0	1343	p3	(AAG)4	12	2054600	2054611
chr0	1344	p1	(T)11	11	2055291	2055301
chr0	1345	p3	(TGA)4	12	2056797	2056808
chr0	1346	p1	(T)14	14	2058655	2058668
chr0	1347	p1	(T)10	10	2059333	2059342
chr0	1348	p1	(A)11	11	2063093	2063103
chr0	1349	p3	(TTA)4	12	2063241	2063252
chr0	1350	p2	(AT)10	20	2063271	2063290
chr0	1351	p3	(AAT)4	12	2063389	2063400
chr0	1352	p3	(TTA)4	12	2063407	2063418
chr0	1353	p2	(TA)9	18	2063607	2063624
chr0	1354	p3	(CTT)5	15	2066278	2066292
chr0	1355	p1	(A)14	14	2067414	2067427
chr0	1356	p3	(ATA)4	12	2070502	2070513
chr0	1357	p1	(T)16	16	2074966	2074981
chr0	1358	p1	(T)11	11	2075220	2075230
chr0	1359	p1	(A)13	13	2078905	2078917
chr0	1360	p1	(A)14	14	2079261	2079274
chr0	1361	p1	(T)10	10	2079642	2079651
chr0	1362	p1	(T)14	14	2079672	2079685
chr0	1363	p1	(A)14	14	2079790	2079803
chr0	1364	p1	(A)15	15	2080427	2080441
chr0	1365	p1	(A)14	14	2080651	2080664
chr0	1366	p1	(A)10	10	2080699	2080708
chr0	1367	p1	(A)11	11	2082682	2082692
chr0	1368	p1	(A)16	16	2083222	2083237
chr0	1369	p1	(A)17	17	2083325	2083341
chr0	1370	p1	(A)10	10	2083374	2083383
chr0	1371	p1	(A)13	13	2083413	2083425
chr0	1372	p1	(A)13	13	2083585	2083597
chr0	1373	p1	(T)12	12	2084231	2084242
chr0	1374	p1	(T)14	14	2084361	2084374
chr0	1375	p3	(ATT)7	21	2086510	2086530
chr0	1376	p2	(TA)6	12	2086530	2086541
chr0	1377	p3	(ATA)4	12	2086732	2086743
chr0	1378	p1	(A)10	10	2091217	2091226
chr0	1379	p1	(T)13	13	2094211	2094223
chr0	1380	p2	(AG)7	14	2095117	2095130
chr0	1381	p2	(TA)10	20	2095841	2095860
chr0	1382	p1	(T)10	10	2097042	2097051
chr0	1383	p1	(T)11	11	2099050	2099060
chr0	1384	p1	(A)13	13	2100115	2100127
chr0	1385	p3	(TAA)7	21	2101423	2101443
chr0	1386	p1	(A)15	15	2102810	2102824
chr0	1387	p3	(AGA)11	33	2103410	2103442
chr0	1388	p1	(A)10	10	2103737	2103746
chr0	1389	p4	(AAAT)5	20	2103967	2103986
chr0	1390	p1	(T)12	12	2104668	2104679
chr0	1391	p1	(A)12	12	2105465	2105476
chr0	1392	p1	(A)10	10	2105599	2105608
chr0	1393	p1	(T)11	11	2105686	2105696
chr0	1394	p3	(ATA)4	12	2106377	2106388
chr0	1395	p1	(T)10	10	2112379	2112388
chr0	1396	p1	(A)11	11	2112396	2112406
chr0	1397	p1	(A)14	14	2113071	2113084
chr0	1398	p1	(A)10	10	2113557	2113566
chr0	1399	p2	(AT)8	16	2114157	2114172
chr0	1400	p2	(TA)6	12	2114284	2114295
chr0	1401	p2	(AT)18	36	2115074	2115109
chr0	1402	p4	(TTAT)4	16	2116216	2116231
chr0	1403	p2	(AT)7	14	2117008	2117021
chr0	1404	p1	(T)10	10	2118306	2118315
chr0	1405	p1	(T)13	13	2121092	2121104
chr0	1406	p1	(T)10	10	2121850	2121859
chr0	1407	p1	(T)10	10	2126439	2126448
chr0	1408	p1	(A)13	13	2126533	2126545
chr0	1409	p2	(TA)13	26	2130792	2130817
chr0	1410	p3	(AAT)6	18	2130880	2130897
chr0	1411	p3	(TAA)4	12	2130902	2130913
chr0	1412	p3	(TAA)4	12	2130993	2131004
chr0	1413	p3	(TAA)4	12	2131044	2131055
chr0	1414	p3	(TAT)4	12	2131070	2131081
chr0	1415	p3	(GCC)4	12	2135592	2135603
chr0	1416	p1	(A)10	10	2142755	2142764
chr0	1417	p1	(A)11	11	2142804	2142814
chr0	1418	p1	(A)12	12	2150112	2150123
chr0	1419	p1	(A)13	13	2150204	2150216
chr0	1420	p2	(AT)9	18	2151441	2151458
chr0	1421	p2	(AT)6	12	2151820	2151831
chr0	1422	p2	(GA)10	20	2153050	2153069
chr0	1423	p1	(A)18	18	2153556	2153573
chr0	1424	p1	(A)15	15	2159027	2159041
chr0	1425	p1	(T)10	10	2175348	2175357
chr0	1426	p1	(T)10	10	2176367	2176376
chr0	1427	p3	(TCT)4	12	2184017	2184028
chr0	1428	p1	(T)10	10	2186472	2186481
chr0	1429	p3	(TTC)5	15	2191468	2191482
chr0	1430	p1	(T)10	10	2200197	2200206
chr0	1431	p3	(AGG)4	12	2207532	2207543
chr0	1432	p1	(A)11	11	2209918	2209928
chr0	1433	p1	(A)12	12	2210489	2210500
chr0	1434	p2	(AG)6	12	2214048	2214059
chr0	1435	p3	(TTC)4	12	2214260	2214271
chr0	1436	p1	(A)16	16	2214953	2214968
chr0	1437	p3	(TTC)4	12	2215705	2215716
chr0	1438	p1	(T)11	11	2216147	2216157
chr0	1439	p1	(T)16	16	2216160	2216175
chr0	1440	p1	(A)11	11	2217368	2217378
chr0	1441	p1	(A)14	14	2217435	2217448
chr0	1442	p3	(CCT)4	12	2218426	2218437
chr0	1443	p1	(A)13	13	2221884	2221896
chr0	1444	p1	(T)11	11	2221947	2221957
chr0	1445	p1	(T)12	12	2222356	2222367
chr0	1446	p3	(GAA)5	15	2229204	2229218
chr0	1447	p2	(TA)11	22	2229275	2229296
chr0	1448	p3	(AAT)13	39	2229297	2229335
chr0	1449	p3	(TAA)10	30	2229338	2229367
chr0	1450	p3	(TAA)6	18	2229374	2229391
chr0	1451	p3	(TAT)4	12	2229406	2229417
chr0	1452	p1	(A)10	10	2229550	2229559
chr0	1453	p4	(TAAT)4	16	2229769	2229784
chr0	1454	p3	(TCT)4	12	2235188	2235199
chr0	1455	p3	(AAT)6	18	2241451	2241468
chr0	1456	p1	(A)10	10	2241573	2241582
chr0	1457	p1	(A)11	11	2242180	2242190
chr0	1458	p1	(T)10	10	2242345	2242354
chr0	1459	p1	(A)13	13	2242750	2242762
chr0	1460	p2	(AT)8	16	2245170	2245185
chr0	1461	p2	(TA)6	12	2245611	2245622
chr0	1462	p2	(AT)8	16	2246003	2246018
chr0	1463	p2	(AT)8	16	2246869	2246884
chr0	1464	p3	(TTA)6	18	2247236	2247253
chr0	1465	p2	(AT)30	60	2253026	2253085
chr0	1466	p2	(AT)13	26	2253938	2253963
chr0	1467	p2	(AT)8	16	2254812	2254827
chr0	1468	p2	(AT)6	12	2255678	2255689
chr0	1469	p1	(A)12	12	2257360	2257371
chr0	1470	p2	(TA)19	38	2257880	2257917
chr0	1471	p2	(AT)10	20	2257921	2257940
chr0	1472	p3	(AAG)4	12	2263904	2263915
chr0	1473	p2	(AT)8	16	2270470	2270485
chr0	1474	p2	(AT)6	12	2270497	2270508
chr0	1475	p3	(TAA)9	27	2270576	2270602
chr0	1476	p2	(AT)8	16	2270869	2270884
chr0	1477	p3	(TAA)4	12	2274539	2274550
chr0	1478	p1	(A)13	13	2274603	2274615
chr0	1479	p3	(TAG)4	12	2275080	2275091
chr0	1480	p3	(TTA)4	12	2276022	2276033
chr0	1481	p1	(A)11	11	2277590	2277600
chr0	1482	p1	(T)10	10	2281574	2281583
chr0	1483	p1	(T)10	10	2281709	2281718
chr0	1484	p1	(A)11	11	2283681	2283691
chr0	1485	p5	(TATAA)6	30	2283714	2283743
chr0	1486	p3	(TTA)4	12	2283762	2283773
chr0	1487	p3	(TCT)4	12	2283843	2283854
chr0	1488	p1	(T)11	11	2284735	2284745
chr0	1489	p3	(AAT)5	15	2285006	2285020
chr0	1490	p1	(A)11	11	2285090	2285100
chr0	1491	p2	(TA)18	36	2285375	2285410
chr0	1492	p2	(TA)18	36	2286417	2286452
chr0	1493	p1	(A)11	11	2287310	2287320
chr0	1494	p1	(T)11	11	2288631	2288641
chr0	1495	p1	(T)10	10	2289653	2289662
chr0	1496	p2	(AT)6	12	2289948	2289959
chr0	1497	p2	(TA)11	22	2293042	2293063
chr0	1498	p5	(TGTTG)4	20	2294904	2294923
chr0	1499	p2	(AT)11	22	2294999	2295020
chr0	1500	p2	(AT)19	38	2295705	2295742
chr0	1501	p1	(T)10	10	2296223	2296232
chr0	1502	p1	(T)10	10	2296308	2296317
chr0	1503	p1	(A)10	10	2296318	2296327
chr0	1504	p1	(T)14	14	2297022	2297035
chr0	1505	p1	(G)12	12	2297036	2297047
chr0	1506	p3	(TTA)4	12	2297247	2297258
chr0	1507	p2	(TC)7	14	2297357	2297370
chr0	1508	p3	(ATA)14	42	2297485	2297526
chr0	1509	p1	(T)11	11	2298477	2298487
chr0	1510	p3	(TTA)4	12	2298891	2298902
chr0	1511	p1	(T)11	11	2298986	2298996
chr0	1512	p1	(A)10	10	2300360	2300369
chr0	1513	p2	(TA)21	42	2305004	2305045
chr0	1514	p1	(A)10	10	2305155	2305164
chr0	1515	p4	(TAAA)4	16	2306538	2306553
chr0	1516	p1	(T)11	11	2306589	2306599
chr0	1517	p1	(A)13	13	2307260	2307272
chr0	1518	p1	(T)10	10	2308203	2308212
chr0	1519	p3	(AAT)11	33	2308982	2309014
chr0	1520	p1	(A)10	10	2309673	2309682
chr0	1521	p1	(A)13	13	2310862	2310874
chr0	1522	p3	(AAT)4	12	2311236	2311247
chr0	1523	p1	(A)10	10	2312285	2312294
chr0	1524	p2	(AT)13	26	2312688	2312713
chr0	1525	p1	(T)12	12	2315053	2315064
chr0	1526	p2	(GA)6	12	2316706	2316717
chr0	1527	p6	(TTGACA)6	36	2317086	2317121
chr0	1528	p1	(A)11	11	2325363	2325373
chr0	1529	p1	(T)13	13	2338195	2338207
chr0	1530	p1	(A)11	11	2340548	2340558
chr0	1531	p1	(T)10	10	2352359	2352368
chr0	1532	p2	(AT)7	14	2352492	2352505
chr0	1533	p2	(TA)18	36	2353512	2353547
chr0	1534	p3	(TCA)4	12	2356023	2356034
chr0	1535	p3	(TCA)4	12	2356065	2356076
chr0	1536	p3	(TTA)4	12	2356737	2356748
chr0	1537	p2	(TA)6	12	2356766	2356777
chr0	1538	p3	(TAA)4	12	2356865	2356876
chr0	1539	p1	(A)11	11	2361034	2361044
chr0	1540	p2	(AT)7	14	2361436	2361449
chr0	1541	p1	(T)10	10	2364312	2364321
chr0	1542	p1	(A)11	11	2365082	2365092
chr0	1543	p2	(TA)20	40	2366468	2366507
chr0	1544	p1	(T)15	15	2367640	2367654
chr0	1545	p1	(A)10	10	2368777	2368786
chr0	1546	p1	(T)14	14	2370541	2370554
chr0	1547	p2	(TC)6	12	2371824	2371835
chr0	1548	p1	(T)10	10	2373741	2373750
chr0	1549	p3	(TAT)4	12	2375788	2375799
chr0	1550	p2	(AT)15	30	2377411	2377440
chr0	1551	p5	(GGGTT)4	20	2377620	2377639
chr0	1552	p3	(ATA)4	12	2378066	2378077
chr0	1553	p3	(TTA)5	15	2378105	2378119
chr0	1554	p3	(TAT)5	15	2378153	2378167
chr0	1555	p3	(ATT)9	27	2378183	2378209
chr0	1556	p2	(AT)10	20	2378221	2378240
chr0	1557	p3	(TCT)4	12	2378288	2378299
chr0	1558	p3	(TTC)4	12	2378365	2378376
chr0	1559	p1	(A)12	12	2379569	2379580
chr0	1560	p1	(A)13	13	2379978	2379990
chr0	1561	p1	(A)11	11	2380081	2380091
chr0	1562	p1	(A)15	15	2380175	2380189
chr0	1563	p1	(A)12	12	2380522	2380533
chr0	1564	p1	(A)13	13	2380863	2380875
chr0	1565	p1	(A)12	12	2382553	2382564
chr0	1566	p1	(A)10	10	2383107	2383116
chr0	1567	p1	(A)11	11	2388619	2388629
chr0	1568	p1	(A)10	10	2388742	2388751
chr0	1569	p1	(A)14	14	2390152	2390165
chr0	1570	p1	(T)11	11	2390198	2390208
chr0	1571	p1	(T)14	14	2390471	2390484
chr0	1572	p3	(AAT)9	27	2393088	2393114
chr0	1573	p1	(A)15	15	2394374	2394388
chr0	1574	p1	(T)13	13	2395601	2395613
chr0	1575	p2	(AT)8	16	2395930	2395945
chr0	1576	p4	(AAAT)5	20	2396119	2396138
chr0	1577	p1	(A)11	11	2396154	2396164
chr0	1578	p1	(T)15	15	2396238	2396252
chr0	1579	p1	(A)11	11	2401603	2401613
chr0	1580	p1	(T)11	11	2403507	2403517
chr0	1581	p1	(A)11	11	2403572	2403582
chr0	1582	p3	(CTT)4	12	2403642	2403653
chr0	1583	p2	(AT)7	14	2403834	2403847
chr0	1584	p2	(AT)7	14	2417503	2417516
chr0	1585	p4	(TATT)5	20	2417514	2417533
chr0	1586	p1	(T)11	11	2418140	2418150
chr0	1587	p1	(T)12	12	2419838	2419849
chr0	1588	p1	(T)13	13	2420750	2420762
chr0	1589	p2	(TC)8	16	2421037	2421052
chr0	1590	p3	(CTC)5	15	2424587	2424601
chr0	1591	p2	(CT)16	32	2424636	2424667
chr0	1592	p1	(T)11	11	2424738	2424748
chr0	1593	p1	(T)11	11	2427290	2427300
chr0	1594	p2	(TA)9	18	2428763	2428780
chr0	1595	p1	(T)11	11	2432138	2432148
chr0	1596	p1	(T)14	14	2432252	2432265
chr0	1597	p1	(T)10	10	2433091	2433100
chr0	1598	p4	(TAAT)4	16	2441755	2441770
chr0	1599	p1	(T)19	19	2442781	2442799
chr0	1600	p1	(T)10	10	2444564	2444573
chr0	1601	p1	(T)10	10	2448139	2448148
chr0	1602	p2	(TA)6	12	2450210	2450221
chr0	1603	p1	(A)10	10	2450707	2450716
chr0	1604	p1	(T)11	11	2456115	2456125
chr0	1605	p3	(GAA)4	12	2465683	2465694
chr0	1606	p2	(AT)13	26	2466282	2466307
chr0	1607	p3	(CTT)5	15	2468041	2468055
chr0	1608	p5	(CGAGC)4	20	2468446	2468465
chr0	1609	p1	(A)10	10	2471549	2471558
chr0	1610	p3	(CTT)4	12	2471608	2471619
chr0	1611	p1	(A)11	11	2471676	2471686
chr0	1612	p1	(A)11	11	2475395	2475405
chr0	1613	p3	(TAA)4	12	2476095	2476106
chr0	1614	p2	(AT)20	40	2479407	2479446
chr0	1615	p1	(T)17	17	2488508	2488524
chr0	1616	p1	(T)11	11	2489752	2489762
chr0	1617	p1	(T)10	10	2490891	2490900
chr0	1618	p1	(T)11	11	2490907	2490917
chr0	1619	p1	(T)10	10	2491367	2491376
chr0	1620	p1	(T)10	10	2491378	2491387
chr0	1621	p1	(T)15	15	2491409	2491423
chr0	1622	p2	(TA)18	36	2492948	2492983
chr0	1623	p1	(A)10	10	2494404	2494413
chr0	1624	p1	(T)12	12	2495373	2495384
chr0	1625	p3	(TTA)8	24	2495468	2495491
chr0	1626	p1	(T)12	12	2497348	2497359
chr0	1627	p1	(T)13	13	2502905	2502917
chr0	1628	p1	(A)13	13	2504159	2504171
chr0	1629	p1	(A)11	11	2505420	2505430
chr0	1630	p1	(T)10	10	2505690	2505699
chr0	1631	p1	(T)10	10	2505987	2505996
chr0	1632	p1	(T)18	18	2506426	2506443
chr0	1633	p1	(T)22	22	2508309	2508330
chr0	1634	p2	(TA)9	18	2508702	2508719
chr0	1635	p1	(A)11	11	2509168	2509178
chr0	1636	p2	(TA)18	36	2512208	2512243
chr0	1637	p1	(A)12	12	2513551	2513562
chr0	1638	p1	(A)12	12	2513665	2513676
chr0	1639	p1	(A)12	12	2514524	2514535
chr0	1640	p2	(AT)7	14	2515964	2515977
chr0	1641	p2	(CT)8	16	2516552	2516567
chr0	1642	p3	(TTA)4	12	2516591	2516602
chr0	1643	p3	(AAT)7	21	2517726	2517746
chr0	1644	p1	(A)12	12	2519966	2519977
chr0	1645	p3	(TCA)4	12	2526228	2526239
chr0	1646	p1	(A)13	13	2530456	2530468
chr0	1647	p1	(A)15	15	2532816	2532830
chr0	1648	p3	(TTC)4	12	2533480	2533491
chr0	1649	p1	(T)10	10	2536742	2536751
chr0	1650	p2	(TA)6	12	2538789	2538800
chr0	1651	p3	(ATA)4	12	2540404	2540415
chr0	1652	p3	(TAT)5	15	2540428	2540442
chr0	1653	p3	(TAT)4	12	2540478	2540489
chr0	1654	p3	(TAA)4	12	2540528	2540539
chr0	1655	p3	(TTA)4	12	2540540	2540551
chr0	1656	p2	(AT)6	12	2540556	2540567
chr0	1657	p2	(AG)7	14	2542033	2542046
chr0	1658	p2	(CT)9	18	2542245	2542262
chr0	1659	p1	(T)14	14	2542572	2542585
chr0	1660	p1	(T)10	10	2543425	2543434
chr0	1661	p1	(T)12	12	2543707	2543718
chr0	1662	p1	(T)13	13	2554476	2554488
chr0	1663	p3	(CTT)4	12	2554658	2554669
chr0	1664	p1	(A)12	12	2555238	2555249
chr0	1665	p3	(AAT)4	12	2563830	2563841
chr0	1666	p1	(A)12	12	2564025	2564036
chr0	1667	p2	(AT)30	60	2565680	2565739
chr0	1668	p3	(AAT)4	12	2572761	2572772
chr0	1669	p3	(ATA)6	18	2572806	2572823
chr0	1670	p3	(ATA)4	12	2572873	2572884
chr0	1671	p3	(TAT)4	12	2572897	2572908
chr0	1672	p1	(T)13	13	2573489	2573501
chr0	1673	p1	(T)18	18	2574155	2574172
chr0	1674	p1	(A)12	12	2574276	2574287
chr0	1675	p4	(AATA)4	16	2584832	2584847
chr0	1676	p1	(A)15	15	2584937	2584951
chr0	1677	p2	(TA)8	16	2590891	2590906
chr0	1678	p1	(T)10	10	2598368	2598377
chr0	1679	p2	(TA)11	22	2599994	2600015
chr0	1680	p3	(TTG)4	12	2601292	2601303
chr0	1681	p3	(TCT)4	12	2601486	2601497
chr0	1682	p1	(T)12	12	2605992	2606003
chr0	1683	p3	(TTC)4	12	2606621	2606632
chr0	1684	p1	(A)11	11	2610691	2610701
chr0	1685	p3	(ATT)6	18	2620370	2620387
chr0	1686	p3	(TTC)4	12	2620465	2620476
chr0	1687	p2	(AT)20	40	2624469	2624508
chr0	1688	p2	(GC)7	14	2624519	2624532
chr0	1689	p2	(AT)10	20	2624853	2624872
chr0	1690	p3	(TAT)4	12	2626124	2626135
chr0	1691	p1	(T)11	11	2626477	2626487
chr0	1692	p3	(AAG)8	24	2627008	2627031
chr0	1693	p3	(GAA)4	12	2629108	2629119
chr0	1694	p3	(GAA)5	15	2629191	2629205
chr0	1695	p1	(T)15	15	2629819	2629833
chr0	1696	p3	(TTC)4	12	2633618	2633629
chr0	1697	p3	(ATA)4	12	2636135	2636146
chr0	1698	p2	(AT)20	40	2636144	2636183
chr0	1699	p1	(A)13	13	2637970	2637982
chr0	1700	p1	(A)10	10	2639190	2639199
chr0	1701	p1	(T)11	11	2640239	2640249
chr0	1702	p1	(T)10	10	2640905	2640914
chr0	1703	p3	(TCT)4	12	2643780	2643791
chr0	1704	p1	(T)11	11	2646207	2646217
chr0	1705	p1	(T)14	14	2646694	2646707
chr0	1706	p1	(T)10	10	2663391	2663400
chr0	1707	p1	(A)10	10	2663648	2663657
chr0	1708	p2	(TA)11	22	2663721	2663742
chr0	1709	p1	(A)14	14	2663990	2664003
chr0	1710	p3	(GGT)5	15	2664624	2664638
chr0	1711	p1	(T)10	10	2665642	2665651
chr0	1712	p3	(AAG)7	21	2668129	2668149
chr0	1713	p1	(A)18	18	2669339	2669356
chr0	1714	p1	(A)13	13	2671518	2671530
chr0	1715	p1	(A)12	12	2680452	2680463
chr0	1716	p3	(GAA)4	12	2681572	2681583
chr0	1717	p1	(T)12	12	2690001	2690012
chr0	1718	p2	(AT)16	32	2692636	2692667
chr0	1719	p1	(T)19	19	2693060	2693078
chr0	1720	p1	(T)22	22	2693794	2693815
chr0	1721	p1	(A)11	11	2693933	2693943
chr0	1722	p3	(TTA)7	21	2695456	2695476
chr0	1723	p1	(A)11	11	2696539	2696549
chr0	1724	p1	(A)12	12	2696761	2696772
chr0	1725	p1	(A)12	12	2696797	2696808
chr0	1726	p1	(A)13	13	2697015	2697027
chr0	1727	p1	(T)10	10	2697122	2697131
chr0	1728	p3	(CCT)4	12	2697937	2697948
chr0	1729	p1	(T)11	11	2698141	2698151
chr0	1730	p1	(T)11	11	2698240	2698250
chr0	1731	p1	(A)12	12	2698573	2698584
chr0	1732	p4	(TTTA)7	28	2698736	2698763
chr0	1733	p2	(TA)10	20	2699205	2699224
chr0	1734	p3	(ATT)4	12	2699832	2699843
chr0	1735	p1	(T)11	11	2700175	2700185
chr0	1736	p3	(AAG)4	12	2700429	2700440
chr0	1737	p3	(AAG)4	12	2700688	2700699
chr0	1738	p2	(AT)17	34	2702547	2702580
chr0	1739	p2	(AG)23	46	2702581	2702626
chr0	1740	p2	(TG)10	20	2702627	2702646
chr0	1741	p1	(T)16	16	2704610	2704625
chr0	1742	p1	(A)12	12	2704772	2704783
chr0	1743	p1	(A)10	10	2711581	2711590
chr0	1744	p2	(TA)6	12	2711767	2711778
chr0	1745	p2	(TA)29	58	2714643	2714700
chr0	1746	p2	(TC)8	16	2714724	2714739
chr0	1747	p1	(A)13	13	2714939	2714951
chr0	1748	p1	(T)12	12	2715259	2715270
chr0	1749	p1	(T)12	12	2716296	2716307
chr0	1750	p1	(A)10	10	2716442	2716451
chr0	1751	p1	(A)11	11	2716924	2716934
chr0	1752	p2	(AT)15	30	2719369	2719398
chr0	1753	p2	(AT)17	34	2719816	2719849
chr0	1754	p1	(T)10	10	2720214	2720223
chr0	1755	p2	(TA)8	16	2722507	2722522
chr0	1756	p1	(T)11	11	2722614	2722624
chr0	1757	p1	(T)11	11	2722749	2722759
chr0	1758	p2	(TA)11	22	2723518	2723539
chr0	1759	p2	(TA)14	28	2724496	2724523
chr0	1760	p1	(A)10	10	2731693	2731702
chr0	1761	p3	(ATT)4	12	2733069	2733080
chr0	1762	p1	(T)10	10	2735382	2735391
chr0	1763	p5	(TTTTC)4	20	2738713	2738732
chr0	1764	p1	(A)10	10	2743757	2743766
chr0	1765	p1	(A)10	10	2743809	2743818
chr0	1766	p1	(A)11	11	2744869	2744879
chr0	1767	p1	(T)12	12	2745005	2745016
chr0	1768	p3	(TAA)4	12	2745745	2745756
chr0	1769	p2	(AT)10	20	2746089	2746108
chr0	1770	p3	(TAT)5	15	2746154	2746168
chr0	1771	p2	(GA)7	14	2747241	2747254
chr0	1772	p1	(T)10	10	2747336	2747345
chr0	1773	p2	(AG)9	18	2749035	2749052
chr0	1774	p2	(TC)7	14	2749221	2749234
chr0	1775	p1	(T)10	10	2749546	2749555
chr0	1776	p1	(A)10	10	2749750	2749759
chr0	1777	p1	(T)12	12	2750620	2750631
chr0	1778	p1	(A)12	12	2751204	2751215
chr0	1779	p3	(AAT)4	12	2751388	2751399
chr0	1780	p2	(TA)15	30	2751683	2751712
chr0	1781	p2	(TA)15	30	2751735	2751764
chr0	1782	p3	(ATA)4	12	2751782	2751793
chr0	1783	p3	(TAT)5	15	2753213	2753227
chr0	1784	p1	(T)10	10	2753473	2753482
chr0	1785	p1	(T)10	10	2754025	2754034
chr0	1786	p1	(A)12	12	2754755	2754766
chr0	1787	p1	(T)11	11	2755380	2755390
chr0	1788	p2	(AT)8	16	2756084	2756099
chr0	1789	p4	(GTAT)7	28	2756100	2756127
chr0	1790	p1	(T)16	16	2756925	2756940
chr0	1791	p1	(T)12	12	2758678	2758689
chr0	1792	p1	(A)11	11	2759617	2759627
chr0	1793	p1	(A)11	11	2760888	2760898
chr0	1794	p1	(A)11	11	2766868	2766878
chr0	1795	p2	(AT)7	14	2767488	2767501
chr0	1796	p2	(CT)6	12	2767580	2767591
chr0	1797	p3	(AAC)20	60	2768593	2768652
chr0	1798	p3	(AAC)6	18	2768659	2768676
chr0	1799	p3	(AAC)10	30	2768695	2768724
chr0	1800	p3	(ACG)4	12	2768726	2768737
chr0	1801	p3	(ACA)6	18	2768738	2768755
chr0	1802	p1	(A)10	10	2774439	2774448
chr0	1803	p2	(AT)7	14	2776119	2776132
chr0	1804	p3	(TAT)6	18	2776704	2776721
chr0	1805	p2	(TA)7	14	2776805	2776818
chr0	1806	p3	(AAT)4	12	2776842	2776853
chr0	1807	p3	(TGA)5	15	2777503	2777517
chr0	1808	p1	(A)12	12	2781061	2781072
chr0	1809	p3	(ACG)4	12	2796067	2796078
chr0	1810	p3	(ATT)4	12	2796229	2796240
chr0	1811	p3	(AAT)4	12	2797645	2797656
chr0	1812	p1	(A)11	11	2798559	2798569
chr0	1813	p1	(A)10	10	2800872	2800881
chr0	1814	p1	(T)10	10	2804497	2804506
chr0	1815	p3	(TAA)4	12	2806063	2806074
chr0	1816	p2	(AT)6	12	2810624	2810635
chr0	1817	p2	(AC)7	14	2810636	2810649
chr0	1818	p1	(A)16	16	2811247	2811262
chr0	1819	p2	(AT)6	12	2811648	2811659
chr0	1820	p1	(A)12	12	2811754	2811765
chr0	1821	p1	(T)10	10	2811837	2811846
chr0	1822	p1	(T)11	11	2812610	2812620
chr0	1823	p1	(T)11	11	2812787	2812797
chr0	1824	p2	(TA)6	12	2813515	2813526
chr0	1825	p1	(T)13	13	2814270	2814282
chr0	1826	p3	(AAT)6	18	2814347	2814364
chr0	1827	p3	(ATC)4	12	2814415	2814426
chr0	1828	p1	(T)11	11	2814854	2814864
chr0	1829	p1	(T)12	12	2814977	2814988
chr0	1830	p1	(T)11	11	2815540	2815550
chr0	1831	p2	(TA)7	14	2818705	2818718
chr0	1832	p2	(TA)25	50	2819254	2819303
chr0	1833	p4	(AATA)4	16	2830601	2830616
chr0	1834	p1	(T)18	18	2830707	2830724
chr0	1835	p1	(A)11	11	2832900	2832910
chr0	1836	p6	(GCCCAA)4	24	2833570	2833593
chr0	1837	p1	(T)10	10	2834473	2834482
chr0	1838	p1	(A)10	10	2834656	2834665
chr0	1839	p1	(T)12	12	2834714	2834725
chr0	1840	p2	(AT)21	42	2838161	2838202
chr0	1841	p1	(A)14	14	2844086	2844099
chr0	1842	p3	(TGA)4	12	2846260	2846271
chr0	1843	p1	(T)13	13	2849150	2849162
chr0	1844	p1	(A)10	10	2849208	2849217
chr0	1845	p1	(A)13	13	2850374	2850386
chr0	1846	p1	(A)12	12	2850724	2850735
chr0	1847	p1	(A)13	13	2850835	2850847
chr0	1848	p1	(A)10	10	2851323	2851332
chr0	1849	p1	(A)11	11	2852655	2852665
chr0	1850	p1	(T)13	13	2853064	2853076
chr0	1851	p1	(A)17	17	2855794	2855810
chr0	1852	p1	(T)10	10	2856171	2856180
chr0	1853	p1	(A)16	16	2856422	2856437
chr0	1854	p1	(A)16	16	2856711	2856726
chr0	1855	p1	(A)28	28	2857793	2857820
chr0	1856	p2	(TA)6	12	2857934	2857945
chr0	1857	p1	(A)10	10	2858626	2858635
chr0	1858	p1	(T)12	12	2858656	2858667
chr0	1859	p1	(T)10	10	2859120	2859129
chr0	1860	p1	(A)11	11	2860066	2860076
chr0	1861	p2	(AT)8	16	2860289	2860304
chr0	1862	p5	(AAATA)4	20	2860344	2860363
chr0	1863	p2	(TC)7	14	2860549	2860562
chr0	1864	p2	(TC)7	14	2861022	2861035
chr0	1865	p2	(TC)10	20	2861124	2861143
chr0	1866	p1	(A)10	10	2862300	2862309
chr0	1867	p1	(T)11	11	2862768	2862778
chr0	1868	p3	(TTC)4	12	2862777	2862788
chr0	1869	p1	(T)14	14	2863604	2863617
chr0	1870	p2	(AT)10	20	2863707	2863726
chr0	1871	p1	(T)10	10	2864068	2864077
chr0	1872	p1	(A)13	13	2864470	2864482
chr0	1873	p1	(A)10	10	2864930	2864939
chr0	1874	p3	(AAT)7	21	2865421	2865441
chr0	1875	p2	(TA)9	18	2865800	2865817
chr0	1876	p1	(A)10	10	2868169	2868178
chr0	1877	p3	(TTC)5	15	2872240	2872254
chr0	1878	p1	(A)10	10	2877049	2877058
chr0	1879	p1	(A)11	11	2877118	2877128
chr0	1880	p1	(A)12	12	2877776	2877787
chr0	1881	p1	(T)10	10	2878419	2878428
chr0	1882	p1	(T)11	11	2878492	2878502
chr0	1883	p1	(A)11	11	2879176	2879186
chr0	1884	p1	(T)10	10	2880344	2880353
chr0	1885	p1	(T)10	10	2881525	2881534
chr0	1886	p1	(T)10	10	2890661	2890670
chr0	1887	p2	(AC)6	12	2902987	2902998
chr0	1888	p1	(A)14	14	2904915	2904928
chr0	1889	p1	(A)13	13	2905104	2905116
chr0	1890	p3	(ATA)4	12	2910410	2910421
chr0	1891	p3	(TAT)6	18	2910434	2910451
chr0	1892	p2	(TA)7	14	2910459	2910472
chr0	1893	p1	(C)11	11	2910503	2910513
chr0	1894	p1	(T)10	10	2916597	2916606
chr0	1895	p1	(T)12	12	2917218	2917229
chr0	1896	p2	(AT)17	34	2917824	2917857
chr0	1897	p1	(T)12	12	2919216	2919227
chr0	1898	p1	(T)12	12	2919947	2919958
chr0	1899	p1	(T)11	11	2920032	2920042
chr0	1900	p1	(T)19	19	2920191	2920209
chr0	1901	p4	(TTTA)4	16	2922797	2922812
chr0	1902	p1	(T)19	19	2923003	2923021
chr0	1903	p1	(T)14	14	2924398	2924411
chr0	1904	p3	(AAT)5	15	2927489	2927503
chr0	1905	p1	(A)12	12	2934434	2934445
chr0	1906	p1	(A)13	13	2936108	2936120
chr0	1907	p3	(CTT)4	12	2936332	2936343
chr0	1908	p3	(CTT)5	15	2939427	2939441
chr0	1909	p3	(ACT)4	12	2939493	2939504
chr0	1910	p1	(T)10	10	2939550	2939559
chr0	1911	p1	(T)10	10	2941867	2941876
chr0	1912	p1	(A)10	10	2946011	2946020
chr0	1913	p1	(T)15	15	2946226	2946240
chr0	1914	p3	(TAT)5	15	2946338	2946352
chr0	1915	p3	(TAT)18	54	2946358	2946411
chr0	1916	p3	(TTA)4	12	2946837	2946848
chr0	1917	p3	(TTA)4	12	2947101	2947112
chr0	1918	p1	(G)10	10	2948054	2948063
chr0	1919	p2	(TA)6	12	2953264	2953275
chr0	1920	p3	(AAT)4	12	2953291	2953302
chr0	1921	p3	(TAT)4	12	2953309	2953320
chr0	1922	p3	(TGA)4	12	2953729	2953740
chr0	1923	p3	(TAA)7	21	2959082	2959102
chr0	1924	p3	(AAG)5	15	2959270	2959284
chr0	1925	p4	(TAAT)4	16	2960286	2960301
chr0	1926	p2	(AT)17	34	2960300	2960333
chr0	1927	p1	(T)11	11	2961341	2961351
chr0	1928	p1	(T)14	14	2961531	2961544
chr0	1929	p1	(T)14	14	2966271	2966284
chr0	1930	p3	(ATA)7	21	2968491	2968511
chr0	1931	p2	(AT)36	72	2968509	2968580
chr0	1932	p3	(ATT)4	12	2971050	2971061
chr0	1933	p1	(T)10	10	2971260	2971269
chr0	1934	p3	(TAT)5	15	2972808	2972822
chr0	1935	p1	(C)11	11	2978506	2978516
chr0	1936	p1	(T)15	15	2981093	2981107
chr0	1937	p1	(T)11	11	2981207	2981217
chr0	1938	p1	(A)13	13	2981511	2981523
chr0	1939	p1	(T)10	10	2982635	2982644
chr0	1940	p1	(A)11	11	2983051	2983061
chr0	1941	p1	(T)13	13	2984868	2984880
chr0	1942	p3	(AGC)4	12	2987465	2987476
chr0	1943	p1	(A)10	10	2995666	2995675
chr0	1944	p1	(A)12	12	2996459	2996470
chr0	1945	p3	(TGA)4	12	2997512	2997523
chr0	1946	p3	(TTG)4	12	2998987	2998998
chr0	1947	p3	(TTA)4	12	2998999	2999010
chr0	1948	p3	(TTG)4	12	2999011	2999022
chr0	1949	p3	(TTA)4	12	2999023	2999034
chr0	1950	p3	(TTG)4	12	2999035	2999046
chr0	1951	p3	(TTA)5	15	2999056	2999070
chr0	1952	p3	(TTG)6	18	2999106	2999123
chr0	1953	p3	(TTG)4	12	2999163	2999174
chr0	1954	p1	(G)11	11	2999826	2999836
chr0	1955	p1	(T)13	13	3019566	3019578
chr0	1956	p3	(TAT)5	15	3022067	3022081
chr0	1957	p2	(AT)9	18	3022151	3022168
chr0	1958	p2	(TA)6	12	3022176	3022187
chr0	1959	p3	(AAT)4	12	3022211	3022222
chr0	1960	p3	(CTT)4	12	3025970	3025981
chr0	1961	p3	(TTA)4	12	3030952	3030963
chr0	1962	p2	(AT)9	18	3032242	3032259
chr0	1963	p3	(CGT)5	15	3034897	3034911
chr0	1964	p1	(A)10	10	3040190	3040199
chr0	1965	p1	(T)10	10	3040790	3040799
chr0	1966	p1	(T)12	12	3040911	3040922
chr0	1967	p1	(T)14	14	3041413	3041426
chr0	1968	p1	(T)12	12	3051678	3051689
chr0	1969	p3	(AAT)4	12	3053232	3053243
chr0	1970	p3	(ATT)5	15	3054759	3054773
chr0	1971	p2	(TA)7	14	3054773	3054786
chr0	1972	p2	(AT)10	20	3054824	3054843
chr0	1973	p3	(TAA)4	12	3054945	3054956
chr0	1974	p3	(TAA)5	15	3055009	3055023
chr0	1975	p3	(TAT)4	12	3055038	3055049
chr0	1976	p2	(TG)6	12	3059386	3059397
chr0	1977	p2	(TA)12	24	3062205	3062228
chr0	1978	p4	(ATTA)4	16	3063139	3063154
chr0	1979	p2	(AT)10	20	3063636	3063655
chr0	1980	p4	(GTAT)5	20	3063656	3063675
chr0	1981	p2	(AT)12	24	3063943	3063966
chr0	1982	p3	(TTA)7	21	3064433	3064453
chr0	1983	p1	(A)11	11	3064753	3064763
chr0	1984	p3	(AAG)4	12	3064762	3064773
chr0	1985	p2	(AT)12	24	3065079	3065102
chr0	1986	p2	(AT)14	28	3065953	3065980
chr0	1987	p1	(T)10	10	3065983	3065992
chr0	1988	p1	(T)11	11	3067230	3067240
chr0	1989	p1	(A)10	10	3067459	3067468
chr0	1990	p1	(T)10	10	3067800	3067809
chr0	1991	p1	(T)11	11	3068046	3068056
chr0	1992	p2	(AT)14	28	3068480	3068507
chr0	1993	p2	(TA)6	12	3068513	3068524
chr0	1994	p2	(TA)7	14	3069696	3069709
chr0	1995	p1	(T)10	10	3072291	3072300
chr0	1996	p1	(A)13	13	3073451	3073463
chr0	1997	p3	(TTC)4	12	3074869	3074880
[truncated: 329,065+ more rows]
