# Supplementary material for: Genome-Wide Analysis of Simple Sequence Repeats in Bitter Gourd (Momordica charantia)
Source: Front Plant Sci. 2017 Jun 22;8:1103. doi: 10.3389/fpls.2017.01103 (PMC5479929; doi:10.3389/fpls.2017.01103)
Supplement: Supplementary file 9 [file Table_9.xlsx]

## Sheet: Table S9
Supplementary table S9. Frequency distribution of the SSRs with different nucleotide repeat numbers in all genomes that were investigated in the present study.
Genome	SSR type	Number of repeats
		4	5	6	7	8	9	10	11	12	13	14	15	16	17	18	19	20	>20	Total
Dali-11	Mono-	0	0	0	0	0	0	52211	21902	12385	8003	5500	4254	3028	2116	1352	858	683	2497	114789
	Di-	0	0	9854	5596	3831	2753	1977	1372	1005	791	669	450	327	193	164	125	93	448	29648
	Tri-	20917	6418	2758	1345	703	408	260	168	148	92	84	64	44	17	21	17	15	29	33508
	Tetra-	5351	1283	301	76	39	16	5	1	3	0	0	0	0	0	0	0	0	0	7075
	Penta-	1497	212	46	13	6	0	1	1	0	0	0	0	0	0	0	0	0	0	1776
	Hexa-	1024	199	51	13	7	1	0	0	0	0	0	0	0	0	0	0	0	0	1295
	Total																			188091
OHB3-1	Mono-	0	0	0	0	0	0	49156	19948	10815	6735	4267	3063	1978	1145	607	278	179	328	98499
	Di-	0	0	9382	5239	3463	2430	1687	1235	979	789	644	516	450	405	355	285	260	929	29048
	Tri-	18446	5719	2528	1257	668	390	214	178	124	110	76	56	42	34	28	16	12	38	29936
	Tetra-	5178	1207	278	84	37	15	8	0	4	0	0	0	0	0	0	1	0	0	6812
	Penta-	1404	207	44	10	4	1	0	1	0	0	0	0	0	0	0	0	0	0	1671
	Hexa-	938	191	49	9	5	1	1	0	0	0	0	0	0	0	0	0	0	0	1194
	Total																			167160
9930	Mono-	0	0	0	0	0	0	26424	13286	7788	5195	3738	2925	2569	2084	1451	969	616	2040	69085
	Di-	0	0	8869	5552	4223	2718	1526	755	394	229	153	74	62	32	25	5	6	494	25117
	Tri-	17165	5486	2555	1269	624	204	99	43	20	16	7	18	8	5	4	4	3	269	27799
	Tetra-	3787	934	262	71	23	9	8	5	3	2	4	1	0	1	2	2	2	60	5176
	Penta-	1273	286	38	4	6	4	0	7	2	2	0	2	1	1	1	0	2	36	1665
	Hexa-	854	155	11	3	6	1	5	1	1	1	2	3	0	0	0	0	0	62	1105
	Total																			129947
PI183967	Mono-	0	0	0	0	0	0	27640	13655	8110	5314	3993	3189	2690	1923	1352	873	611	2381	71731
	Di-	0	0	9275	5782	4011	2758	1706	1130	706	533	384	296	245	202	85	31	22	304	27470
	Tri-	17818	5738	2598	1229	668	347	190	139	83	27	19	19	7	7	2	1	1	126	29019
	Tetra-	4003	956	280	120	55	21	3	6	0	2	0	1	0	0	0	0	0	20	5467
	Penta-	1329	311	88	21	9	3	1	2	0	0	0	0	0	0	0	0	0	4	1768
	Hexa-	830	204	69	21	7	2	1	1	0	0	1	0	1	1	1	0	0	27	1166
	Total																			136621
97103	Mono-	0	0	0	0	0	0	51930	28669	20072	14978	12146	10493	8913	7490	5673	4021	3202	19941	187528
	Di-	0	0	12539	7093	4857	3469	2523	1869	1460	1226	778	536	357	273	177	142	99	553	37951
	Tri-	25737	9701	4690	2611	1766	1227	731	564	417	326	244	174	128	100	66	71	43	458	49054
	Tetra-	10087	3469	1214	431	161	72	38	17	7	7	4	2	2	3	2	4	2	18	15540
	Penta-	3042	820	232	67	19	6	2	0	2	3	2	1	3	1	0	1	2	2	4205
	Hexa-	1493	410	129	28	9	2	3	0	2	2	1	0	0	0	2	0	1	0	2082
	Total																			296360
WCG	Mono-	0	0	0	0	0	0	56176	31075	21805	16232	13329	11780	9461	8038	6207	4764	3747	25923	208537
	Di-	0	0	13872	7226	4845	3317	2354	1721	1296	1069	872	717	596	583	541	448	433	3310	43200
	Tri-	29383	10500	5088	2804	1755	1144	805	678	552	440	375	299	254	172	133	112	66	265	54825
	Quad-	11254	3770	1307	465	214	94	56	25	16	4	3	0	1	0	0	2	0	3	17214
	Tetra-	3482	993	315	93	42	9	5	1	0	1	0	0	0	0	0	0	0	0	4941
	Hexa-	1590	508	180	45	17	4	0	1	0	0	0	0	0	0	0	0	0	0	2345
	Total																			331062
DHL92	Mono-	0	0	0	0	0	0	41894	32202	20455	13194	9506	6554	3869	2837	1817	1158	830	2285	136601
	Di-	0	0	10894	6789	5166	3958	2906	2204	1590	1444	1326	1147	963	905	831	672	602	3200	44597
	Tri-	31128	10650	5081	2741	1634	1031	715	526	406	305	230	229	166	130	117	97	82	707	55975
	Tetra-	6740	2281	842	370	172	100	60	24	28	18	7	9	9	4	7	5	4	44	10724
	Penta-	3029	919	348	116	72	28	11	7	6	5	1	1	1	2	1	0	0	3	4550
	Hexa-	1276	319	112	38	24	7	6	2	2	0	3	1	1	1	1	1	0	2	1796
	Total																			254243

## Sheet: Table S10
Supplementary Table S10. Frequency of classified SSR motifs (with repeats 1–6 bp in length) in different genomes.
	Dali-11			OHB3-1			9930			PI183967			97103			WCG			DHL92
	Repeats	Number	Percentage	Repeats	Number	Percentage	Repeats	Number	Percentage	Repeats	Number	Percentage	Repeats	Number	Percentage	Repeats	Number	Percentage	Repeats	Number	Percentage
1	A/T	111832	0.594563	A/T	97953	0.585983	A/T	68323	0.525776	A/T	70669	0.517263	A/T	183815	0.620242	A/T	204668	0.618217	A/T	133692	0.525843
2	C/G	2957	0.0157211	C/G	546	0.00326633	C/G	762	0.00586393	C/G	1062	0.00777333	C/G	3713	0.0125287	C/G	3869	0.0116866	C/G	2909	0.0114418
3	AC/GT	1538	0.00817689	AC/GT	1301	0.00778296	AC/GT	2450	0.0188538	AC/GT	2380	0.0174205	AC/GT	2865	0.0096673	AC/GT	3607	0.0108952	AC/GT	3640	0.014317
4	AG/CT	8298	0.0441169	AG/CT	7594	0.0454295	AG/CT	5862	0.0451107	AG/CT	5904	0.0432144	AG/CT	8850	0.0298623	AG/CT	9370	0.0283029	AG/CT	8707	0.0342468
5	AT/AT	19794	0.105236	AT/AT	20137	0.120465	AT/AT	16768	0.129037	AT/AT	19154	0.140198	AT/AT	26226	0.0884937	AT/AT	30214	0.0912639	AT/AT	32223	0.126741
6	CG/CG	18	9.56984e-05	CG/CG	16	9.57167e-05	CG/CG	37	0.000284731	CG/CG	32	0.000234225	CG/CG	10	3.37427e-05	CG/CG	9	2.71852e-05	CG/CG	27	0.000106198
7	AAC/GTT	1284	0.00682648	AAC/GTT	1164	0.00696339	AAC/GTT	1442	0.0110968	AAC/GTT	1498	0.0109646	AAC/GTT	1876	0.00633014	AAC/GTT	2212	0.00668153	AAC/GTT	2545	0.0100101
8	AAG/CTT	8864	0.0471261	AAG/CTT	7351	0.0439758	AAG/CTT	8694	0.0669042	AAG/CTT	8851	0.0647851	AAG/CTT	11101	0.0374578	AAG/CTT	12983	0.0392162	AAG/CTT	14398	0.0566309
9	AAT/ATT	16930	0.0900096	AAT/ATT	16346	0.0977866	AAT/ATT	12738	0.0980246	AAT/ATT	13755	0.10068	AAT/ATT	29962	0.1011	AAT/ATT	31938	0.0964714	AAT/ATT	29850	0.117407
10	ACC/GGT	761	0.00404591	ACC/GGT	601	0.00359536	ACC/GGT	777	0.00597936	ACC/GGT	755	0.00552624	ACC/GGT	1136	0.00383318	ACC/GGT	1674	0.00505645	ACC/GGT	928	0.00365005
11	ACG/CGT	431	0.00229144	ACG/CGT	331	0.00198014	ACG/CGT	227	0.00174687	ACG/CGT	242	0.00177132	ACG/CGT	317	0.00106965	ACG/CGT	337	0.00101794	ACG/CGT	485	0.00190762
12	ACT/AGT	229	0.0012175	ACT/AGT	212	0.00126825	ACT/AGT	413	0.00317822	ACT/AGT	409	0.00299368	ACT/AGT	441	0.00148806	ACT/AGT	478	0.00144384	ACT/AGT	834	0.00328033
13	AGC/CTG	958	0.00509328	AGC/CTG	724	0.00433118	AGC/CTG	507	0.00390159	AGC/CTG	497	0.0036378	AGC/CTG	536	0.00180861	AGC/CTG	618	0.00186672	AGC/CTG	787	0.00309546
14	AGG/CCT	1169	0.00621508	AGG/CCT	980	0.00586265	AGG/CCT	1170	0.00900367	AGG/CCT	1174	0.00859312	AGG/CCT	1146	0.00386692	AGG/CCT	1369	0.00413518	AGG/CCT	1502	0.00590773
15	ATC/ATG	1131	0.00601305	ATC/ATG	1054	0.00630534	ATC/ATG	1477	0.0113662	ATC/ATG	1483	0.0108548	ATC/ATG	1626	0.00548657	ATC/ATG	1986	0.00599888	ATC/ATG	3656	0.0143799
16	CCG/CGG	1751	0.00930932	CCG/CGG	1173	0.00701723	CCG/CGG	354	0.00272419	CCG/CGG	355	0.00259843	CCG/CGG	913	0.00308071	CCG/CGG	1230	0.00371532	CCG/CGG	990	0.00389391
17	AAAC/GTTT	280	0.00148864	AAAC/GTTT	271	0.0016212	AAAC/GTTT	326	0.00250872	AAAC/GTTT	341	0.00249596	AAAC/GTTT	674	0.00227426	AAAC/GTTT	892	0.00269436	AAAC/GTTT	425	0.00167163
18	AAAG/CTTT	670	0.00356211	AAAG/CTTT	614	0.00367313	AAAG/CTTT	1330	0.0102349	AAAG/CTTT	1330	0.00973496	AAAG/CTTT	1552	0.00523687	AAAG/CTTT	1623	0.0049024	AAAG/CTTT	1898	0.0074653
19	AAAT/ATTT	3944	0.0209686	AAAT/ATTT	3800	0.0227327	AAAT/ATTT	2152	0.0165606	AAAT/ATTT	2301	0.0168422	AAAT/ATTT	9742	0.0328722	AAAT/ATTT	10561	0.0319004	AAAT/ATTT	4933	0.0194027
20	AACC/GGTT	24	0.000127598	AACC/GGTT	23	0.000137593	AACC/GGTT	31	0.000238559	AACC/GGTT	32	0.000234225	AACC/GGTT	22	7.4234e-05	AACC/GGTT	22	6.64528e-05	AACC/GGTT	52	0.000204529
21	AACG/CGTT	10	5.31658e-05	AACG/CGTT	9	5.38406e-05	AACG/CGTT	5	3.84772e-05	AACG/CGTT	5	3.65976e-05	AACG/CGTT	6	2.02456e-05	AACG/CGTT	7	2.11441e-05	AACG/CGTT	11	4.32657e-05
22	AACT/AGTT	34	0.000180764	AACT/AGTT	34	0.000203398	AACT/AGTT	28	0.000215472	AACT/AGTT	35	0.000256183	AACT/AGTT	35	0.0001181	AACT/AGTT	42	0.000126864	AACT/AGTT	34	0.00013373
23	AAGC/CTTG	10	5.31658e-05	AAGC/CTTG	10	5.98229e-05	AAGC/CTTG	7	5.38681e-05	AAGC/CTTG	4	2.92781e-05	AAGC/CTTG	19	6.41112e-05	AAGC/CTTG	22	6.64528e-05	AAGC/CTTG	12	4.71989e-05
24	AAGG/CCTT	22	0.000116965	AAGG/CCTT	21	0.000125628	AAGG/CCTT	106	0.000815717	AAGG/CCTT	96	0.000702674	AAGG/CCTT	94	0.000317182	AAGG/CCTT	95	0.000286955	AAGG/CCTT	136	0.000534921
25	AAGT/ACTT	4	2.12663e-05	AAGT/ACTT	5	2.99115e-05	AAGT/ACTT	18	0.000138518	AAGT/ACTT	17	0.000124432	AAGT/ACTT	22	7.4234e-05	AAGT/ACTT	23	6.94734e-05	AAGT/ACTT	33	0.000129797
26	AATC/ATTG	60	0.000318995	AATC/ATTG	58	0.000346973	AATC/ATTG	67	0.000515595	AATC/ATTG	67	0.000490408	AATC/ATTG	65	0.000219328	AATC/ATTG	65	0.000196338	AATC/ATTG	78	0.000306793
27	AATG/ATTC	50	0.000265829	AATG/ATTC	46	0.000275185	AATG/ATTC	123	0.00094654	AATG/ATTC	130	0.000951537	AATG/ATTC	97	0.000327305	AATG/ATTC	97	0.000292996	AATG/ATTC	149	0.000586053
28	AATT/AATT	1562	0.00830449	AATT/AATT	1532	0.00916487	AATT/AATT	449	0.00345525	AATT/AATT	517	0.00378419	AATT/AATT	2598	0.00876637	AATT/AATT	3123	0.00943328	AATT/AATT	1438	0.00565601
29	ACAG/CTGT	10	5.31658e-05	ACAG/CTGT	10	5.98229e-05	ACAG/CTGT	7	5.38681e-05	ACAG/CTGT	8	5.85562e-05	ACAG/CTGT	7	2.36199e-05	ACAG/CTGT	7	2.11441e-05	ACAG/CTGT	19	7.47317e-05
30	ACAT/ATGT	169	0.000898501	ACAT/ATGT	171	0.00102297	ACAT/ATGT	218	0.00167761	ACAT/ATGT	284	0.00207874	ACAT/ATGT	310	0.00104603	ACAT/ATGT	322	0.000972627	ACAT/ATGT	952	0.00374445
31	ACCC/GGGT	12	6.37989e-05	ACCC/GGGT	8	4.78583e-05	ACCC/GGGT	13	0.000100041	ACCC/GGGT	13	9.51537e-05	ACCC/GGGT	27	9.11054e-05	ACCC/GGGT	33	9.96792e-05	ACCC/GGGT	36	0.000141597
32	ACCG/CGGT	44	0.000233929	ACCG/CGGT	40	0.000239292	ACCG/CGGT	4	3.07818e-05	ACCG/CGGT	3	2.19586e-05	ACCG/CGGT	2	6.74855e-06	ACCG/CGGT	3	9.06175e-06	ACCG/CGGT	10	3.93324e-05
33	ACCT/AGGT	6	3.18995e-05	ACCT/AGGT	6	3.58938e-05	ACCT/AGGT	3	2.30863e-05	ACCT/AGGT	1	7.31952e-06	ACCT/AGGT	6	2.02456e-05	ACCT/AGGT	7	2.11441e-05	ACCT/AGGT	9	3.53992e-05
34	ACGC/CGTG	3	1.59497e-05	ACGC/CGTG	3	1.79469e-05	ACGC/CGTG	3	2.30863e-05	ACGC/CGTG	3	2.19586e-05	ACGC/CGTG	6	2.02456e-05	ACGC/CGTG	4	1.20823e-05	ACGC/CGTG	34	0.00013373
35	ACGG/CCGT	2	1.06332e-05	ACGG/CCGT	1	5.98229e-06	ACGG/CCGT	1	7.69545e-06	ACGG/CCGT	1	7.31952e-06	ACGG/CCGT	1	3.37427e-06	ACGG/CCGT	1	3.02058e-06	ACGG/CCGT	3	1.17997e-05
36	ACGT/ACGT	2	1.06332e-05	ACGT/ACGT	2	1.19646e-05	ACGT/ACGT	2	1.53909e-05	ACGT/ACGT	3	2.19586e-05	ACGT/ACGT	2	6.74855e-06	ACGT/ACGT	2	6.04116e-06	ACGT/ACGT	19	7.47317e-05
37	ACTC/AGTG	18	9.56984e-05	ACTC/AGTG	17	0.000101699	ACTC/AGTG	50	0.000384772	ACTC/AGTG	46	0.000336698	ACTC/AGTG	24	8.09826e-05	ACTC/AGTG	26	7.85351e-05	ACTC/AGTG	59	0.000232061
38	ACTG/AGTC	3	1.59497e-05	ACTG/AGTC	4	2.39292e-05	ACTG/AGTC	5	3.84772e-05	ACTG/AGTC	6	4.39171e-05	ACTG/AGTC	4	1.34971e-05	ACTG/AGTC	4	1.20823e-05	ACTG/AGTC	6	2.35995e-05
39	AGAT/ATCT	35	0.00018608	AGAT/ATCT	39	0.000233309	AGAT/ATCT	86	0.000661808	AGAT/ATCT	82	0.000600201	AGAT/ATCT	80	0.000269942	AGAT/ATCT	81	0.000244667	AGAT/ATCT	143	0.000562454
40	AGCC/CTGG	3	1.59497e-05	AGCC/CTGG	3	1.79469e-05	AGCC/CTGG	1	7.69545e-06	AGCC/CTGG	1	7.31952e-06	AGCC/CTGG	7	2.36199e-05	AGCC/CTGG	7	2.11441e-05	AGCC/CTGG	4	1.5733e-05
41	AGCG/CGCT	6	3.18995e-05	AGCG/CGCT	6	3.58938e-05	AGCG/CGCT	4	3.07818e-05	AGCG/CGCT	4	2.92781e-05	AGCG/CGCT	5	1.68714e-05	AGCG/CGCT	4	1.20823e-05	AGCG/CGCT	6	2.35995e-05
42	AGCT/AGCT	1	5.31658e-06	AGGC/CCTG	2	1.19646e-05	AGCT/AGCT	3	2.30863e-05	AGCT/AGCT	3	2.19586e-05	AGCT/AGCT	5	1.68714e-05	AGCT/AGCT	6	1.81235e-05	AGCT/AGCT	9	3.53992e-05
43	AGGC/CCTG	2	1.06332e-05	AGGG/CCCT	36	0.000215363	AGGC/CCTG	5	3.84772e-05	AGGC/CCTG	5	3.65976e-05	AGGC/CCTG	3	1.01228e-05	AGGC/CCTG	3	9.06175e-06	AGGC/CCTG	5	1.96662e-05
44	AGGG/CCCT	45	0.000239246	ATCC/ATGG	25	0.000149557	AGGG/CCCT	67	0.000515595	AGGG/CCCT	65	0.000475769	AGGG/CCCT	77	0.000259819	AGGG/CCCT	82	0.000247688	AGGG/CCCT	101	0.000397258
45	ATCC/ATGG	26	0.000138231	ATCG/ATCG	8	4.78583e-05	ATCC/ATGG	45	0.000346295	ATCC/ATGG	47	0.000344017	ATCC/ATGG	30	0.000101228	ATCC/ATGG	29	8.75969e-05	ATCC/ATGG	67	0.000263527
46	ATCG/ATCG	8	4.25326e-05	ATGC/ATGC	4	2.39292e-05	ATCG/ATCG	1	7.69545e-06	ATCG/ATCG	1	7.31952e-06	ATGC/ATGC	17	5.73627e-05	ATGC/ATGC	19	5.73911e-05	ATCG/ATCG	5	1.96662e-05
47	ATGC/ATGC	5	2.65829e-05	CCCG/CGGG	1	5.98229e-06	ATGC/ATGC	13	0.000100041	ATGC/ATGC	13	9.51537e-05	CCGG/CCGG	1	3.37427e-06	CCCG/CGGG	1	3.02058e-06	ATGC/ATGC	29	0.000114064
48	CCCG/CGGG	2	1.06332e-05	CCGG/CCGG	3	1.79469e-05	CCCG/CGGG	3	2.30863e-05	CCCG/CGGG	2	1.4639e-05	AAAAC/GTTTT	155	0.000523013	CCGG/CCGG	1	3.02058e-06	CCCG/CGGG	8	3.1466e-05
49	CCGG/CCGG	3	1.59497e-05	AAAAC/GTTTT	98	0.000586265	AAAAC/GTTTT	85	0.000654113	CCGG/CCGG	1	7.31952e-06	AAAAG/CTTTT	746	0.00251721	AAAAC/GTTTT	180	0.000543705	CCGG/CCGG	1	3.93324e-06
50	AAAAC/GTTTT	106	0.000563557	AAAAG/CTTTT	286	0.00171094	AAAAG/CTTTT	653	0.00502513	AAAAC/GTTTT	78	0.000570922	AAAAT/ATTTT	1931	0.00651572	AAAAG/CTTTT	803	0.00242553	AAAAC/GTTTT	179	0.000704051
51	AAAAG/CTTTT	315	0.00167472	AAAAT/ATTTT	485	0.00290141	AAAAT/ATTTT	243	0.00186999	AAAAG/CTTTT	667	0.00488212	AAACC/GGTTT	43	0.000145094	AAAAT/ATTTT	2498	0.00754541	AAAAG/CTTTT	1065	0.00418891
52	AAAAT/ATTTT	503	0.00267424	AAACC/GGTTT	18	0.000107681	AAACC/GGTTT	23	0.000176995	AAAAT/ATTTT	257	0.00188112	AAACG/CGTTT	2	6.74855e-06	AAACC/GGTTT	44	0.000132906	AAAAT/ATTTT	775	0.00304826
53	AAACC/GGTTT	17	9.03818e-05	AAACG/CGTTT	3	1.79469e-05	AAACG/CGTTT	2	1.53909e-05	AAACC/GGTTT	29	0.000212266	AAACT/AGTTT	7	2.36199e-05	AAACG/CGTTT	2	6.04116e-06	AAACC/GGTTT	37	0.00014553
54	AAACG/CGTTT	3	1.59497e-05	AAACT/AGTTT	5	2.99115e-05	AAACT/AGTTT	5	3.84772e-05	AAACG/CGTTT	1	7.31952e-06	AAAGC/CTTTG	7	2.36199e-05	AAACT/AGTTT	7	2.11441e-05	AAACG/CGTTT	2	7.86649e-06
55	AAACT/AGTTT	6	3.18995e-05	AAAGC/CTTTG	6	3.58938e-05	AAAGC/CTTTG	14	0.000107736	AAACT/AGTTT	4	2.92781e-05	AAAGG/CCTTT	48	0.000161965	AAAGC/CTTTG	8	2.41647e-05	AAACT/AGTTT	15	5.89987e-05
56	AAAGC/CTTTG	6	3.18995e-05	AAAGG/CCTTT	24	0.000143575	AAAGG/CCTTT	60	0.000461727	AAAGC/CTTTG	14	0.000102473	AAAGT/ACTTT	9	3.03685e-05	AAAGG/CCTTT	51	0.00015405	AAAGC/CTTTG	20	7.86649e-05
57	AAAGG/CCTTT	24	0.000127598	AAAGT/ACTTT	5	2.99115e-05	AAAGT/ACTTT	11	8.46499e-05	AAAGG/CCTTT	54	0.000395254	AAATC/ATTTG	83	0.000280065	AAAGT/ACTTT	9	2.71852e-05	AAAGG/CCTTT	44	0.000173063
58	AAAGT/ACTTT	5	2.65829e-05	AAATC/ATTTG	35	0.00020938	AAATC/ATTTG	27	0.000207777	AAAGT/ACTTT	8	5.85562e-05	AAATG/ATTTC	15	5.06141e-05	AAATC/ATTTG	98	0.000296017	AAAGT/ACTTT	14	5.50654e-05
59	AAATC/ATTTG	36	0.000191397	AAATG/ATTTC	7	4.1876e-05	AAATG/ATTTC	10	7.69545e-05	AAATC/ATTTG	27	0.000197627	AAATT/AATTT	345	0.00116412	AAATG/ATTTC	17	5.13499e-05	AAATC/ATTTG	32	0.000125864
60	AAATG/ATTTC	7	3.7216e-05	AAATT/AATTT	149	0.000891362	AAATT/AATTT	74	0.000569463	AAATG/ATTTC	7	5.12366e-05	AACAC/GTGTT	7	2.36199e-05	AAATT/AATTT	368	0.00111157	AAATG/ATTTC	28	0.000110131
61	AAATT/AATTT	154	0.000818753	AACAC/GTGTT	7	4.1876e-05	AACAC/GTGTT	8	6.15636e-05	AAATT/AATTT	112	0.000819786	AACAG/CTGTT	6	2.02456e-05	AACAC/GTGTT	7	2.11441e-05	AAATT/AATTT	264	0.00103838
62	AACAC/GTGTT	9	4.78492e-05	AACAG/CTGTT	8	4.78583e-05	AACAG/CTGTT	4	3.07818e-05	AACAC/GTGTT	12	8.78342e-05	AACAT/ATGTT	6	2.02456e-05	AACAG/CTGTT	6	1.81235e-05	AACAC/GTGTT	27	0.000106198
63	AACAG/CTGTT	9	4.78492e-05	AACAT/ATGTT	7	4.1876e-05	AACAT/ATGTT	5	3.84772e-05	AACAG/CTGTT	6	4.39171e-05	AACCC/GGGTT	226	0.000762586	AACAT/ATGTT	7	2.11441e-05	AACAG/CTGTT	6	2.35995e-05
64	AACAT/ATGTT	8	4.25326e-05	AACCC/GGGTT	118	0.000705911	AACCC/GGGTT	51	0.000392468	AACAT/ATGTT	7	5.12366e-05	AACCG/CGGTT	12	4.04913e-05	AACCC/GGGTT	236	0.000712857	AACAT/ATGTT	14	5.50654e-05
65	AACCC/GGGTT	126	0.000669889	AACCG/CGGTT	21	0.000125628	AACCG/CGGTT	8	6.15636e-05	AACCC/GGGTT	73	0.000534325	AACCT/AGGTT	3	1.01228e-05	AACCG/CGGTT	10	3.02058e-05	AACCC/GGGTT	167	0.000656852
66	AACCG/CGGTT	22	0.000116965	AACGC/CGTTG	1	5.98229e-06	AACCT/AGGTT	2	1.53909e-05	AACCG/CGGTT	7	5.12366e-05	AACGC/CGTTG	1	3.37427e-06	AACCT/AGGTT	3	9.06175e-06	AACCG/CGGTT	7	2.75327e-05
67	AACGC/CGTTG	1	5.31658e-06	AACTC/AGTTG	4	2.39292e-05	AACGC/CGTTG	1	7.69545e-06	AACCT/AGGTT	1	7.31952e-06	AACGT/ACGTT	1	3.37427e-06	AACGC/CGTTG	1	3.02058e-06	AACCT/AGGTT	4	1.5733e-05
68	AACTC/AGTTG	4	2.12663e-05	AACTG/AGTTC	1	5.98229e-06	AACTC/AGTTG	7	5.38681e-05	AACGC/CGTTG	2	1.4639e-05	AACTC/AGTTG	82	0.000276691	AACGT/ACGTT	1	3.02058e-06	AACGC/CGTTG	1	3.93324e-06
69	AACTG/AGTTC	1	5.31658e-06	AAGAC/CTTGT	1	5.98229e-06	AACTG/AGTTC	1	7.69545e-06	AACGG/CCGTT	1	7.31952e-06	AACTG/AGTTC	2	6.74855e-06	AACTC/AGTTG	83	0.000250708	AACGG/CCGTT	1	3.93324e-06
70	AAGAC/CTTGT	1	5.31658e-06	AAGAG/CTCTT	43	0.000257239	AACTT/AAGTT	1	7.69545e-06	AACTC/AGTTG	3	2.19586e-05	AACTT/AAGTT	3	1.01228e-05	AACTG/AGTTC	2	6.04116e-06	AACGT/ACGTT	2	7.86649e-06
71	AAGAG/CTCTT	49	0.000260512	AAGAT/ATCTT	1	5.98229e-06	AAGAG/CTCTT	88	0.000677199	AACTG/AGTTC	1	7.31952e-06	AAGAG/CTCTT	56	0.000188959	AACTT/AAGTT	3	9.06175e-06	AACTC/AGTTG	13	5.11322e-05
72	AAGAT/ATCTT	1	5.31658e-06	AAGCC/CTTGG	1	5.98229e-06	AAGAT/ATCTT	3	2.30863e-05	AACTT/AAGTT	1	7.31952e-06	AAGAT/ATCTT	8	2.69942e-05	AAGAG/CTCTT	60	0.000181235	AACTG/AGTTC	2	7.86649e-06
73	AAGCT/AGCTT	1	5.31658e-06	AAGCT/AGCTT	1	5.98229e-06	AAGCC/CTTGG	2	1.53909e-05	AAGAG/CTCTT	85	0.000622159	AAGCC/CTTGG	5	1.68714e-05	AAGAT/ATCTT	8	2.41647e-05	AACTT/AAGTT	4	1.5733e-05
74	AAGGC/CCTTG	4	2.12663e-05	AAGGC/CCTTG	4	2.39292e-05	AAGCT/AGCTT	2	1.53909e-05	AAGAT/ATCTT	2	1.4639e-05	AAGCT/AGCTT	1	3.37427e-06	AAGCC/CTTGG	5	1.51029e-05	AAGAC/CTTGT	1	3.93324e-06
75	AAGGG/CCCTT	46	0.000244562	AAGGG/CCCTT	37	0.000221345	AAGGC/CCTTG	2	1.53909e-05	AAGCC/CTTGG	2	1.4639e-05	AAGGC/CCTTG	3	1.01228e-05	AAGCT/AGCTT	1	3.02058e-06	AAGAG/CTCTT	81	0.000318593
76	AAGTG/ACTTC	4	2.12663e-05	AAGTG/ACTTC	4	2.39292e-05	AAGGG/CCCTT	28	0.000215472	AAGCT/AGCTT	1	7.31952e-06	AAGGG/CCCTT	26	8.77311e-05	AAGGC/CCTTG	3	9.06175e-06	AAGAT/ATCTT	4	1.5733e-05
77	AATAC/ATTGT	12	6.37989e-05	AATAC/ATTGT	11	6.58052e-05	AAGTG/ACTTC	5	3.84772e-05	AAGGG/CCCTT	37	0.000270822	AAGTC/ACTTG	2	6.74855e-06	AAGGG/CCCTT	26	7.85351e-05	AAGCC/CTTGG	5	1.96662e-05
78	AATAG/ATTCT	8	4.25326e-05	AATAG/ATTCT	7	4.1876e-05	AATAC/ATTGT	7	5.38681e-05	AAGTC/ACTTG	1	7.31952e-06	AAGTG/ACTTC	6	2.02456e-05	AAGTC/ACTTG	1	3.02058e-06	AAGCT/AGCTT	2	7.86649e-06
79	AATAT/ATATT	97	0.000515708	AATAT/ATATT	91	0.000544389	AATAG/ATTCT	8	6.15636e-05	AAGTG/ACTTC	6	4.39171e-05	AATAC/ATTGT	6	2.02456e-05	AAGTG/ACTTC	7	2.11441e-05	AAGGC/CCTTG	3	1.17997e-05
80	AATCC/ATTGG	11	5.84823e-05	AATCC/ATTGG	12	7.17875e-05	AATAT/ATATT	28	0.000215472	AATAC/ATTGT	7	5.12366e-05	AATAG/ATTCT	9	3.03685e-05	AATAC/ATTGT	6	1.81235e-05	AAGGG/CCCTT	40	0.00015733
81	AATCG/ATTCG	2	1.06332e-05	AATCG/ATTCG	2	1.19646e-05	AATCC/ATTGG	18	0.000138518	AATAG/ATTCT	10	7.31952e-05	AATAT/ATATT	136	0.000458901	AATAG/ATTCT	9	2.71852e-05	AAGGT/ACCTT	4	1.5733e-05
82	AATCT/AGATT	10	5.31658e-05	AATCT/AGATT	10	5.98229e-05	AATCG/ATTCG	2	1.53909e-05	AATAT/ATATT	49	0.000358656	AATCC/ATTGG	18	6.07369e-05	AATAT/ATATT	148	0.000447046	AAGTC/ACTTG	2	7.86649e-06
83	AATGC/ATTGC	1	5.31658e-06	AATGC/ATTGC	1	5.98229e-06	AATCT/AGATT	10	7.69545e-05	AATCC/ATTGG	13	9.51537e-05	AATCG/ATTCG	3	1.01228e-05	AATCC/ATTGG	19	5.73911e-05	AAGTG/ACTTC	10	3.93324e-05
84	AATGG/ATTCC	4	2.12663e-05	AATGG/ATTCC	4	2.39292e-05	AATGC/ATTGC	2	1.53909e-05	AATCG/ATTCG	3	2.19586e-05	AATCT/AGATT	12	4.04913e-05	AATCG/ATTCG	4	1.20823e-05	AATAC/ATTGT	14	5.50654e-05
85	AATGT/ACATT	5	2.65829e-05	AATGT/ACATT	6	3.58938e-05	AATGG/ATTCC	6	4.61727e-05	AATCT/AGATT	12	8.78342e-05	AATGG/ATTCC	1	3.37427e-06	AATCT/AGATT	12	3.6247e-05	AATAG/ATTCT	17	6.68652e-05
86	AATTC/AATTG	12	6.37989e-05	AATTC/AATTG	12	7.17875e-05	AATGT/ACATT	6	4.61727e-05	AATGC/ATTGC	2	1.4639e-05	AATGT/ACATT	7	2.36199e-05	AATGG/ATTCC	1	3.02058e-06	AATAT/ATATT	286	0.00112491
87	ACACC/GGTGT	2	1.06332e-05	ACACC/GGTGT	2	1.19646e-05	AATTC/AATTG	9	6.9259e-05	AATGG/ATTCC	2	1.4639e-05	AATTC/AATTG	23	7.76083e-05	AATGT/ACATT	6	1.81235e-05	AATCC/ATTGG	19	7.47317e-05
88	ACACG/CGTGT	1	5.31658e-06	ACACG/CGTGT	1	5.98229e-06	ACACC/GGTGT	8	6.15636e-05	AATGT/ACATT	6	4.39171e-05	ACACC/GGTGT	1	3.37427e-06	AATTC/AATTG	24	7.2494e-05	AATCG/ATTCG	2	7.86649e-06
89	ACACT/AGTGT	3	1.59497e-05	ACACT/AGTGT	3	1.79469e-05	ACACT/AGTGT	4	3.07818e-05	AATTC/AATTG	11	8.05147e-05	ACACT/AGTGT	4	1.34971e-05	ACACC/GGTGT	1	3.02058e-06	AATCT/AGATT	29	0.000114064
90	ACAGC/CTGTG	3	1.59497e-05	ACAGC/CTGTG	3	1.79469e-05	ACCAG/CTGGT	1	7.69545e-06	ACACC/GGTGT	10	7.31952e-05	ACAGC/CTGTG	1	3.37427e-06	ACACT/AGTGT	5	1.51029e-05	AATGC/ATTGC	6	2.35995e-05
91	ACAGG/CCTGT	1	5.31658e-06	ACAGG/CCTGT	1	5.98229e-06	ACCAT/ATGGT	2	1.53909e-05	ACACG/CGTGT	1	7.31952e-06	ACAGG/CCTGT	2	6.74855e-06	ACAGC/CTGTG	1	3.02058e-06	AATGG/ATTCC	10	3.93324e-05
92	ACAGT/ACTGT	2	1.06332e-05	ACAGT/ACTGT	3	1.79469e-05	ACCCC/GGGGT	6	4.61727e-05	ACACT/AGTGT	3	2.19586e-05	ACATC/ATGTG	2	6.74855e-06	ACAGG/CCTGT	2	6.04116e-06	AATGT/ACATT	13	5.11322e-05
93	ACATC/ATGTG	4	2.12663e-05	ACATC/ATGTG	4	2.39292e-05	ACCTC/AGGTG	6	4.61727e-05	ACATC/ATGTG	1	7.31952e-06	ACCAG/CTGGT	2	6.74855e-06	ACATC/ATGTG	2	6.04116e-06	AATTC/AATTG	30	0.000117997
94	ACATG/ATGTC	1	5.31658e-06	ACATG/ATGTC	1	5.98229e-06	ACGAG/CGTCT	3	2.30863e-05	ACATG/ATGTC	1	7.31952e-06	ACCAT/ATGGT	3	1.01228e-05	ACCAG/CTGGT	2	6.04116e-06	ACACC/GGTGT	11	4.32657e-05
95	ACCAG/CTGGT	4	2.12663e-05	ACCAG/CTGGT	4	2.39292e-05	ACTAG/AGTCT	1	7.69545e-06	ACCAG/CTGGT	1	7.31952e-06	ACCCC/GGGGT	11	3.7117e-05	ACCAT/ATGGT	4	1.20823e-05	ACACT/AGTGT	7	2.75327e-05
96	ACCAT/ATGGT	4	2.12663e-05	ACCAT/ATGGT	4	2.39292e-05	ACTAT/AGTAT	4	3.07818e-05	ACCAT/ATGGT	2	1.4639e-05	ACCCG/CGGGT	4	1.34971e-05	ACCCC/GGGGT	12	3.6247e-05	ACATC/ATGTG	6	2.35995e-05
97	ACCCC/GGGGT	2	1.06332e-05	ACCCC/GGGGT	3	1.79469e-05	ACTCC/AGTGG	4	3.07818e-05	ACCCC/GGGGT	9	6.58757e-05	ACCCT/AGGGT	3	1.01228e-05	ACCCG/CGGGT	4	1.20823e-05	ACATG/ATGTC	1	3.93324e-06
98	ACCCG/CGGGT	11	5.84823e-05	ACCCG/CGGGT	10	5.98229e-05	ACTCT/AGAGT	1	7.69545e-06	ACCCG/CGGGT	1	7.31952e-06	ACCTG/AGGTC	1	3.37427e-06	ACCCT/AGGGT	3	9.06175e-06	ACCAG/CTGGT	2	7.86649e-06
99	ACCCT/AGGGT	2	1.06332e-05	ACCCT/AGGGT	2	1.19646e-05	ACTGC/AGTGC	2	1.53909e-05	ACCTC/AGGTG	8	5.85562e-05	ACGCC/CGTGG	3	1.01228e-05	ACCTG/AGGTC	1	3.02058e-06	ACCAT/ATGGT	5	1.96662e-05
100	ACCGG/CCGGT	1	5.31658e-06	ACCGG/CCGGT	1	5.98229e-06	ACTGG/AGTCC	1	7.69545e-06	ACGAG/CGTCT	1	7.31952e-06	ACTAT/AGTAT	1	3.37427e-06	ACGCC/CGTGG	4	1.20823e-05	ACCCC/GGGGT	8	3.1466e-05
101	ACCTC/AGGTG	1	5.31658e-06	ACGCC/CGTGG	2	1.19646e-05	AGAGC/CTCTG	2	1.53909e-05	ACTAT/AGTAT	5	3.65976e-05	ACTCC/AGTGG	5	1.68714e-05	ACTAT/AGTAT	1	3.02058e-06	ACCCG/CGGGT	9	3.53992e-05
102	ACGCC/CGTGG	2	1.06332e-05	ACTAG/AGTCT	1	5.98229e-06	AGAGG/CCTCT	33	0.00025395	ACTCC/AGTGG	2	1.4639e-05	ACTCT/AGAGT	2	6.74855e-06	ACTCC/AGTGG	5	1.51029e-05	ACCCT/AGGGT	1	3.93324e-06
103	ACTAG/AGTCT	1	5.31658e-06	ACTAT/AGTAT	1	5.98229e-06	AGATC/ATCTG	3	2.30863e-05	ACTCT/AGAGT	1	7.31952e-06	AGAGC/CTCTG	3	1.01228e-05	ACTCT/AGAGT	3	9.06175e-06	ACCTC/AGGTG	8	3.1466e-05
104	ACTAT/AGTAT	1	5.31658e-06	ACTCC/AGTGG	4	2.39292e-05	AGATG/ATCTC	9	6.9259e-05	ACTGC/AGTGC	2	1.4639e-05	AGAGG/CCTCT	16	5.39884e-05	AGAGC/CTCTG	3	9.06175e-06	ACGCC/CGTGG	3	1.17997e-05
105	ACTCC/AGTGG	4	2.12663e-05	ACTCT/AGAGT	3	1.79469e-05	AGCCC/CTGGG	3	2.30863e-05	AGAGC/CTCTG	3	2.19586e-05	AGATC/ATCTG	2	6.74855e-06	AGAGG/CCTCT	15	4.53087e-05	ACTAT/AGTAT	9	3.53992e-05
106	ACTCT/AGAGT	4	2.12663e-05	ACTGC/AGTGC	2	1.19646e-05	AGCCG/CGGCT	1	7.69545e-06	AGAGG/CCTCT	28	0.000204947	AGATG/ATCTC	18	6.07369e-05	AGATC/ATCTG	2	6.04116e-06	ACTCC/AGTGG	7	2.75327e-05
107	ACTGC/AGTGC	1	5.31658e-06	ACTGG/AGTCC	1	5.98229e-06	AGCGG/CCGCT	1	7.69545e-06	AGATC/ATCTG	1	7.31952e-06	AGCAT/ATGCT	1	3.37427e-06	AGATG/ATCTC	20	6.04116e-05	ACTCG/AGTCG	1	3.93324e-06
108	ACTGG/AGTCC	2	1.06332e-05	AGAGC/CTCTG	10	5.98229e-05	AGCTC/AGCTG	1	7.69545e-06	AGATG/ATCTC	8	5.85562e-05	AGCCC/CTGGG	6	2.02456e-05	AGCAT/ATGCT	2	6.04116e-06	ACTCT/AGAGT	3	1.17997e-05
109	AGAGC/CTCTG	12	6.37989e-05	AGAGG/CCTCT	9	5.38406e-05	AGGGG/CCCCT	16	0.000123127	AGCAT/ATGCT	1	7.31952e-06	AGCCG/CGGCT	4	1.34971e-05	AGCCC/CTGGG	6	1.81235e-05	ACTGC/AGTGC	1	3.93324e-06
110	AGAGG/CCTCT	10	5.31658e-05	AGATC/ATCTG	8	4.78583e-05	ATATC/ATATG	17	0.000130823	AGCCC/CTGGG	2	1.4639e-05	AGCCT/AGGCT	1	3.37427e-06	AGCCG/CGGCT	4	1.20823e-05	AGAGC/CTCTG	3	1.17997e-05
111	AGATC/ATCTG	9	4.78492e-05	AGATG/ATCTC	6	3.58938e-05	ATCCC/ATGGG	9	6.9259e-05	AGCCG/CGGCT	1	7.31952e-06	AGGGC/CCCTG	4	1.34971e-05	AGCCT/AGGCT	1	3.02058e-06	AGAGG/CCTCT	18	7.07984e-05
112	AGATG/ATCTC	8	4.25326e-05	AGCAT/ATGCT	2	1.19646e-05	ATCCG/ATCGG	1	7.69545e-06	AGCTC/AGCTG	2	1.4639e-05	AGGGG/CCCCT	16	5.39884e-05	AGGGC/CCCTG	4	1.20823e-05	AGATC/ATCTG	3	1.17997e-05
113	AGCAT/ATGCT	2	1.06332e-05	AGCCC/CTGGG	7	4.1876e-05	ATGCC/ATGGC	1	7.69545e-06	AGGAT/ATCCT	1	7.31952e-06	ATATC/ATATG	10	3.37427e-05	AGGGG/CCCCT	20	6.04116e-05	AGATG/ATCTC	24	9.43979e-05
114	AGCCC/CTGGG	8	4.25326e-05	AGCCG/CGGCT	9	5.38406e-05	CCCCG/CGGGG	3	2.30863e-05	AGGCG/CCTCG	1	7.31952e-06	ATCCC/ATGGG	8	2.69942e-05	ATATC/ATATG	12	3.6247e-05	AGCAT/ATGCT	7	2.75327e-05
115	AGCCG/CGGCT	10	5.31658e-05	AGCTC/AGCTG	5	2.99115e-05	CCGCG/CGCGG	1	7.69545e-06	AGGGC/CCCTG	1	7.31952e-06	ATCCG/ATCGG	3	1.01228e-05	ATCCC/ATGGG	8	2.41647e-05	AGCCC/CTGGG	2	7.86649e-06
116	AGCTC/AGCTG	5	2.65829e-05	AGGAT/ATCCT	1	5.98229e-06	AAAAAC/GTTTTT	30	0.000230863	AGGGG/CCCCT	20	0.00014639	ATGCC/ATGGC	1	3.37427e-06	ATCCG/ATCGG	3	9.06175e-06	AGCCG/CGGCT	1000	0.00393324
117	AGGAT/ATCCT	1	5.31658e-06	AGGCG/CCTCG	1	5.98229e-06	AAAAAG/CTTTTT	192	0.00147753	ATATC/ATATG	19	0.000139071	CCCCG/CGGGG	4	1.34971e-05	ATGCC/ATGGC	2	6.04116e-06	AGCGG/CCGCT	1	3.93324e-06
118	AGGCG/CCTCG	2	1.06332e-05	AGGGC/CCCTG	3	1.79469e-05	AAAAAT/ATTTTT	49	0.000377077	ATCCC/ATGGG	6	4.39171e-05	CCCGG/CCGGG	1	3.37427e-06	CCCCG/CGGGG	4	1.20823e-05	AGCTC/AGCTG	1	3.93324e-06
119	AGGGC/CCCTG	3	1.59497e-05	AGGGG/CCCCT	5	2.99115e-05	AAAACC/GGTTTT	8	6.15636e-05	ATCCG/ATCGG	1	7.31952e-06	AAAAAC/GTTTTT	128	0.000431907	CCCGG/CCGGG	1	3.02058e-06	AGGAT/ATCCT	2	7.86649e-06
120	AGGGG/CCCCT	5	2.65829e-05	ATATC/ATATG	6	3.58938e-05	AAAACG/CGTTTT	2	1.53909e-05	ATGCC/ATGGC	2	1.4639e-05	AAAAAG/CTTTTT	435	0.00146781	AAAAAC/GTTTTT	132	0.000398717	AGGGC/CCCTG	3	1.17997e-05
121	ATATC/ATATG	6	3.18995e-05	ATCCC/ATGGG	2	1.19646e-05	AAAACT/AGTTTT	5	3.84772e-05	CCCCG/CGGGG	1	7.31952e-06	AAAAAT/ATTTTT	440	0.00148468	AAAAAG/CTTTTT	462	0.00139551	AGGGG/CCCCT	24	9.43979e-05
122	ATCCC/ATGGG	2	1.06332e-05	ATCCG/ATCGG	1	5.98229e-06	AAAAGC/CTTTTG	4	3.07818e-05	CCGCG/CGCGG	1	7.31952e-06	AAAACC/GGTTTT	20	6.74855e-05	AAAAAT/ATTTTT	464	0.00140155	ATATC/ATATG	67	0.000263527
123	ATCCG/ATCGG	1	5.31658e-06	ATGCC/ATGGC	1	5.98229e-06	AAAAGG/CCTTTT	41	0.000315513	AAAAAC/GTTTTT	30	0.000219586	AAAACG/CGTTTT	6	2.02456e-05	AAAACC/GGTTTT	21	6.34322e-05	ATCCC/ATGGG	7	2.75327e-05
124	ATGCC/ATGGC	1	5.31658e-06	CCCCG/CGGGG	1	5.98229e-06	AAAATC/ATTTTG	12	9.23453e-05	AAAAAG/CTTTTT	232	0.00169813	AAAACT/AGTTTT	5	1.68714e-05	AAAACG/CGTTTT	7	2.11441e-05	ATGCC/ATGGC	5	1.96662e-05
125	CCCCG/CGGGG	2	1.06332e-05	CCCGG/CCGGG	2	1.19646e-05	AAAATG/ATTTTC	6	4.61727e-05	AAAAAT/ATTTTT	48	0.000351337	AAAAGC/CTTTTG	3	1.01228e-05	AAAACT/AGTTTT	5	1.51029e-05	AAAAAC/GTTTTT	68	0.000267461
126	CCCGG/CCGGG	2	1.06332e-05	AAAAAC/GTTTTT	44	0.000263221	AAAATT/AATTTT	12	9.23453e-05	AAAACC/GGTTTT	11	8.05147e-05	AAAAGG/CCTTTT	52	0.000175462	AAAAGC/CTTTTG	3	9.06175e-06	AAAAAG/CTTTTT	381	0.00149857
127	AAAAAC/GTTTTT	48	0.000255196	AAAAAG/CTTTTT	144	0.00086145	AAACAC/GTGTTT	1	7.69545e-06	AAAACT/AGTTTT	3	2.19586e-05	AAAAGT/ACTTTT	7	2.36199e-05	AAAAGG/CCTTTT	93	0.000280914	AAAAAT/ATTTTT	175	0.000688318
128	AAAAAG/CTTTTT	159	0.000845336	AAAAAT/ATTTTT	109	0.00065207	AAACAG/CTGTTT	1	7.69545e-06	AAAAGC/CTTTTG	5	3.65976e-05	AAAATC/ATTTTG	17	5.73627e-05	AAAAGT/ACTTTT	8	2.41647e-05	AAAACC/GGTTTT	11	4.32657e-05
129	AAAAAT/ATTTTT	113	0.000600773	AAAACC/GGTTTT	14	8.37521e-05	AAACCC/GGGTTT	7	5.38681e-05	AAAAGG/CCTTTT	32	0.000234225	AAAATG/ATTTTC	15	5.06141e-05	AAAATC/ATTTTG	16	4.83293e-05	AAAACT/AGTTTT	8	3.1466e-05
130	AAAACC/GGTTTT	14	7.44321e-05	AAAACG/CGTTTT	2	1.19646e-05	AAACGG/CCGTTT	1	7.69545e-06	AAAAGT/ACTTTT	1	7.31952e-06	AAAATT/AATTTT	47	0.000158591	AAAATG/ATTTTC	22	6.64528e-05	AAAAGC/CTTTTG	3	1.17997e-05
131	AAAACG/CGTTTT	2	1.06332e-05	AAAACT/AGTTTT	3	1.79469e-05	AAACTC/AGTTTG	2	1.53909e-05	AAAATC/ATTTTG	9	6.58757e-05	AAACAC/GTGTTT	7	2.36199e-05	AAAATT/AATTTT	45	0.000135926	AAAAGG/CCTTTT	61	0.000239928
132	AAAACT/AGTTTT	3	1.59497e-05	AAAAGC/CTTTTG	4	2.39292e-05	AAACTG/AGTTTC	2	1.53909e-05	AAAATG/ATTTTC	11	8.05147e-05	AAACAG/CTGTTT	4	1.34971e-05	AAACAC/GTGTTT	8	2.41647e-05	AAAAGT/ACTTTT	5	1.96662e-05
133	AAAAGC/CTTTTG	4	2.12663e-05	AAAAGG/CCTTTT	13	7.77698e-05	AAACTT/AAGTTT	1	7.69545e-06	AAAATT/AATTTT	11	8.05147e-05	AAACAT/ATGTTT	5	1.68714e-05	AAACAG/CTGTTT	4	1.20823e-05	AAAATC/ATTTTG	33	0.000129797
134	AAAAGG/CCTTTT	12	6.37989e-05	AAAAGT/ACTTTT	4	2.39292e-05	AAAGAC/CTTTGT	1	7.69545e-06	AAACAC/GTGTTT	3	2.19586e-05	AAACCC/GGGTTT	4	1.34971e-05	AAACAT/ATGTTT	4	1.20823e-05	AAAATG/ATTTTC	14	5.50654e-05
135	AAAAGT/ACTTTT	4	2.12663e-05	AAAATC/ATTTTG	28	0.000167504	AAAGAG/CTCTTT	37	0.000284731	AAACAG/CTGTTT	2	1.4639e-05	AAACCG/CGGTTT	2	6.74855e-06	AAACCC/GGGTTT	5	1.51029e-05	AAAATT/AATTTT	36	0.000141597
136	AAAATC/ATTTTG	28	0.000148864	AAAATG/ATTTTC	6	3.58938e-05	AAAGAT/ATCTTT	1	7.69545e-06	AAACCC/GGGTTT	3	2.19586e-05	AAACCT/AGGTTT	2	6.74855e-06	AAACCG/CGGTTT	3	9.06175e-06	AAACAC/GTGTTT	8	3.1466e-05
137	AAAATG/ATTTTC	6	3.18995e-05	AAAATT/AATTTT	23	0.000137593	AAAGCC/CTTTGG	4	3.07818e-05	AAACCT/AGGTTT	1	7.31952e-06	AAACGG/CCGTTT	1	3.37427e-06	AAACCT/AGGTTT	2	6.04116e-06	AAACAG/CTGTTT	2	7.86649e-06
138	AAAATT/AATTTT	23	0.000122281	AAACAC/GTGTTT	6	3.58938e-05	AAAGGC/CCTTTG	4	3.07818e-05	AAACGG/CCGTTT	3	2.19586e-05	AAACTC/AGTTTG	1	3.37427e-06	AAACGG/CCGTTT	1	3.02058e-06	AAACAT/ATGTTT	6	2.35995e-05
139	AAACAC/GTGTTT	6	3.18995e-05	AAACAG/CTGTTT	2	1.19646e-05	AAAGGG/CCCTTT	13	0.000100041	AAACTC/AGTTTG	3	2.19586e-05	AAACTT/AAGTTT	2	6.74855e-06	AAACTC/AGTTTG	1	3.02058e-06	AAACCC/GGGTTT	3	1.17997e-05
140	AAACAG/CTGTTT	2	1.06332e-05	AAACAT/ATGTTT	1	5.98229e-06	AAAGGT/ACCTTT	2	1.53909e-05	AAACTG/AGTTTC	2	1.4639e-05	AAAGAC/CTTTGT	3	1.01228e-05	AAACTT/AAGTTT	2	6.04116e-06	AAACCT/AGGTTT	4	1.5733e-05
141	AAACAT/ATGTTT	2	1.06332e-05	AAACCC/GGGTTT	3	1.79469e-05	AAAGTG/ACTTTC	6	4.61727e-05	AAAGAG/CTCTTT	41	0.0003001	AAAGAG/CTCTTT	38	0.000128222	AAAGAC/CTTTGT	3	9.06175e-06	AAACTC/AGTTTG	1	3.93324e-06
142	AAACCC/GGGTTT	4	2.12663e-05	AAACCG/CGGTTT	2	1.19646e-05	AAAGTT/AACTTT	2	1.53909e-05	AAAGAT/ATCTTT	1	7.31952e-06	AAAGAT/ATCTTT	1	3.37427e-06	AAAGAG/CTCTTT	38	0.000114782	AAACTG/AGTTTC	1	3.93324e-06
143	AAACCG/CGGTTT	1	5.31658e-06	AAACCT/AGGTTT	1	5.98229e-06	AAATAC/ATTTGT	4	3.07818e-05	AAAGCC/CTTTGG	6	4.39171e-05	AAAGCC/CTTTGG	11	3.7117e-05	AAAGAT/ATCTTT	1	3.02058e-06	AAACTT/AAGTTT	2	7.86649e-06
144	AAACCT/AGGTTT	1	5.31658e-06	AAACGC/CGTTTG	3	1.79469e-05	AAATAG/ATTTCT	3	2.30863e-05	AAAGCT/AGCTTT	1	7.31952e-06	AAAGCG/CGCTTT	1	3.37427e-06	AAAGCC/CTTTGG	12	3.6247e-05	AAAGAC/CTTTGT	2	7.86649e-06
145	AAACGC/CGTTTG	3	1.59497e-05	AAACTC/AGTTTG	1	5.98229e-06	AAATAT/ATATTT	7	5.38681e-05	AAAGGC/CCTTTG	7	5.12366e-05	AAAGGC/CCTTTG	6	2.02456e-05	AAAGCG/CGCTTT	2	6.04116e-06	AAAGAG/CTCTTT	54	0.000212395
146	AAACTG/AGTTTC	5	2.65829e-05	AAACTG/AGTTTC	4	2.39292e-05	AAATCC/ATTTGG	4	3.07818e-05	AAAGGG/CCCTTT	15	0.000109793	AAAGGG/CCCTTT	19	6.41112e-05	AAAGGC/CCTTTG	6	1.81235e-05	AAAGAT/ATCTTT	2	7.86649e-06
147	AAAGAG/CTCTTT	14	7.44321e-05	AAACTT/AAGTTT	1	5.98229e-06	AAATCG/ATTTCG	2	1.53909e-05	AAAGGT/ACCTTT	2	1.4639e-05	AAAGGT/ACCTTT	1	3.37427e-06	AAAGGG/CCCTTT	26	7.85351e-05	AAAGCC/CTTTGG	6	2.35995e-05
148	AAAGAT/ATCTTT	1	5.31658e-06	AAAGAG/CTCTTT	15	8.97344e-05	AAATGC/ATTTGC	2	1.53909e-05	AAAGTG/ACTTTC	4	2.92781e-05	AAAGTC/ACTTTG	6	2.02456e-05	AAAGTC/ACTTTG	6	1.81235e-05	AAAGCT/AGCTTT	1	3.93324e-06
149	AAAGCC/CTTTGG	7	3.7216e-05	AAAGAT/ATCTTT	1	5.98229e-06	AAATGG/ATTTCC	12	9.23453e-05	AAAGTT/AACTTT	1	7.31952e-06	AAAGTG/ACTTTC	6	2.02456e-05	AAAGTG/ACTTTC	6	1.81235e-05	AAAGGC/CCTTTG	9	3.53992e-05
150	AAAGGC/CCTTTG	7	3.7216e-05	AAAGCC/CTTTGG	6	3.58938e-05	AAATGT/ACATTT	1	7.69545e-06	AAATAC/ATTTGT	5	3.65976e-05	AAATAC/ATTTGT	3	1.01228e-05	AAATAC/ATTTGT	3	9.06175e-06	AAAGGG/CCCTTT	15	5.89987e-05
151	AAAGGG/CCCTTT	8	4.25326e-05	AAAGGC/CCTTTG	6	3.58938e-05	AAATTC/AATTTG	23	0.000176995	AAATAG/ATTTCT	3	2.19586e-05	AAATAG/ATTTCT	7	2.36199e-05	AAATAG/ATTTCT	8	2.41647e-05	AAAGGT/ACCTTT	1	3.93324e-06
152	AAAGGT/ACCTTT	4	2.12663e-05	AAAGGG/CCCTTT	6	3.58938e-05	AAATTG/AATTTC	8	6.15636e-05	AAATAT/ATATTT	10	7.31952e-05	AAATAT/ATATTT	21	7.08598e-05	AAATAT/ATATTT	21	6.34322e-05	AAAGTC/ACTTTG	1	3.93324e-06
153	AAAGTC/ACTTTG	2	1.06332e-05	AAAGGT/ACCTTT	5	2.99115e-05	AAATTT/AAATTT	2	1.53909e-05	AAATCC/ATTTGG	8	5.85562e-05	AAATCC/ATTTGG	7	2.36199e-05	AAATCC/ATTTGG	7	2.11441e-05	AAAGTG/ACTTTC	3	1.17997e-05
154	AAAGTG/ACTTTC	4	2.12663e-05	AAAGTC/ACTTTG	2	1.19646e-05	AACAAG/CTTGTT	4	3.07818e-05	AAATCG/ATTTCG	2	1.4639e-05	AAATCG/ATTTCG	3	1.01228e-05	AAATCG/ATTTCG	3	9.06175e-06	AAATAC/ATTTGT	5	1.96662e-05
155	AAAGTT/AACTTT	1	5.31658e-06	AAAGTG/ACTTTC	4	2.39292e-05	AACAAT/ATTGTT	5	3.84772e-05	AAATGC/ATTTGC	3	2.19586e-05	AAATCT/AGATTT	2	6.74855e-06	AAATCT/AGATTT	2	6.04116e-06	AAATAG/ATTTCT	8	3.1466e-05
156	AAATAC/ATTTGT	4	2.12663e-05	AAAGTT/AACTTT	1	5.98229e-06	AACACC/GGTGTT	4	3.07818e-05	AAATGG/ATTTCC	8	5.85562e-05	AAATGC/ATTTGC	6	2.02456e-05	AAATGC/ATTTGC	7	2.11441e-05	AAATAT/ATATTT	28	0.000110131
157	AAATAG/ATTTCT	9	4.78492e-05	AAATAC/ATTTGT	3	1.79469e-05	AACACG/CGTGTT	1	7.69545e-06	AAATGT/ACATTT	2	1.4639e-05	AAATGG/ATTTCC	9	3.03685e-05	AAATGG/ATTTCC	9	2.71852e-05	AAATCC/ATTTGG	6	2.35995e-05
158	AAATAT/ATATTT	12	6.37989e-05	AAATAG/ATTTCT	8	4.78583e-05	AACAGC/CTGTTG	11	8.46499e-05	AAATTC/AATTTG	40	0.000292781	AAATTC/AATTTG	13	4.38656e-05	AAATTC/AATTTG	14	4.22882e-05	AAATCG/ATTTCG	2	7.86649e-06
159	AAATCC/ATTTGG	9	4.78492e-05	AAATAT/ATATTT	12	7.17875e-05	AACAGG/CCTGTT	1	7.69545e-06	AAATTG/AATTTC	5	3.65976e-05	AAATTG/AATTTC	10	3.37427e-05	AAATTG/AATTTC	8	2.41647e-05	AAATCT/AGATTT	6	2.35995e-05
160	AAATCG/ATTTCG	2	1.06332e-05	AAATCC/ATTTGG	8	4.78583e-05	AACAGT/ACTGTT	2	1.53909e-05	AAATTT/AAATTT	5	3.65976e-05	AAATTT/AAATTT	7	2.36199e-05	AAATTT/AAATTT	7	2.11441e-05	AAATGC/ATTTGC	3	1.17997e-05
161	AAATCT/AGATTT	8	4.25326e-05	AAATCG/ATTTCG	2	1.19646e-05	AACATC/ATGTTG	8	6.15636e-05	AACAAG/CTTGTT	2	1.4639e-05	AACAAG/CTTGTT	6	2.02456e-05	AACAAG/CTTGTT	7	2.11441e-05	AAATGG/ATTTCC	16	6.29319e-05
162	AAATGC/ATTTGC	3	1.59497e-05	AAATCT/AGATTT	6	3.58938e-05	AACATG/ATGTTC	1	7.69545e-06	AACAAT/ATTGTT	2	1.4639e-05	AACAAT/ATTGTT	6	2.02456e-05	AACAAT/ATTGTT	5	1.51029e-05	AAATGT/ACATTT	2	7.86649e-06
163	AAATGG/ATTTCC	11	5.84823e-05	AAATGC/ATTTGC	3	1.79469e-05	AACATT/AATGTT	1	7.69545e-06	AACACC/GGTGTT	2	1.4639e-05	AACACC/GGTGTT	3	1.01228e-05	AACACC/GGTGTT	3	9.06175e-06	AAATTC/AATTTG	15	5.89987e-05
164	AAATGT/ACATTT	1	5.31658e-06	AAATGG/ATTTCC	11	6.58052e-05	AACCAC/GGTTGT	1	7.69545e-06	AACAGC/CTGTTG	8	5.85562e-05	AACACG/CGTGTT	1	3.37427e-06	AACACG/CGTGTT	1	3.02058e-06	AAATTG/AATTTC	6	2.35995e-05
165	AAATTC/AATTTG	7	3.7216e-05	AAATGT/ACATTT	1	5.98229e-06	AACCCC/GGGGTT	7	5.38681e-05	AACATC/ATGTTG	7	5.12366e-05	AACAGC/CTGTTG	2	6.74855e-06	AACAGC/CTGTTG	2	6.04116e-06	AAATTT/AAATTT	11	4.32657e-05
166	AAATTG/AATTTC	4	2.12663e-05	AAATTC/AATTTG	8	4.78583e-05	AACCCT/AGGGTT	9	6.9259e-05	AACATG/ATGTTC	2	1.4639e-05	AACAGT/ACTGTT	1	3.37427e-06	AACAGT/ACTGTT	1	3.02058e-06	AACAAG/CTTGTT	3	1.17997e-05
167	AAATTT/AAATTT	3	1.59497e-05	AAATTG/AATTTC	4	2.39292e-05	AACCTC/AGGTTG	5	3.84772e-05	AACATT/AATGTT	1	7.31952e-06	AACATG/ATGTTC	1	3.37427e-06	AACATC/ATGTTG	1	3.02058e-06	AACAAT/ATTGTT	32	0.000125864
168	AACAAG/CTTGTT	7	3.7216e-05	AAATTT/AAATTT	2	1.19646e-05	AACCTG/AGGTTC	1	7.69545e-06	AACCCC/GGGGTT	2	1.4639e-05	AACCAC/GGTTGT	2	6.74855e-06	AACATG/ATGTTC	1	3.02058e-06	AACACC/GGTGTT	5	1.96662e-05
169	AACAAT/ATTGTT	4	2.12663e-05	AACAAG/CTTGTT	6	3.58938e-05	AACGAC/CGTTGT	1	7.69545e-06	AACCCT/AGGGTT	8	5.85562e-05	AACCAG/CTGGTT	1	3.37427e-06	AACCAC/GGTTGT	2	6.04116e-06	AACACG/CGTGTT	1	3.93324e-06
170	AACACC/GGTGTT	2	1.06332e-05	AACAAT/ATTGTT	3	1.79469e-05	AACGAG/CGTTCT	1	7.69545e-06	AACCGC/CGGTTG	1	7.31952e-06	AACCAT/ATGGTT	1	3.37427e-06	AACCAG/CTGGTT	1	3.02058e-06	AACACT/AGTGTT	1	3.93324e-06
171	AACACG/CGTGTT	3	1.59497e-05	AACACC/GGTGTT	2	1.19646e-05	AACGCC/CGTTGG	3	2.30863e-05	AACCTC/AGGTTG	5	3.65976e-05	AACCCC/GGGGTT	8	2.69942e-05	AACCAT/ATGGTT	1	3.02058e-06	AACAGC/CTGTTG	5	1.96662e-05
172	AACAGC/CTGTTG	3	1.59497e-05	AACACG/CGTGTT	2	1.19646e-05	AACGGC/CCGTTG	1	7.69545e-06	AACCTG/AGGTTC	1	7.31952e-06	AACCCG/CGGGTT	1	3.37427e-06	AACCCC/GGGGTT	8	2.41647e-05	AACAGG/CCTGTT	1	3.93324e-06
173	AACAGG/CCTGTT	1	5.31658e-06	AACAGC/CTGTTG	3	1.79469e-05	AACGGG/CCCGTT	1	7.69545e-06	AACGAC/CGTTGT	1	7.31952e-06	AACCCT/AGGGTT	7	2.36199e-05	AACCCG/CGGGTT	1	3.02058e-06	AACAGT/ACTGTT	6	2.35995e-05
174	AACAGT/ACTGTT	1	5.31658e-06	AACAGT/ACTGTT	1	5.98229e-06	AACTAC/AGTTGT	2	1.53909e-05	AACGAG/CGTTCT	1	7.31952e-06	AACCGC/CGGTTG	1	3.37427e-06	AACCCT/AGGGTT	7	2.11441e-05	AACATC/ATGTTG	2	7.86649e-06
175	AACATC/ATGTTG	4	2.12663e-05	AACATC/ATGTTG	4	2.39292e-05	AACTAT/AGTTAT	1	7.69545e-06	AACGAT/ATCGTT	1	7.31952e-06	AACCTC/AGGTTG	3	1.01228e-05	AACCGC/CGGTTG	1	3.02058e-06	AACATG/ATGTTC	2	7.86649e-06
176	AACATG/ATGTTC	1	5.31658e-06	AACATG/ATGTTC	1	5.98229e-06	AACTCC/AGTTGG	8	6.15636e-05	AACGCC/CGTTGG	1	7.31952e-06	AACGAG/CGTTCT	1	3.37427e-06	AACCTC/AGGTTG	3	9.06175e-06	AACATT/AATGTT	1	3.93324e-06
177	AACATT/AATGTT	2	1.06332e-05	AACATT/AATGTT	2	1.19646e-05	AACTTC/AAGTTG	1	7.69545e-06	AACTAC/AGTTGT	2	1.4639e-05	AACGAT/ATCGTT	2	6.74855e-06	AACGAT/ATCGTT	2	6.04116e-06	AACCAC/GGTTGT	1	3.93324e-06
178	AACCAG/CTGGTT	4	2.12663e-05	AACCAG/CTGGTT	3	1.79469e-05	AACTTG/AAGTTC	2	1.53909e-05	AACTCC/AGTTGG	9	6.58757e-05	AACGCC/CGTTGG	1	3.37427e-06	AACGCC/CGTTGG	1	3.02058e-06	AACCCC/GGGGTT	5	1.96662e-05
179	AACCAT/ATGGTT	4	2.12663e-05	AACCAT/ATGGTT	4	2.39292e-05	AAGAAT/ATTCTT	4	3.07818e-05	AACTCT/AGAGTT	1	7.31952e-06	AACTAC/AGTTGT	2	6.74855e-06	AACTAC/AGTTGT	2	6.04116e-06	AACCCT/AGGGTT	5	1.96662e-05
180	AACCCC/GGGGTT	5	2.65829e-05	AACCCC/GGGGTT	3	1.79469e-05	AAGACG/CGTCTT	2	1.53909e-05	AACTGC/AGTTGC	1	7.31952e-06	AACTAG/AGTTCT	1	3.37427e-06	AACTAG/AGTTCT	1	3.02058e-06	AACCGG/CCGGTT	1	3.93324e-06
181	AACCCG/CGGGTT	3	1.59497e-05	AACCCG/CGGGTT	3	1.79469e-05	AAGAGC/CTCTTG	1	7.69545e-06	AACTTC/AAGTTG	2	1.4639e-05	AACTAT/AGTTAT	1	3.37427e-06	AACTAT/AGTTAT	1	3.02058e-06	AACCTC/AGGTTG	2	7.86649e-06
182	AACCCT/AGGGTT	4	2.12663e-05	AACCCT/AGGGTT	4	2.39292e-05	AAGAGG/CCTCTT	44	0.0003386	AACTTG/AAGTTC	2	1.4639e-05	AACTCC/AGTTGG	7	2.36199e-05	AACTCC/AGTTGG	8	2.41647e-05	AACCTG/AGGTTC	1	3.93324e-06
183	AACCTC/AGGTTG	4	2.12663e-05	AACCTC/AGGTTG	4	2.39292e-05	AAGAGT/ACTCTT	1	7.69545e-06	AAGAAT/ATTCTT	5	3.65976e-05	AACTCG/AGTTCG	2	6.74855e-06	AACTCG/AGTTCG	2	6.04116e-06	AACCTT/AAGGTT	2	7.86649e-06
184	AACCTG/AGGTTC	2	1.06332e-05	AACCTG/AGGTTC	2	1.19646e-05	AAGATC/ATCTTG	2	1.53909e-05	AAGACG/CGTCTT	2	1.4639e-05	AACTCT/AGAGTT	1	3.37427e-06	AACTCT/AGAGTT	1	3.02058e-06	AACGAC/CGTTGT	1	3.93324e-06
185	AACGAC/CGTTGT	1	5.31658e-06	AACGAG/CGTTCT	1	5.98229e-06	AAGATG/ATCTTC	16	0.000123127	AAGAGC/CTCTTG	2	1.4639e-05	AACTGG/AGTTCC	1	3.37427e-06	AACTGG/AGTTCC	1	3.02058e-06	AACGCC/CGTTGG	2	7.86649e-06
186	AACGAG/CGTTCT	1	5.31658e-06	AACGAT/ATCGTT	1	5.98229e-06	AAGATT/AATCTT	3	2.30863e-05	AAGAGG/CCTCTT	37	0.000270822	AACTTC/AAGTTG	10	3.37427e-05	AACTTC/AAGTTG	11	3.32264e-05	AACTAC/AGTTGT	3	1.17997e-05
187	AACGAT/ATCGTT	1	5.31658e-06	AACGCC/CGTTGG	1	5.98229e-06	AAGCAG/CTGCTT	12	9.23453e-05	AAGATC/ATCTTG	1	7.31952e-06	AACTTG/AAGTTC	5	1.68714e-05	AACTTG/AAGTTC	7	2.11441e-05	AACTAT/AGTTAT	1	3.93324e-06
188	AACGCC/CGTTGG	1	5.31658e-06	AACGGG/CCCGTT	3	1.79469e-05	AAGCAT/ATGCTT	2	1.53909e-05	AAGATG/ATCTTC	16	0.000117112	AAGAAT/ATTCTT	4	1.34971e-05	AAGAAT/ATTCTT	4	1.20823e-05	AACTCC/AGTTGG	5	1.96662e-05
189	AACGGG/CCCGTT	2	1.06332e-05	AACTAC/AGTTGT	4	2.39292e-05	AAGCCC/CTTGGG	5	3.84772e-05	AAGATT/AATCTT	5	3.65976e-05	AAGACC/CTTGGT	1	3.37427e-06	AAGACC/CTTGGT	1	3.02058e-06	AACTCT/AGAGTT	1	3.93324e-06
190	AACTAC/AGTTGT	4	2.12663e-05	AACTAG/AGTTCT	2	1.19646e-05	AAGCCG/CGGCTT	1	7.69545e-06	AAGCAC/CTTGTG	1	7.31952e-06	AAGAGC/CTCTTG	4	1.34971e-05	AAGAGC/CTCTTG	5	1.51029e-05	AACTTC/AAGTTG	2	7.86649e-06
191	AACTAG/AGTTCT	2	1.06332e-05	AACTCC/AGTTGG	4	2.39292e-05	AAGCCT/AGGCTT	1	7.69545e-06	AAGCAG/CTGCTT	9	6.58757e-05	AAGAGG/CCTCTT	31	0.000104603	AAGAGG/CCTCTT	32	9.66586e-05	AACTTG/AAGTTC	1	3.93324e-06
192	AACTCC/AGTTGG	4	2.12663e-05	AACTCG/AGTTCG	1	5.98229e-06	AAGCTC/AGCTTG	1	7.69545e-06	AAGCAT/ATGCTT	3	2.19586e-05	AAGATG/ATCTTC	18	6.07369e-05	AAGATG/ATCTTC	18	5.43705e-05	AAGAAT/ATTCTT	8	3.1466e-05
193	AACTCG/AGTTCG	1	5.31658e-06	AACTGG/AGTTCC	3	1.79469e-05	AAGGAC/CCTTGT	1	7.69545e-06	AAGCCC/CTTGGG	3	2.19586e-05	AAGCAG/CTGCTT	8	2.69942e-05	AAGCAG/CTGCTT	9	2.71852e-05	AAGACG/CGTCTT	4	1.5733e-05
194	AACTGG/AGTTCC	3	1.59497e-05	AACTGT/ACAGTT	2	1.19646e-05	AAGGAG/CCTTCT	36	0.000277036	AAGCCG/CGGCTT	2	1.4639e-05	AAGCAT/ATGCTT	1	3.37427e-06	AAGCAT/ATGCTT	1	3.02058e-06	AAGAGC/CTCTTG	2	7.86649e-06
195	AACTGT/ACAGTT	2	1.06332e-05	AACTTC/AAGTTG	1	5.98229e-06	AAGGGG/CCCCTT	11	8.46499e-05	AAGCCT/AGGCTT	1	7.31952e-06	AAGCCC/CTTGGG	11	3.7117e-05	AAGCCC/CTTGGG	9	2.71852e-05	AAGAGG/CCTCTT	36	0.000141597
196	AACTTC/AAGTTG	2	1.06332e-05	AACTTG/AAGTTC	2	1.19646e-05	AAGGGT/ACCCTT	2	1.53909e-05	AAGCTC/AGCTTG	1	7.31952e-06	AAGCCG/CGGCTT	1	3.37427e-06	AAGCCG/CGGCTT	1	3.02058e-06	AAGAGT/ACTCTT	4	1.5733e-05
197	AACTTG/AAGTTC	2	1.06332e-05	AAGAAT/ATTCTT	3	1.79469e-05	AAGGTG/ACCTTC	7	5.38681e-05	AAGGAC/CCTTGT	1	7.31952e-06	AAGCTC/AGCTTG	1	3.37427e-06	AAGCTC/AGCTTG	1	3.02058e-06	AAGATC/ATCTTG	1	3.93324e-06
198	AAGAAT/ATTCTT	3	1.59497e-05	AAGACC/CTTGGT	1	5.98229e-06	AAGTAG/ACTTCT	5	3.84772e-05	AAGGAG/CCTTCT	38	0.000278142	AAGCTG/AGCTTC	1	3.37427e-06	AAGCTG/AGCTTC	1	3.02058e-06	AAGATG/ATCTTC	31	0.000121931
199	AAGACC/CTTGGT	1	5.31658e-06	AAGACG/CGTCTT	3	1.79469e-05	AAGTCC/ACTTGG	2	1.53909e-05	AAGGCC/CCTTGG	1	7.31952e-06	AAGGAG/CCTTCT	30	0.000101228	AAGGAG/CCTTCT	32	9.66586e-05	AAGATT/AATCTT	4	1.5733e-05
200	AAGACG/CGTCTT	6	3.18995e-05	AAGAGC/CTCTTG	1	5.98229e-06	AAGTGC/ACTTGC	1	7.69545e-06	AAGGCT/AGCCTT	1	7.31952e-06	AAGGCC/CCTTGG	1	3.37427e-06	AAGGCG/CCTTCG	1	3.02058e-06	AAGCAC/CTTGTG	1	3.93324e-06
201	AAGAGC/CTCTTG	2	1.06332e-05	AAGAGG/CCTCTT	15	8.97344e-05	AAGTGG/ACTTCC	3	2.30863e-05	AAGGGG/CCCCTT	14	0.000102473	AAGGCT/AGCCTT	2	6.74855e-06	AAGGCT/AGCCTT	2	6.04116e-06	AAGCAG/CTGCTT	9	3.53992e-05
202	AAGAGG/CCTCTT	14	7.44321e-05	AAGAGT/ACTCTT	2	1.19646e-05	AAGTGT/ACACTT	1	7.69545e-06	AAGGGT/ACCCTT	2	1.4639e-05	AAGGGC/CCCTTG	2	6.74855e-06	AAGGGC/CCCTTG	3	9.06175e-06	AAGCAT/ATGCTT	31	0.000121931
203	AAGAGT/ACTCTT	2	1.06332e-05	AAGATG/ATCTTC	12	7.17875e-05	AATACC/ATTGGT	4	3.07818e-05	AAGGTG/ACCTTC	9	6.58757e-05	AAGGGG/CCCCTT	18	6.07369e-05	AAGGGG/CCCCTT	18	5.43705e-05	AAGCCC/CTTGGG	11	4.32657e-05
204	AAGATG/ATCTTC	13	6.91155e-05	AAGATT/AATCTT	1	5.98229e-06	AATACT/AGTATT	1	7.69545e-06	AAGTAG/ACTTCT	2	1.4639e-05	AAGGTG/ACCTTC	4	1.34971e-05	AAGGTG/ACCTTC	4	1.20823e-05	AAGCCT/AGGCTT	2	7.86649e-06
205	AAGATT/AATCTT	1	5.31658e-06	AAGCAC/CTTGTG	1	5.98229e-06	AATAGC/ATTGCT	1	7.69545e-06	AAGTAT/ACTTAT	2	1.4639e-05	AAGTAG/ACTTCT	1	3.37427e-06	AAGTAG/ACTTCT	1	3.02058e-06	AAGCTC/AGCTTG	1	3.93324e-06
206	AAGCAC/CTTGTG	1	5.31658e-06	AAGCAG/CTGCTT	18	0.000107681	AATAGG/ATTCCT	3	2.30863e-05	AAGTGC/ACTTGC	1	7.31952e-06	AAGTCC/ACTTGG	1	3.37427e-06	AAGTCC/ACTTGG	1	3.02058e-06	AAGGAC/CCTTGT	1	3.93324e-06
207	AAGCAG/CTGCTT	20	0.000106332	AAGCCC/CTTGGG	3	1.79469e-05	AATAGT/ACTATT	2	1.53909e-05	AAGTGG/ACTTCC	5	3.65976e-05	AAGTCG/ACTTCG	1	3.37427e-06	AAGTCG/ACTTCG	1	3.02058e-06	AAGGAG/CCTTCT	37	0.00014553
208	AAGCCC/CTTGGG	4	2.12663e-05	AAGCCG/CGGCTT	1	5.98229e-06	AATATC/ATATTG	1	7.69545e-06	AAGTGT/ACACTT	1	7.31952e-06	AAGTGG/ACTTCC	4	1.34971e-05	AAGTGG/ACTTCC	7	2.11441e-05	AAGGCG/CCTTCG	1	3.93324e-06
209	AAGCCG/CGGCTT	1	5.31658e-06	AAGCCT/AGGCTT	1	5.98229e-06	AATATG/ATATTC	4	3.07818e-05	AATACC/ATTGGT	4	2.92781e-05	AATACC/ATTGGT	1	3.37427e-06	AATACC/ATTGGT	2	6.04116e-06	AAGGGC/CCCTTG	1	3.93324e-06
210	AAGCCT/AGGCTT	1	5.31658e-06	AAGCGG/CCGCTT	1	5.98229e-06	AATCAC/ATTGTG	1	7.69545e-06	AATACT/AGTATT	1	7.31952e-06	AATACT/AGTATT	4	1.34971e-05	AATACT/AGTATT	5	1.51029e-05	AAGGGG/CCCCTT	14	5.50654e-05
211	AAGCGG/CCGCTT	1	5.31658e-06	AAGCTC/AGCTTG	1	5.98229e-06	AATCAG/ATTCTG	1	7.69545e-06	AATAGC/ATTGCT	2	1.4639e-05	AATAGC/ATTGCT	3	1.01228e-05	AATAGC/ATTGCT	3	9.06175e-06	AAGGGT/ACCCTT	3	1.17997e-05
212	AAGCTC/AGCTTG	1	5.31658e-06	AAGCTG/AGCTTC	2	1.19646e-05	AATCAT/ATGATT	4	3.07818e-05	AATAGG/ATTCCT	3	2.19586e-05	AATAGT/ACTATT	1	3.37427e-06	AATATC/ATATTG	4	1.20823e-05	AAGGTG/ACCTTC	1	3.93324e-06
213	AAGCTG/AGCTTC	2	1.06332e-05	AAGGAG/CCTTCT	16	9.57167e-05	AATCCC/ATTGGG	7	5.38681e-05	AATAGT/ACTATT	6	4.39171e-05	AATATC/ATATTG	4	1.34971e-05	AATATG/ATATTC	4	1.20823e-05	AAGTAG/ACTTCT	4	1.5733e-05
214	AAGGAG/CCTTCT	18	9.56984e-05	AAGGCG/CCTTCG	1	5.98229e-06	AATCCT/AGGATT	8	6.15636e-05	AATATC/ATATTG	3	2.19586e-05	AATATG/ATATTC	4	1.34971e-05	AATATT/AATATT	9	2.71852e-05	AAGTCC/ACTTGG	1	3.93324e-06
215	AAGGCG/CCTTCG	1	5.31658e-06	AAGGCT/AGCCTT	1	5.98229e-06	AATCGC/ATTGCG	1	7.69545e-06	AATATG/ATATTC	3	2.19586e-05	AATATT/AATATT	9	3.03685e-05	AATCAC/ATTGTG	6	1.81235e-05	AAGTGC/ACTTGC	1	3.93324e-06
216	AAGGCT/AGCCTT	1	5.31658e-06	AAGGGG/CCCCTT	9	5.38406e-05	AATCGG/ATTCCG	1	7.69545e-06	AATATT/AATATT	1	7.31952e-06	AATCAC/ATTGTG	5	1.68714e-05	AATCAG/ATTCTG	2	6.04116e-06	AAGTGG/ACTTCC	6	2.35995e-05
217	AAGGGG/CCCCTT	10	5.31658e-05	AAGGTG/ACCTTC	2	1.19646e-05	AATCGT/ACGATT	1	7.69545e-06	AATCAC/ATTGTG	3	2.19586e-05	AATCAG/ATTCTG	2	6.74855e-06	AATCAT/ATGATT	21	6.34322e-05	AATACC/ATTGGT	1	3.93324e-06
218	AAGGTG/ACCTTC	2	1.06332e-05	AAGTAG/ACTTCT	2	1.19646e-05	AATCTC/AGATTG	7	5.38681e-05	AATCAT/ATGATT	2	1.4639e-05	AATCAT/ATGATT	21	7.08598e-05	AATCCC/ATTGGG	12	3.6247e-05	AATACT/AGTATT	2	7.86649e-06
219	AAGTAG/ACTTCT	2	1.06332e-05	AAGTCC/ACTTGG	2	1.19646e-05	AATCTG/AGATTC	2	1.53909e-05	AATCCC/ATTGGG	6	4.39171e-05	AATCCC/ATTGGG	12	4.04913e-05	AATCCG/ATTCGG	2	6.04116e-06	AATAGC/ATTGCT	1	3.93324e-06
220	AAGTCC/ACTTGG	1	5.31658e-06	AAGTGC/ACTTGC	1	5.98229e-06	AATGAG/ATTCTC	3	2.30863e-05	AATCCT/AGGATT	5	3.65976e-05	AATCCG/ATTCGG	2	6.74855e-06	AATCCT/AGGATT	11	3.32264e-05	AATAGG/ATTCCT	5	1.96662e-05
221	AAGTGC/ACTTGC	1	5.31658e-06	AAGTGG/ACTTCC	7	4.1876e-05	AATGAT/ATCATT	3	2.30863e-05	AATCGG/ATTCCG	1	7.31952e-06	AATCCT/AGGATT	9	3.03685e-05	AATCGG/ATTCCG	3	9.06175e-06	AATAGT/ACTATT	13	5.11322e-05
222	AAGTGG/ACTTCC	12	6.37989e-05	AATACT/AGTATT	1	5.98229e-06	AATGCC/ATTGGC	5	3.84772e-05	AATCTC/AGATTG	7	5.12366e-05	AATCGG/ATTCCG	3	1.01228e-05	AATCTC/AGATTG	5	1.51029e-05	AATATC/ATATTG	3	1.17997e-05
223	AATACT/AGTATT	1	5.31658e-06	AATAGC/ATTGCT	1	5.98229e-06	AATGCT/AGCATT	1	7.69545e-06	AATCTG/AGATTC	3	2.19586e-05	AATCTC/AGATTG	6	2.02456e-05	AATCTG/AGATTC	1	3.02058e-06	AATATG/ATATTC	7	2.75327e-05
224	AATAGC/ATTGCT	1	5.31658e-06	AATAGG/ATTCCT	5	2.99115e-05	AATGGC/ATTGCC	7	5.38681e-05	AATGAG/ATTCTC	3	2.19586e-05	AATCTG/AGATTC	1	3.37427e-06	AATGAC/ATTGTC	1	3.02058e-06	AATATT/AATATT	23	9.04646e-05
225	AATAGG/ATTCCT	5	2.65829e-05	AATAGT/ACTATT	1	5.98229e-06	AATGGG/ATTCCC	2	1.53909e-05	AATGAT/ATCATT	1	7.31952e-06	AATGAC/ATTGTC	1	3.37427e-06	AATGAG/ATTCTC	2	6.04116e-06	AATCAC/ATTGTG	4	1.5733e-05
226	AATAGT/ACTATT	1	5.31658e-06	AATATC/ATATTG	4	2.39292e-05	AATGGT/ACCATT	3	2.30863e-05	AATGCC/ATTGGC	5	3.65976e-05	AATGAG/ATTCTC	2	6.74855e-06	AATGAT/ATCATT	1	3.02058e-06	AATCAG/ATTCTG	1	3.93324e-06
227	AATATC/ATATTG	4	2.12663e-05	AATATG/ATATTC	1	5.98229e-06	AATGTG/ACATTC	6	4.61727e-05	AATGCT/AGCATT	2	1.4639e-05	AATGAT/ATCATT	2	6.74855e-06	AATGCC/ATTGGC	1	3.02058e-06	AATCAT/ATGATT	9	3.53992e-05
228	AATATG/ATATTC	1	5.31658e-06	AATATT/AATATT	120	0.000717875	AATTAC/AATTGT	1	7.69545e-06	AATGGC/ATTGCC	6	4.39171e-05	AATGCC/ATTGGC	1	3.37427e-06	AATGGC/ATTGCC	5	1.51029e-05	AATCCC/ATTGGG	4	1.5733e-05
229	AATATT/AATATT	132	0.000701788	AATCAC/ATTGTG	4	2.39292e-05	AATTAG/AATTCT	2	1.53909e-05	AATGGG/ATTCCC	1	7.31952e-06	AATGGC/ATTGCC	7	2.36199e-05	AATGGG/ATTCCC	8	2.41647e-05	AATCCT/AGGATT	9	3.53992e-05
230	AATCAC/ATTGTG	4	2.12663e-05	AATCAG/ATTCTG	3	1.79469e-05	AATTAT/AATTAT	2	1.53909e-05	AATGGT/ACCATT	4	2.92781e-05	AATGGG/ATTCCC	8	2.69942e-05	AATGTG/ACATTC	2	6.04116e-06	AATCGG/ATTCCG	1	3.93324e-06
231	AATCAG/ATTCTG	3	1.59497e-05	AATCAT/ATGATT	1	5.98229e-06	AATTCC/AATTGG	8	6.15636e-05	AATGTG/ACATTC	3	2.19586e-05	AATGTG/ACATTC	2	6.74855e-06	AATTAC/AATTGT	6	1.81235e-05	AATCTC/AGATTG	1	3.93324e-06
232	AATCAT/ATGATT	1	5.31658e-06	AATCCC/ATTGGG	10	5.98229e-05	ACACAT/ATGTGT	7	5.38681e-05	AATTAC/AATTGT	2	1.4639e-05	AATTAC/AATTGT	6	2.02456e-05	AATTAG/AATTCT	2	6.04116e-06	AATCTG/AGATTC	2	7.86649e-06
233	AATCCC/ATTGGG	12	6.37989e-05	AATCCG/ATTCGG	2	1.19646e-05	ACACCC/GGGTGT	7	5.38681e-05	AATTAG/AATTCT	2	1.4639e-05	AATTAG/AATTCT	3	1.01228e-05	AATTAT/AATTAT	6	1.81235e-05	AATGAG/ATTCTC	4	1.5733e-05
234	AATCCG/ATTCGG	2	1.06332e-05	AATCCT/AGGATT	2	1.19646e-05	ACAGAG/CTCTGT	3	2.30863e-05	AATTAT/AATTAT	2	1.4639e-05	AATTAT/AATTAT	6	2.02456e-05	AATTCC/AATTGG	12	3.6247e-05	AATGAT/ATCATT	11	4.32657e-05
235	AATCCT/AGGATT	2	1.06332e-05	AATCGC/ATTGCG	1	5.98229e-06	ACAGCC/CTGTGG	3	2.30863e-05	AATTCC/AATTGG	10	7.31952e-05	AATTCC/AATTGG	11	3.7117e-05	ACACAT/ATGTGT	2	6.04116e-06	AATGCC/ATTGGC	2	7.86649e-06
236	AATCGC/ATTGCG	1	5.31658e-06	AATCGG/ATTCCG	10	5.98229e-05	ACAGGC/CCTGTG	2	1.53909e-05	ACACAT/ATGTGT	10	7.31952e-05	ACACAT/ATGTGT	3	1.01228e-05	ACACCC/GGGTGT	2	6.04116e-06	AATGCT/AGCATT	2	7.86649e-06
237	AATCGG/ATTCCG	9	4.78492e-05	AATCTC/AGATTG	8	4.78583e-05	ACAGTC/ACTGTG	1	7.69545e-06	ACACCC/GGGTGT	5	3.65976e-05	ACACCC/GGGTGT	3	1.01228e-05	ACACTC/AGTGTG	2	6.04116e-06	AATGGC/ATTGCC	11	4.32657e-05
238	AATCTC/AGATTG	9	4.78492e-05	AATCTG/AGATTC	3	1.79469e-05	ACATAG/ATGTCT	1	7.69545e-06	ACACCT/AGGTGT	1	7.31952e-06	ACACTC/AGTGTG	1	3.37427e-06	ACAGAG/CTCTGT	4	1.20823e-05	AATGGG/ATTCCC	10	3.93324e-05
239	AATCTG/AGATTC	3	1.59497e-05	AATGAT/ATCATT	1	5.98229e-06	ACATAT/ATATGT	12	9.23453e-05	ACAGAG/CTCTGT	2	1.4639e-05	ACAGAG/CTCTGT	4	1.34971e-05	ACAGCC/CTGTGG	4	1.20823e-05	AATGGT/ACCATT	4	1.5733e-05
240	AATGAG/ATTCTC	1	5.31658e-06	AATGCC/ATTGGC	1	5.98229e-06	ACATCC/ATGTGG	3	2.30863e-05	ACAGCC/CTGTGG	5	3.65976e-05	ACAGCC/CTGTGG	3	1.01228e-05	ACAGGT/ACCTGT	1	3.02058e-06	AATGTC/ACATTG	26	0.000102264
241	AATGAT/ATCATT	1	5.31658e-06	AATGGC/ATTGCC	10	5.98229e-05	ACATCT/AGATGT	1	7.69545e-06	ACAGGC/CCTGTG	2	1.4639e-05	ACAGGT/ACCTGT	1	3.37427e-06	ACATAG/ATGTCT	1	3.02058e-06	AATGTG/ACATTC	2	7.86649e-06
242	AATGCC/ATTGGC	1	5.31658e-06	AATGGG/ATTCCC	3	1.79469e-05	ACATGG/ATGTCC	1	7.69545e-06	ACATAG/ATGTCT	1	7.31952e-06	ACATAG/ATGTCT	1	3.37427e-06	ACATAT/ATATGT	13	3.92676e-05	AATTAC/AATTGT	5	1.96662e-05
243	AATGGC/ATTGCC	11	5.84823e-05	AATGTC/ACATTG	1	5.98229e-06	ACATGT/ACATGT	1	7.69545e-06	ACATAT/ATATGT	24	0.000175668	ACATAT/ATATGT	11	3.7117e-05	ACATCC/ATGTGG	2	6.04116e-06	AATTAG/AATTCT	8	3.1466e-05
244	AATGGG/ATTCCC	3	1.59497e-05	AATTAC/AATTGT	5	2.99115e-05	ACCACT/AGTGGT	3	2.30863e-05	ACATCC/ATGTGG	3	2.19586e-05	ACATCC/ATGTGG	2	6.74855e-06	ACATCG/ATGTCG	1	3.02058e-06	AATTAT/AATTAT	12	4.71989e-05
245	AATGTC/ACATTG	1	5.31658e-06	AATTAG/AATTCT	4	2.39292e-05	ACCAGC/CTGGTG	2	1.53909e-05	ACATCG/ATGTCG	2	1.4639e-05	ACATCG/ATGTCG	1	3.37427e-06	ACATCT/AGATGT	1	3.02058e-06	AATTCC/AATTGG	9	3.53992e-05
246	AATTAC/AATTGT	5	2.65829e-05	AATTAT/AATTAT	11	6.58052e-05	ACCATC/ATGGTG	8	6.15636e-05	ACATCT/AGATGT	1	7.31952e-06	ACATGG/ATGTCC	1	3.37427e-06	ACCACG/CGTGGT	109	0.000329243	ACACAT/ATGTGT	4	1.5733e-05
247	AATTAG/AATTCT	4	2.12663e-05	AATTCC/AATTGG	16	9.57167e-05	ACCATG/ATGGTC	2	1.53909e-05	ACCACG/CGTGGT	1	7.31952e-06	ACCACG/CGTGGT	18	6.07369e-05	ACCACT/AGTGGT	4	1.20823e-05	ACACCC/GGGTGT	10	3.93324e-05
248	AATTAT/AATTAT	9	4.78492e-05	ACACAG/CTGTGT	1	5.98229e-06	ACCCAG/CTGGGT	1	7.69545e-06	ACCACT/AGTGGT	7	5.12366e-05	ACCACT/AGTGGT	3	1.01228e-05	ACCAGC/CTGGTG	2	6.04116e-06	ACACGC/CGTGTG	2	7.86649e-06
249	AATTCC/AATTGG	20	0.000106332	ACACCC/GGGTGT	7	4.1876e-05	ACCCAT/ATGGGT	1	7.69545e-06	ACCAGC/CTGGTG	1	7.31952e-06	ACCAGC/CTGGTG	2	6.74855e-06	ACCATC/ATGGTG	8	2.41647e-05	ACACTC/AGTGTG	2	7.86649e-06
250	ACACAG/CTGTGT	1	5.31658e-06	ACACGC/CGTGTG	3	1.79469e-05	ACCCCC/GGGGGT	6	4.61727e-05	ACCATC/ATGGTG	8	5.85562e-05	ACCAGG/CCTGGT	1	3.37427e-06	ACCCCC/GGGGGT	7	2.11441e-05	ACAGAG/CTCTGT	3	1.17997e-05
251	ACACCC/GGGTGT	7	3.7216e-05	ACACGG/CCGTGT	2	1.19646e-05	ACCCCG/CGGGGT	1	7.69545e-06	ACCATG/ATGGTC	1	7.31952e-06	ACCATC/ATGGTG	7	2.36199e-05	ACCCCG/CGGGGT	3	9.06175e-06	ACAGCC/CTGTGG	5	1.96662e-05
252	ACACGC/CGTGTG	4	2.12663e-05	ACACGT/ACGTGT	1	5.98229e-06	ACCCGT/ACGGGT	1	7.69545e-06	ACCCAG/CTGGGT	2	1.4639e-05	ACCCCC/GGGGGT	5	1.68714e-05	ACCCTC/AGGGTG	2	6.04116e-06	ACAGTC/ACTGTG	1	3.93324e-06
253	ACACGG/CCGTGT	2	1.06332e-05	ACACTC/AGTGTG	1	5.98229e-06	ACCCTC/AGGGTG	9	6.9259e-05	ACCCAT/ATGGGT	1	7.31952e-06	ACCCCG/CGGGGT	3	1.01228e-05	ACCGCC/CGGTGG	9	2.71852e-05	ACATAT/ATATGT	41	0.000161263
254	ACACTC/AGTGTG	2	1.06332e-05	ACAGAG/CTCTGT	4	2.39292e-05	ACCGCC/CGGTGG	5	3.84772e-05	ACCCCC/GGGGGT	3	2.19586e-05	ACCCTC/AGGGTG	2	6.74855e-06	ACCGGC/CCGGTG	1	3.02058e-06	ACATCG/ATGTCG	2	7.86649e-06
255	ACAGAG/CTCTGT	4	2.12663e-05	ACAGAT/ATCTGT	1	5.98229e-06	ACCGGC/CCGGTG	1	7.69545e-06	ACCCCG/CGGGGT	1	7.31952e-06	ACCGCC/CGGTGG	10	3.37427e-05	ACCGTC/ACGGTG	1	3.02058e-06	ACATCT/AGATGT	2	7.86649e-06
256	ACAGAT/ATCTGT	1	5.31658e-06	ACAGCC/CTGTGG	7	4.1876e-05	ACCTCC/AGGTGG	15	0.000115432	ACCCCT/AGGGGT	1	7.31952e-06	ACCGGC/CCGGTG	1	3.37427e-06	ACCTAT/AGGTAT	4	1.20823e-05	ACATGC/ATGTGC	1	3.93324e-06
257	ACAGCC/CTGTGG	10	5.31658e-05	ACAGTG/ACTGTC	3	1.79469e-05	ACCTCT/AGAGGT	1	7.69545e-06	ACCCGC/CGGGTG	1	7.31952e-06	ACCGTC/ACGGTG	1	3.37427e-06	ACCTCC/AGGTGG	60	0.000181235	ACATGG/ATGTCC	2	7.86649e-06
258	ACAGTG/ACTGTC	4	2.12663e-05	ACATAT/ATATGT	15	8.97344e-05	ACCTGC/AGGTGC	1	7.69545e-06	ACCCTC/AGGGTG	10	7.31952e-05	ACCTAT/AGGTAT	1	3.37427e-06	ACCTCG/AGGTCG	1	3.02058e-06	ACCACG/CGTGGT	1	3.93324e-06
259	ACATAT/ATATGT	13	6.91155e-05	ACATCC/ATGTGG	1	5.98229e-06	ACGAGC/CGTGCT	2	1.53909e-05	ACCGAG/CGGTCT	1	7.31952e-06	ACCTCC/AGGTGG	38	0.000128222	ACCTGC/AGGTGC	2	6.04116e-06	ACCACT/AGTGGT	3	1.17997e-05
260	ACATCG/ATGTCG	2	1.06332e-05	ACATCG/ATGTCG	1	5.98229e-06	ACGAGG/CCTCGT	1	7.69545e-06	ACCGCC/CGGTGG	4	2.92781e-05	ACCTCG/AGGTCG	1	3.37427e-06	ACGAGG/CCTCGT	1	3.02058e-06	ACCAGG/CCTGGT	1	3.93324e-06
261	ACATGC/ATGTGC	3	1.59497e-05	ACATGC/ATGTGC	3	1.79469e-05	ACGATC/ATCGTG	2	1.53909e-05	ACCTCC/AGGTGG	18	0.000131751	ACCTGC/AGGTGC	1	3.37427e-06	ACGATC/ATCGTG	2	6.04116e-06	ACCATC/ATGGTG	3	1.17997e-05
262	ACATGG/ATGTCC	1	5.31658e-06	ACATGG/ATGTCC	1	5.98229e-06	ACGATG/ATCGTC	3	2.30863e-05	ACCTCG/AGGTCG	1	7.31952e-06	ACGAGG/CCTCGT	1	3.37427e-06	ACGCAG/CGTCTG	1	3.02058e-06	ACCATG/ATGGTC	1	3.93324e-06
263	ACCACG/CGTGGT	2	1.06332e-05	ACCACG/CGTGGT	1	5.98229e-06	ACGCCC/CGTGGG	2	1.53909e-05	ACCTCT/AGAGGT	1	7.31952e-06	ACGCAG/CGTCTG	1	3.37427e-06	ACGCCC/CGTGGG	9	2.71852e-05	ACCCAT/ATGGGT	1	3.93324e-06
264	ACCACT/AGTGGT	2	1.06332e-05	ACCACT/AGTGGT	1	5.98229e-06	ACGGCG/CCGTCG	1	7.69545e-06	ACCTGG/AGGTCC	1	7.31952e-06	ACGCCC/CGTGGG	12	4.04913e-05	ACGCCG/CGGCGT	2	6.04116e-06	ACCCCG/CGGGGT	1	3.93324e-06
265	ACCAGC/CTGGTG	3	1.59497e-05	ACCAGC/CTGGTG	2	1.19646e-05	ACGGCT/AGCCGT	2	1.53909e-05	ACGAGC/CGTGCT	1	7.31952e-06	ACGCCG/CGGCGT	3	1.01228e-05	ACGCGC/CGCGTG	1	3.02058e-06	ACCCCT/AGGGGT	1	3.93324e-06
266	ACCAGG/CCTGGT	1	5.31658e-06	ACCATG/ATGGTC	1	5.98229e-06	ACGTCC/ACGTGG	1	7.69545e-06	ACGAGG/CCTCGT	2	1.4639e-05	ACGCGC/CGCGTG	1	3.37427e-06	ACGGAG/CCGTCT	1	3.02058e-06	ACCCTC/AGGGTG	2	7.86649e-06
267	ACCATG/ATGGTC	1	5.31658e-06	ACCCAG/CTGGGT	2	1.19646e-05	ACTATC/AGTGAT	1	7.69545e-06	ACGATC/ATCGTG	1	7.31952e-06	ACGGAG/CCGTCT	1	3.37427e-06	ACGGCC/CCGTGG	1	3.02058e-06	ACCCTG/AGGGTC	1	3.93324e-06
268	ACCCAG/CTGGGT	2	1.06332e-05	ACCCCC/GGGGGT	1	5.98229e-06	ACTCAG/AGTCTG	1	7.69545e-06	ACGATG/ATCGTC	3	2.19586e-05	ACGGCC/CCGTGG	1	3.37427e-06	ACGGCG/CCGTCG	2	6.04116e-06	ACCGCC/CGGTGG	1	3.93324e-06
269	ACCCCC/GGGGGT	1	5.31658e-06	ACCCCG/CGGGGT	1	5.98229e-06	ACTCAT/AGTATG	1	7.69545e-06	ACGCCC/CGTGGG	2	1.4639e-05	ACGGCG/CCGTCG	2	6.74855e-06	ACGGCT/AGCCGT	1	3.02058e-06	ACCGTC/ACGGTG	2	7.86649e-06
270	ACCCCG/CGGGGT	1	5.31658e-06	ACCCCT/AGGGGT	1	5.98229e-06	ACTCCC/AGTGGG	9	6.9259e-05	ACGGCT/AGCCGT	1	7.31952e-06	ACGGCT/AGCCGT	1	3.37427e-06	ACGGGG/CCCCGT	1	3.02058e-06	ACCTAT/AGGTAT	1	3.93324e-06
271	ACCCCT/AGGGGT	1	5.31658e-06	ACCCGC/CGGGTG	1	5.98229e-06	ACTCCG/AGTCGG	1	7.69545e-06	ACGGGG/CCCCGT	1	7.31952e-06	ACGGGG/CCCCGT	1	3.37427e-06	ACGTCC/ACGTGG	1	3.02058e-06	ACCTCC/AGGTGG	7	2.75327e-05
272	ACCCTC/AGGGTG	2	1.06332e-05	ACCCTC/AGGGTG	2	1.19646e-05	ACTCCT/AGGAGT	2	1.53909e-05	ACTATC/AGTGAT	1	7.31952e-06	ACGTCC/ACGTGG	1	3.37427e-06	ACTAGG/AGTCCT	6	1.81235e-05	ACCTCT/AGAGGT	14	5.50654e-05
273	ACCCTG/AGGGTC	1	5.31658e-06	ACCCTG/AGGGTC	1	5.98229e-06	ACTCGG/AGTCCG	1	7.69545e-06	ACTCAG/AGTCTG	1	7.31952e-06	ACTAGG/AGTCCT	5	1.68714e-05	ACTATC/AGTGAT	2	6.04116e-06	ACCTGC/AGGTGC	2	7.86649e-06
274	ACCGAG/CGGTCT	1	5.31658e-06	ACCGAG/CGGTCT	1	5.98229e-06	ACTCTC/AGAGTG	4	3.07818e-05	ACTCAT/AGTATG	2	1.4639e-05	ACTATC/AGTGAT	2	6.74855e-06	ACTATG/AGTCAT	1	3.02058e-06	ACGACT/AGTCGT	1	3.93324e-06
275	ACCGAT/ATCGGT	1	5.31658e-06	ACCGAT/ATCGGT	1	5.98229e-06	ACTGCC/AGTGGC	3	2.30863e-05	ACTCCC/AGTGGG	6	4.39171e-05	ACTATG/AGTCAT	1	3.37427e-06	ACTCAG/AGTCTG	1	3.02058e-06	ACGATC/ATCGTG	1	3.93324e-06
276	ACCGCC/CGGTGG	21	0.000111648	ACCGCC/CGGTGG	12	7.17875e-05	ACTGCT/AGCAGT	1	7.69545e-06	ACTCCG/AGTCGG	1	7.31952e-06	ACTCAG/AGTCTG	1	3.37427e-06	ACTCAT/AGTATG	1	3.02058e-06	ACGATG/ATCGTC	1	3.93324e-06
277	ACCGCG/CGCGGT	1	5.31658e-06	ACCGCG/CGCGGT	1	5.98229e-06	ACTGGC/AGTGCC	1	7.69545e-06	ACTCCT/AGGAGT	2	1.4639e-05	ACTCAT/AGTATG	1	3.37427e-06	ACTCCC/AGTGGG	2	6.04116e-06	ACGCCG/CGGCGT	1	3.93324e-06
278	ACCTCC/AGGTGG	4	2.12663e-05	ACCTCC/AGGTGG	3	1.79469e-05	AGAGAT/ATCTCT	8	6.15636e-05	ACTCGG/AGTCCG	1	7.31952e-06	ACTCCC/AGTGGG	2	6.74855e-06	ACTCCT/AGGAGT	2	6.04116e-06	ACGCCT/AGGCGT	1	3.93324e-06
279	ACCTCG/AGGTCG	3	1.59497e-05	ACCTCG/AGGTCG	2	1.19646e-05	AGAGCC/CTCTGG	1	7.69545e-06	ACTCTC/AGAGTG	9	6.58757e-05	ACTCCT/AGGAGT	2	6.74855e-06	ACTCTC/AGAGTG	16	4.83293e-05	ACGGAG/CCGTCT	1	3.93324e-06
280	ACCTCT/AGAGGT	1	5.31658e-06	ACCTCT/AGAGGT	1	5.98229e-06	AGAGCT/AGCTCT	1	7.69545e-06	ACTGCC/AGTGGC	3	2.19586e-05	ACTCTC/AGAGTG	16	5.39884e-05	ACTGCC/AGTGGC	3	9.06175e-06	ACGGCG/CCGTCG	3	1.17997e-05
281	ACGAGC/CGTGCT	1	5.31658e-06	ACGAGC/CGTGCT	1	5.98229e-06	AGAGGC/CCTCTG	6	4.61727e-05	ACTGCT/AGCAGT	1	7.31952e-06	ACTGCC/AGTGGC	3	1.01228e-05	ACTGGG/AGTCCC	1	3.02058e-06	ACGGCT/AGCCGT	1	3.93324e-06
282	ACGAGG/CCTCGT	4	2.12663e-05	ACGAGG/CCTCGT	4	2.39292e-05	AGAGGG/CCCTCT	25	0.000192386	AGAGAT/ATCTCT	12	8.78342e-05	ACTGGG/AGTCCC	1	3.37427e-06	AGAGAT/ATCTCT	6	1.81235e-05	ACGGGG/CCCCGT	3	1.17997e-05
283	ACGATG/ATCGTC	2	1.06332e-05	ACGATG/ATCGTC	2	1.19646e-05	AGATAT/ATATCT	3	2.30863e-05	AGAGCC/CTCTGG	1	7.31952e-06	AGAGAT/ATCTCT	6	2.02456e-05	AGAGCC/CTCTGG	2	6.04116e-06	ACTATC/AGTGAT	1	3.93324e-06
284	ACGCCC/CGTGGG	2	1.06332e-05	ACGCCC/CGTGGG	2	1.19646e-05	AGATGC/ATCTGC	1	7.69545e-06	AGAGGC/CCTCTG	2	1.4639e-05	AGAGCC/CTCTGG	3	1.01228e-05	AGAGCG/CGCTCT	34	0.0001027	ACTATG/AGTCAT	1	3.93324e-06
285	ACGCCG/CGGCGT	1	5.31658e-06	ACGCCG/CGGCGT	1	5.98229e-06	AGATGG/ATCTCC	20	0.000153909	AGAGGG/CCCTCT	29	0.000212266	AGAGCG/CGCTCT	31	0.000104603	AGAGGC/CCTCTG	2	6.04116e-06	ACTCCC/AGTGGG	6	2.35995e-05
286	ACGGCG/CCGTCG	11	5.84823e-05	ACGGCG/CCGTCG	11	6.58052e-05	AGCAGG/CCTGCT	3	2.30863e-05	AGATAT/ATATCT	5	3.65976e-05	AGAGGC/CCTCTG	2	6.74855e-06	AGAGGG/CCCTCT	24	7.2494e-05	ACTCCG/AGTCGG	2	7.86649e-06
287	ACGGGC/CCCGTG	2	1.06332e-05	ACGGGC/CCCGTG	2	1.19646e-05	AGCATC/ATGCTG	2	1.53909e-05	AGATGC/ATCTGC	2	1.4639e-05	AGAGGG/CCCTCT	22	7.4234e-05	AGATAT/ATATCT	5	1.51029e-05	ACTCCT/AGGAGT	2	7.86649e-06
288	ACGTCC/ACGTGG	1	5.31658e-06	ACGTCC/ACGTGG	1	5.98229e-06	AGCCAT/ATGGCT	3	2.30863e-05	AGATGG/ATCTCC	16	0.000117112	AGATAT/ATATCT	3	1.01228e-05	AGATCG/ATCTCG	1	3.02058e-06	ACTCGC/AGTGCG	1	3.93324e-06
289	ACTAGC/AGTGCT	1	5.31658e-06	ACTAGC/AGTGCT	1	5.98229e-06	AGCCCC/CTGGGG	1	7.69545e-06	AGCAGG/CCTGCT	1	7.31952e-06	AGATCG/ATCTCG	1	3.37427e-06	AGATGG/ATCTCC	13	3.92676e-05	ACTCTC/AGAGTG	5	1.96662e-05
290	ACTCAT/AGTATG	2	1.06332e-05	ACTCAT/AGTATG	1	5.98229e-06	AGCCCG/CGGGCT	1	7.69545e-06	AGCATC/ATGCTG	4	2.92781e-05	AGATGG/ATCTCC	11	3.7117e-05	AGCATC/ATGCTG	2	6.04116e-06	ACTGCC/AGTGGC	6	2.35995e-05
291	ACTCCC/AGTGGG	10	5.31658e-05	ACTCCC/AGTGGG	8	4.78583e-05	AGCCGC/CGGCTG	1	7.69545e-06	AGCCAT/ATGGCT	3	2.19586e-05	AGCATC/ATGCTG	2	6.74855e-06	AGCATG/ATGCTC	1	3.02058e-06	ACTGCT/AGCAGT	2	7.86649e-06
292	ACTCCG/AGTCGG	1	5.31658e-06	ACTCCT/AGGAGT	1	5.98229e-06	AGCCTC/AGGCTG	4	3.07818e-05	AGCCCC/CTGGGG	1	7.31952e-06	AGCATG/ATGCTC	1	3.37427e-06	AGCCAT/ATGGCT	6	1.81235e-05	AGAGAT/ATCTCT	6	2.35995e-05
293	ACTCCT/AGGAGT	1	5.31658e-06	ACTCGG/AGTCCG	1	5.98229e-06	AGCCTG/AGGCTC	2	1.53909e-05	AGCCTC/AGGCTG	3	2.19586e-05	AGCCAT/ATGGCT	4	1.34971e-05	AGCCCC/CTGGGG	6	1.81235e-05	AGAGCC/CTCTGG	1	3.93324e-06
294	ACTCGG/AGTCCG	1	5.31658e-06	ACTCTC/AGAGTG	3	1.79469e-05	AGCGCC/CGCTGG	1	7.69545e-06	AGCCTG/AGGCTC	3	2.19586e-05	AGCCCC/CTGGGG	6	2.02456e-05	AGCCGC/CGGCTG	3	9.06175e-06	AGAGGC/CCTCTG	1	3.93324e-06
295	ACTCTC/AGAGTG	3	1.59497e-05	ACTGAG/AGTCTC	2	1.19646e-05	AGGATC/ATCCTG	1	7.69545e-06	AGGATC/ATCCTG	1	7.31952e-06	AGCCGC/CGGCTG	4	1.34971e-05	AGCCTC/AGGCTG	3	9.06175e-06	AGAGGG/CCCTCT	20	7.86649e-05
296	ACTGAG/AGTCTC	2	1.06332e-05	ACTGCC/AGTGGC	6	3.58938e-05	AGGATG/ATCCTC	3	2.30863e-05	AGGATG/ATCCTC	5	3.65976e-05	AGCCTC/AGGCTG	3	1.01228e-05	AGCCTG/AGGCTC	1	3.02058e-06	AGATAT/ATATCT	10	3.93324e-05
297	ACTGCC/AGTGGC	6	3.18995e-05	ACTGCG/AGTCGC	1	5.98229e-06	AGGCGG/CCGCCT	2	1.53909e-05	AGGCGG/CCGCCT	1	7.31952e-06	AGCCTG/AGGCTC	1	3.37427e-06	AGCGGG/CCCGCT	1	3.02058e-06	AGATGG/ATCTCC	12	4.71989e-05
298	ACTGCG/AGTCGC	1	5.31658e-06	ACTGGC/AGTGCC	2	1.19646e-05	AGGGAT/ATCCCT	2	1.53909e-05	AGGGAT/ATCCCT	3	2.19586e-05	AGCGGG/CCCGCT	1	3.37427e-06	AGCTCC/AGCTGG	1	3.02058e-06	AGCAGG/CCTGCT	4	1.5733e-05
299	ACTGGC/AGTGCC	2	1.06332e-05	ACTGGG/AGTCCC	1	5.98229e-06	AGGGCG/CCCTCG	1	7.69545e-06	AGGGCG/CCCTCG	1	7.31952e-06	AGCTCC/AGCTGG	1	3.37427e-06	AGGATG/ATCCTC	12	3.6247e-05	AGCATC/ATGCTG	1	3.93324e-06
300	ACTGGG/AGTCCC	1	5.31658e-06	AGAGAT/ATCTCT	1	5.98229e-06	AGGGGG/CCCCCT	8	6.15636e-05	AGGGGG/CCCCCT	4	2.92781e-05	AGGATG/ATCCTC	9	3.03685e-05	AGGCAT/ATGCCT	18	5.43705e-05	AGCATG/ATGCTC	1	3.93324e-06
301	AGAGAT/ATCTCT	1	5.31658e-06	AGAGCC/CTCTGG	3	1.79469e-05	ATCATG/ATCATG	2	1.53909e-05	ATCATG/ATCATG	1	7.31952e-06	AGGCAT/ATGCCT	18	6.07369e-05	AGGCGG/CCGCCT	6	1.81235e-05	AGCCAT/ATGGCT	2	7.86649e-06
302	AGAGCC/CTCTGG	2	1.06332e-05	AGAGCG/CGCTCT	4	2.39292e-05	ATCCCC/ATGGGG	5	3.84772e-05	ATCCCC/ATGGGG	7	5.12366e-05	AGGCGG/CCGCCT	7	2.36199e-05	AGGGAT/ATCCCT	3	9.06175e-06	AGCCCC/CTGGGG	1	3.93324e-06
303	AGAGCG/CGCTCT	4	2.12663e-05	AGAGGC/CCTCTG	10	5.98229e-05	ATCCCG/ATCGGG	1	7.69545e-06	ATCCCG/ATCGGG	1	7.31952e-06	AGGGAT/ATCCCT	2	6.74855e-06	AGGGCG/CCCTCG	2	6.04116e-06	AGCCGG/CCGGCT	2	7.86649e-06
304	AGAGGC/CCTCTG	10	5.31658e-05	AGAGGG/CCCTCT	12	7.17875e-05	ATCCGC/ATGCGG	1	7.69545e-06	ATCCGC/ATGCGG	1	7.31952e-06	AGGGCG/CCCTCG	2	6.74855e-06	AGGGGC/CCCCTG	2	6.04116e-06	AGCCTC/AGGCTG	3	1.17997e-05
305	AGAGGG/CCCTCT	16	8.50652e-05	AGATAT/ATATCT	19	0.000113664	ATCGCC/ATGGCG	1	7.69545e-06	ATCGCC/ATGGCG	1	7.31952e-06	AGGGGC/CCCCTG	2	6.74855e-06	AGGGGG/CCCCCT	8	2.41647e-05	AGCGGC/CCGCTG	1	3.93324e-06
306	AGATAT/ATATCT	19	0.000101015	AGATCG/ATCTCG	1	5.98229e-06	ATCGGC/ATGCCG	1	7.69545e-06	ATCGGC/ATGCCG	2	1.4639e-05	AGGGGG/CCCCCT	3	1.01228e-05	ATATCC/ATATGG	2	6.04116e-06	AGCGGG/CCCGCT	1	3.93324e-06
307	AGATCG/ATCTCG	1	5.31658e-06	AGATGG/ATCTCC	7	4.1876e-05	ATGCCC/ATGGGC	3	2.30863e-05	ATGCCC/ATGGGC	2	1.4639e-05	ATATCC/ATATGG	2	6.74855e-06	ATCCCC/ATGGGG	5	1.51029e-05	AGCTCC/AGCTGG	2	7.86649e-06
308	AGATGG/ATCTCC	8	4.25326e-05	AGCAGG/CCTGCT	1	5.98229e-06	ATGGCC/ATGGCC	1	7.69545e-06				ATCCCC/ATGGGG	4	1.34971e-05	ATCCCG/ATCGGG	1	3.02058e-06	AGGATC/ATCCTG	1	3.93324e-06
309	AGCAGG/CCTGCT	1	5.31658e-06	AGCATC/ATGCTG	2	1.19646e-05							ATCCCG/ATCGGG	1	3.37427e-06	ATCGCC/ATGGCG	2	6.04116e-06	AGGATG/ATCCTC	7	2.75327e-05
310	AGCATC/ATGCTG	2	1.06332e-05	AGCCAT/ATGGCT	4	2.39292e-05							ATCGCC/ATGGCG	2	6.74855e-06	ATCGGC/ATGCCG	1	3.02058e-06	AGGCGG/CCGCCT	1	3.93324e-06
311	AGCCAT/ATGGCT	4	2.12663e-05	AGCCCC/CTGGGG	2	1.19646e-05							ATCGGC/ATGCCG	1	3.37427e-06	ATGCCC/ATGGGC	1	3.02058e-06	AGGGAT/ATCCCT	6	2.35995e-05
312	AGCCCC/CTGGGG	2	1.06332e-05	AGCCCG/CGGGCT	1	5.98229e-06							ATGCCC/ATGGGC	1	3.37427e-06				AGGGGC/CCCCTG	2	7.86649e-06
313	AGCCCT/AGGGCT	1	5.31658e-06	AGCCCT/AGGGCT	1	5.98229e-06													AGGGGG/CCCCCT	11	4.32657e-05
314	AGCCGC/CGGCTG	2	1.06332e-05	AGCCGC/CGGCTG	2	1.19646e-05													ATATCC/ATATGG	1	3.93324e-06
315	AGCCGG/CCGGCT	5	2.65829e-05	AGCCGG/CCGGCT	4	2.39292e-05													ATATGC/ATATGC	1	3.93324e-06
316	AGCCTC/AGGCTG	3	1.59497e-05	AGCCTC/AGGCTG	3	1.79469e-05													ATCATG/ATCATG	4	1.5733e-05
317	AGCCTG/AGGCTC	8	4.25326e-05	AGCCTG/AGGCTC	7	4.1876e-05													ATCCCC/ATGGGG	8	3.1466e-05
318	AGCGGC/CCGCTG	1	5.31658e-06	AGCTCC/AGCTGG	1	5.98229e-06													ATCCCG/ATCGGG	2	7.86649e-06
319	AGCTCC/AGCTGG	1	5.31658e-06	AGGATG/ATCCTC	1	5.98229e-06													ATCGCC/ATGGCG	1	3.93324e-06
320	AGGATG/ATCCTC	1	5.31658e-06	AGGCCC/CCTGGG	3	1.79469e-05													ATGCCC/ATGGGC	4	1.5733e-05
321	AGGCCC/CCTGGG	3	1.59497e-05	AGGCGG/CCGCCT	2	1.19646e-05
322	AGGCGG/CCGCCT	3	1.59497e-05	AGGGAT/ATCCCT	1	5.98229e-06
323	AGGGAT/ATCCCT	1	5.31658e-06	AGGGCG/CCCTCG	1	5.98229e-06
324	AGGGCG/CCCTCG	2	1.06332e-05	AGGGGC/CCCCTG	1	5.98229e-06
325	AGGGGC/CCCCTG	2	1.06332e-05	ATATCC/ATATGG	1	5.98229e-06
326	AGGGGG/CCCCCT	1	5.31658e-06	ATCCCC/ATGGGG	7	4.1876e-05
327	ATATCC/ATATGG	1	5.31658e-06	ATCCCG/ATCGGG	1	5.98229e-06
328	ATCCCC/ATGGGG	7	3.7216e-05	ATCGCC/ATGGCG	7	4.1876e-05
329	ATCGCC/ATGGCG	8	4.25326e-05	ATCGGC/ATGCCG	2	1.19646e-05
330	ATCGGC/ATGCCG	2	1.06332e-05	ATGCCC/ATGGGC	1	5.98229e-06
331	ATGCCC/ATGGGC	1	5.31658e-06	ATGGCC/ATGGCC	1	5.98229e-06
332	ATGGCC/ATGGCC	1	5.31658e-06	CCCCGG/CCGGGG	2	1.19646e-05
333	CCCCCG/CGGGGG	2	1.06332e-05	CCGGCG/CCGGCG	1	5.98229e-06
334	CCCCGG/CCGGGG	1	5.31658e-06
335	CCGGCG/CCGGCG	1	5.31658e-06
Total		188091	1		167160	1		129947	1		136621	1		296360	1		331062	1		254243	1

## Sheet: Table S11
Supplementary Table S11. List of 138,727 unique SSR primer pairs identified from the ‘Dali-11’ reference genome.
SSR ID	Position	Forward primer(5'-3')	Tm(°C)	Reverse primer(5'-3')	Tm(°C)	Product size
MC01_8_1	12994	GTTGAGGAGTGTCACGACCA	59.712	GACGATGGACGTGCTAGGAT	60.104	419
MC01_9_1	14605	TCCGAACACTGTGAGACCAA	60.285	CGCTATTGGAAGGTTTAAAAGG	59.209	315
MC01_10_1	18480	GCGTACAAAGTGGGAAGGAA	60.11	CGATTGTAATATCCCATCCGT	58.66	322
MC01_11_1	18492	GCGTACAAAGTGGGAAGGAA	60.11	CGATTGTAATATCCCATCCGT	58.66	322
MC01_17_4	39551	TTCACACCTGGCTTTGAGTG	59.873	AGTGGATTACAGCTCGTGGG	60.134	238
MC01_18_4	40661	TTTACCCCCAAACAATTTCG	59.671	AGATGGGTGCGTAAGCAAAT	59.597	328
MC01_19_4	40777	TTTACCCCCAAACAATTTCG	59.671	GTCTTCCCAAGGTACGTGGA	59.966	447
MC01_20_1	41090	TCCACGTACCTTGGGAAGAC	59.966	AGGGGTCTTGGCAGATTTTT	59.94	335
MC01_21_5	44421	CTTGTGGGAGCACTGTTTCA	59.873	AAATTGCAAGGGAGTGGGTA	59.429	192
MC01_27_1	74669	TTGGAAAAGTTTTTGGCACC	59.953	CAGCATTTTGCTGCCTTTAG	58.724	153
MC01_30_1	97188	CACAACCTCTTGGTTGGACA	59.565	CAAAACATGACGGTCAAAAGTG	60.432	256
MC01_32_1	99307	GAGCCAATAGTGAGGGTGGA	60.073	CAATGTCGGTCGATTGTTTG	59.964	453
MC01_33_1	99451	CGTTGGTTTCCAAAGTTGCT	60.147	CAATGTCGGTCGATTGTTTG	59.964	216
MC01_35_1	102419	GCAACCCTATTTACCTCCCTC	58.971	ACCAGGCGAGAAGTTTTTGA	59.853	321
MC01_36_1	108882	ATCGGCTCCACCAATGTTAG	59.955	TCCTTCCTCCAAGAGCGTTA	59.948	284
MC01_37_1	111622	GCATGCCCAAATCAAAATCT	59.907	ATTCGAACCTAGGACGGGAG	60.455	399
MC01_38_1	112211	TGGATGGTTGTCTCTGACCA	60.088	TGTGACGTGTTCGAATCTGA	58.784	247
MC01_39_1	112339	GAGGTTGTTGGGTGAGGAAA	59.943	AAGACCCAAGTTCCGAAAAA	58.669	315
MC01_40_1	112665	TTTCGGAACTTGGGTCTTTT	58.669	GAGCGTGGACCATACCTTGT	59.997	404
MC01_41_1	114012	CCTGACAAACCCTTGGAAGA	60.081	GGCGGCTCATCAACAACTAT	60.103	220
MC01_42_1	114400	ATAGTTGTTGATGAGCCGCC	60.103	ACGGAGAGGAAGATAGGGGA	60.03	319
MC01_43_1	114819	TGTTCTTCCTTTCCACCTCG	60.224	ATCAAAACGGGCCCTAAAAT	59.68	134
MC01_44_2	114962	TGTTCTTCCTTTCCACCTCG	60.224	ACATCCTTACTCGCACCCAC	59.997	388
MC01_49_1	117203	TCTAAATCGCAGCGTCATTG	59.976	TTTGATATCCGATTGCTTCG	58.721	408
MC01_50_1	117879	CGGCTTGTATGGTAACATTTATCG	61.69	GAAGATGGAAAGCCCAAAAA	59.135	115
MC01_51_1	117911	TTTTCCTTTTTGGGCTTTCC	60.393	CGATCGCCTTGCAATAACAT	60.991	289
MC01_52_1	119085	TTTCCATTTATGGAGGTCGC	59.901	CCATGTGATGTTTGCTGGAG	60.112	391
MC01_53_1	120334	GCTAAACTCGATTTCAACATGC	58.904	TCGTTTGGATCACAAAATCC	58.396	365
MC01_59_1	123391	GAAAGCAATTAGGCACGACC	59.713	TTGGGAATGACAAAGCACAA	60.088	414
MC01_60_1	123853	GGGGAGGACAACAAGATGAA	59.903	ATGTTCGTTGTTGTTTGGCA	60.011	215
MC01_61_1	130388	GTATTTCTTCGGTCCCAGCA	60.074	TCAGCATCGTCATCCCAATA	60.033	331
MC01_62_1	130588	TATTGGGATGACGATGCTGA	60.033	ATTGTGCATTAGCAGCCCTC	60.243	126
MC01_63_1	132545	ATGTCTGATGGCAAGATCCC	59.893	GAACTTGAAAGGACGGTGGA	60.088	151
MC01_64_1	138417	GAAAACCCGAGATCCTCCTC	60.015	GCCTTGAGAGCTTTGACCTG	60.134	291
MC01_70_3	152648	CACGGACTGCACGTGAATAG	60.324	CTAACAACCACGCCCCTAAG	59.626	256
MC01_71_1	155392	TGCAGGAGAGATGCATTTGA	60.504	CCTCCAATTTTGCAGGTGAG	60.626	341
MC01_72_1	155723	CTGCAAAATTGGAGGAGAGC	59.955	TAAACCCCATTGACACCACC	60.474	249
MC01_73_1	155920	CCCCATGTCACCTCTTTGTT	59.82	GCAAGGAAAATACCGACCAA	59.938	400
MC01_76_1	162678	CGTTTTGACATTGGCCTACA	59.585	TCCCTTACCGTTAGAGGTTCAA	59.994	116
MC01_81_1	179593	TTTCCTTCCCTTTGCCCTAC	60.423	GAGCTCCGTAGACTGCTGCT	59.921	299
MC01_84_1	186276	CTTTCATAATGGCCTCAGGG	59.523	ACCCCAACTGATGGTAGTGG	59.697	294
MC01_85_1	189677	GGCTTGTTGTTGTGGGACTT	60.012	CGTTCAGATGGAGCCAAAAT	60.074	360
MC01_87_2	197416	GGCTTGTTGTTGTGGGATTT	59.836	AACAGACCCGTTCATATGGG	59.67	368
MC01_88_2	197430	GGCTTGTTGTTGTGGGATTT	59.836	GCCATGGAGATGCTGTTGTA	59.679	430
MC01_89_1	201030	TTGAATCCTTTGGGTCCTTG	59.903	TTTTCCTTAAAGGGCACACG	60.103	214
MC01_91_4	210517	GCGCCCTAAGAAAACGAAAT	60.566	TAGACTGCGCAGATAGTGCC	59.203	286
MC01_94_1	222812	CGCCTCAATCAGACCTTCTC	59.95	TCGTTGGGATGCTTGTATGA	60.073	233
MC01_97_1	248272	TGCCTCACTATTCTGCACCA	60.413	GATCGAACACGCAACCTTTT	60.118	148
MC01_98_1	248588	AACCAAAAGGTTGCGTGTTC	60.015	AAAGGAGGCTTAGACCCCAA	60.068	337
MC01_99_1	249670	CATGCTTGTAATTCACCACTGA	58.701	ACTCTGATGAGCATTCGATGTA	57.449	417
MC01_100_1	250792	AAAATCGAAAATGGTCGGTC	58.882	CATTTGCAACTGCCTCAAAA	59.849	194
MC01_101_1	250814	AAAATCGAAAATGGTCGGTC	58.882	CATTTGCAACTGCCTCAAAA	59.849	194
MC01_103_1	251711	TGGGTGGGAGAGAAGTTTTG	60.081	CTTGGAAAACCAATGGCAAC	60.344	246
MC01_110_2	266868	TCGGGTAAATTTCTATCTCTCGAC	59.994	AAAGATTGTTATGCCCGACG	59.96	446
MC01_111_2	269525	GAAGGCAGAGAAAGTCCCAA	59.405	TACGTGGTGGTTGTTGGTTC	59.314	299
MC01_112_1	270469	CTACTACCCTACATTCGATCTCTTAGT	57.081	GCGGAAATTTAAGGTGAGCA	60.209	180
MC01_113_1	270704	TGCTCACCTTAAATTTCCGC	60.209	TGGACCTCCGTTTCTTTCAA	60.605	208
MC01_117_2	287860	GGTCACTGGAGGAACGATGT	59.969	CTTCTTCTTGTCCAGACGGC	59.989	285
MC01_118_2	291140	TTCTGAGTTTGATCCCCCAC	59.903	AAATTGCTTCATACCGGACG	59.96	157
MC01_122_1	327099	CTCGGTGGCTAGAAATCCAA	60.206	TGGGAGTAGCGTTGTTAGGG	60.125	188
MC01_127_1	349257	GGCGACAAAAGAAAGACTCG	59.993	GTCTACCGAAATGGCCAAAA	59.938	417
MC01_128_5	352335	TGAGCTAACAAGGGGATCGT	59.694	GCTATCAGCTGCCCAGATTC	59.946	425
MC01_131_1	372127	AGGAAGACGAACCCCTCATC	60.456	CAATCGGATTAGACGGAGGA	60.029	309
MC01_132_1	379655	AATTTGCTCTTCGTGCGATT	59.851	TCCATCCCAGAAGAAACACC	59.903	226
MC01_133_1	382179	GGAGCGTCACCGAAAAGTTA	60.249	TGGGTAATTGGGCTTTTCAG	59.931	218
MC01_137_1	407210	TCCCAAGCAAGACCCAAATA	60.439	TGGGAACCTGTTCGACACTT	60.545	395
MC01_139_5	414911	TCATAGACCGCTGCTACTGC	59.203	ATTGCCTTTGGATTTTTCCC	60.13	383
MC01_145_4	430614	GTCGTCCACTAAATCGGCAT	59.962	CTGAGGCGTTGGACGTATTT	60.132	144
MC01_146_1	434189	TCAAGAGACCATCTCCACCC	60.048	ACCCGTCGTCAAGGTATGAG	59.989	210
MC01_148_1	434943	TGCATGAAAAATCTCCCACA	60.049	TGCAAATCCTCCTCCAAATC	60.014	321
MC01_149_1	435031	TGCATGAAAAATCTCCCACA	60.049	TGCAAATCCTCCTCCAAATC	60.014	321
MC01_150_1	436628	TTGAGAGGGAGATTTGATTCG	59.254	GGCCAAATTTGAGAGAGATGA	59.259	318
MC01_151_1	436704	TTGAGAGGGAGATTTGATTCG	59.254	GGCCAAATTTGAGAGAGATGA	59.259	318
MC01_154_1	440390	TTTTCCGATTGGGTTTTACG	59.805	TCTCCAACTCCAATCTCGCT	59.95	258
MC01_155_1	440852	TGAGGAGAGATTATGTTTCCCTTC	59.971	GGGAGAGAATGAGTGGGAGA	59.18	394
MC01_156_1	440865	TGAGGAGAGATTATGTTTCCCTTC	59.971	GGGAGAGAATGAGTGGGAGA	59.18	394
MC01_157_1	441300	ACGGAGGAACAATGAAGAGC	59.288	TTCGACGTTTTTGAAGTTCG	58.939	256
MC01_158_1	441762	GGTGGAGACAGGTGGTAGGA	59.962	AGGCAATGCCAAATACAAGC	60.103	324
MC01_159_1	441950	GTCTCGAGAGCTGTGTTCCC	59.993	ATTCCATTTTGGAAGCAACG	59.938	273
MC01_160_1	443437	CCACATTCTCCCCTTGAAAA	59.903	TGGGAACCTGCTAATCTTGG	60.066	201
MC01_161_1	446348	TGAGGCTGAAATCCTTGGTT	59.67	TTTAGGTGAGCCCAGAATCG	60.206	234
MC01_163_1	459525	ACGGTTGAGACATTTTTGCC	59.978	TACCACTGTGCTATGCTCGC	60.042	268
MC01_164_1	459700	ACTAAACAGTCGCCAAAGCG	60.44	TTGCCGACACTCAAAACTTG	59.881	219
MC01_165_1	464068	TGTTGATGCTTTTCCATTCG	59.664	GATCCCTTTTCTTTTCGATGTG	59.945	286
MC01_166_1	464553	GTGGTCAAATGCGCCTAAAT	59.967	GGTCAGAAAAGCAGGTTTTGA	59.345	138
MC01_167_1	465793	TTCGGTTTCGATATTCGTCA	59.112	AGTTTCTTTGAACTCGCCCA	59.853	386
MC01_168_3	466386	CGAGGTCGGAAACACTTCAT	60.111	TAGGCTTCCACCCCTCTTTT	60.068	202
MC01_170_1	468250	GGATCGAATCCTCGTTGTGT	59.934	GGTTAGCAGGCCACTATGGA	60.096	246
MC01_171_4	471366	TTGCCCCTATGATCCATTTC	59.722	CCTTAACATGATCCGGCACT	59.955	207
MC01_172_3	472390	GCGTGAAAGAGGGAGAAAAA	59.429	TCCCTAGTTTCAGTGGGGAA	59.521	303
MC01_178_1	480171	GGTTATGAGGGAAAGGTATAGTTGA	58.923	GGAAAGAGAGAGAGTGTGGGAA	59.856	206
MC01_179_2	480259	GGTTATGAGGGAAAGGTATAGTTGA	58.923	CGTACAATTCTTCACAACCGAA	60.032	422
MC01_180_2	491973	CATCCTTCGTCCCTTCTTGA	60.187	GAAAATGTCGTCGCAATGAA	59.67	343
MC01_181_2	492035	CATCCTTCGTCCCTTCTTGA	60.187	GAAAATGTCGTCGCAATGAA	59.67	343
MC01_182_2	492050	CATCCTTCGTCCCTTCTTGA	60.187	GAAAATGTCGTCGCAATGAA	59.67	343
MC01_183_1	496468	AGCCAGTGGTGGTAATCTCG	60.134	TGCATGAAGGGTTTTTCACA	60.088	349
MC01_184_1	498210	GCGTTTACTTCAACTTCCGC	59.889	GCACCATACTTAGCTTCGCC	59.873	240
MC01_188_1	515694	CGGGACTTTTGGAAGATCAA	60.044	AATTGACCGCCATGAAGAAG	60.074	373
MC01_189_1	520252	AGACTGCAAGCTGATGGGTT	59.874	AAACATGACCATTCGCCATT	60.199	346
MC01_190_1	521147	TCCGGTTCAATATGGGGTTA	60.009	TCCTTTTTACCCTTCATCCAGA	59.939	295
MC01_191_1	527780	TCGAACAATCCATTCCATGA	59.859	GTTGCCTTCAAAATTTCCACTC	59.987	445
MC01_192_1	529779	TTCAGTATTTGGCCAGGAGG	60.066	TCACCTTCGAGTCATTTCCC	60.05	292
MC01_194_4	543049	AACCTGAATTCGATGAACCG	59.933	TCGTTACCCTTCATTGCACA	60.111	239
MC01_196_1	544584	TCATGGATGTGGAGGAATGA	59.85	ATTCGCTTCCTTTGGGAGTT	60.074	179
MC01_197_1	545463	GGAGCACGAATGGTTAGGTT	59.056	TGCAAAACAGTTATGACCTGG	58.687	195
MC01_198_1	546295	TGGATAATGGTGGGGTGACT	60.05	ATCCAACACATCCCTCAAGC	59.934	359
MC01_200_1	565740	GCATTTCGTCACTCAGCAAA	59.995	GAAAAGACATCCCTACCCCA	58.836	461
MC01_201_1	565754	GCATTTCGTCACTCAGCAAA	59.995	GAAAAGACATCCCTACCCCA	58.836	461
MC01_204_1	578899	TGAGCAGTTGCAGAGTGACA	59.293	CGGTGGACAGAAATGACCTT	59.966	204
MC01_205_2	579640	CTTTTGCAAGCATGAAACCA	59.849	AAAACATGTCTTTGGCCGAG	60.11	198
MC01_207_1	581055	CCCCCAAACAACGAGAGTAA	59.964	CCCTCCTTCCCAAACAATTT	60.159	313
MC01_208_5	584950	GTGACCGAGCTGGAGTCTTC	59.993	GTCCACCCAATCTACGAAGC	59.556	204
MC01_209_3	591960	GTTGGAGGAGGCGATAATCA	60.036	CGACAAACTTTCTATGCCAACA	60.166	312
MC01_210_1	592562	GAGATGGTACGGATTCCAAAA	58.893	TTGTACCTCTAACTTTGCGCC	59.415	305
MC01_211_1	592579	GAGATGGTACGGATTCCAAAA	58.893	TTGTACCTCTAACTTTGCGCC	59.415	305
MC01_212_1	592762	TTTGGCGCAAAGTTAGAGGT	59.883	TGAAAGTTACACGGCTGCTG	60.05	245
MC01_213_1	592785	TTTGGCGCAAAGTTAGAGGT	59.883	TGAAAGTTACACGGCTGCTG	60.05	245
MC01_214_1	592848	TTTGGCGCAAAGTTAGAGGT	59.883	TGAAAGTTACACGGCTGCTG	60.05	245
MC01_215_1	595126	ATGGGGAATTTCCTTCAACC	59.996	TCTGGCTCTTTAGACGTGGG	60.388	351
MC01_216_1	595146	ATGGGGAATTTCCTTCAACC	59.996	TCTGGCTCTTTAGACGTGGG	60.388	351
MC01_217_1	595353	CCCACGTCTAAAGAGCCAGA	60.388	AGACGTTTTGCAGGTAGAGTTT	57.262	228
MC01_218_1	596184	CTCCTCCGAAATCCAAATGA	60.006	AAAGAAAATGGAGGCGTGTG	60.11	130
MC01_219_1	596302	CTCCTCCGAAATCCAAATGA	60.006	CACAGACACCACACTCCAATG	60.055	363
MC01_220_1	596636	CATTGGAGTGTGGTGTCTGTG	60.055	GTGGGATTGAGACGCAATTT	59.939	236
MC01_221_1	598865	TGCTGTGGGTTTTTGTTGAA	60.127	AATCATAGGATGCCCCCTTC	60.117	257
MC01_222_1	598917	TGCTGTGGGTTTTTGTTGAA	60.127	AATCATAGGATGCCCCCTTC	60.117	257
MC01_223_1	599122	AAATCCAAACCAAGGGGAAG	60.159	CAAAAATTCATGCCATGCTG	60.073	423
MC01_224_1	599174	AAATCCAAACCAAGGGGAAG	60.159	CAAAAATTCATGCCATGCTG	60.073	423
MC01_225_1	599928	TGGTCAGGTGATGATTGTTTG	59.405	GCCTTGAACGTGTTGGAAAT	59.978	397
MC01_226_1	600191	ATTTCCAACACGTTCAAGGC	59.978	GCATTGCTCACAACAAGGAA	59.847	231
MC01_227_1	600292	CCGCTTCAAGACCAACTCTC	59.989	GCATTGCTCACAACAAGGAA	59.847	145
MC01_230_3	612838	TGGGCCCTATTGGGTTAAAT	60.381	TGCTACCACCATGGACAAAA	59.964	202
MC01_231_2	612859	TGGGCCCTATTGGGTTAAAT	60.381	TGCTACCACCATGGACAAAA	59.964	202
MC01_232_1	618139	GGCATCTGCTCAAGAGCTTC	60.249	CAGCAACAGAACCTGACGAA	60.025	199
MC01_233_1	621381	CGCAATCACTTATCCATCCC	60.296	AAAGGCACTCATCCATCTGC	60.226	224
MC01_234_1	622754	AAAAAGAAACTTGACCCCCG	60.324	TTTCATGGCCCAGATCTCAT	60.426	318
MC01_235_1	626804	CGTCGTTTTGACGATGGAAT	60.894	GATCGGCTAACTCCCAAACA	60.074	163
MC01_236_1	630151	AGGGTGCCACACATGTTAAA	58.9	GGCAGTGCACGTAATCTCAA	59.871	133
MC01_237_1	631536	TCGCCGGATAAAACAAGAAC	60.074	AGAGAAAGCAGAAGGGAGGC	60.096	312
MC01_238_1	636890	CTTCCCACCCCAAATACTCA	59.784	CCGGCCAACTTGATTTCTAA	60.067	337
MC01_239_1	637018	GGAAATTATGGGGATGCAAA	59.599	GACAAAGGAGGAGGAGGGAC	60.05	370
MC01_240_1	637189	CCCCTTGCTGTTGTTCTCTC	59.844	CATGGCGGTCTCAACTTCTT	60.255	174
MC01_246_4	647475	TTTTCCTCGTCAAAGGAACG	60.22	GTTGCTGCTGTCGTTCACAC	60.52	260
MC01_250_1	648504	TGGTGGTTATGGTTTTGGAA	58.719	AAAGATTCAAACTTGGGTCAGG	59.499	307
MC01_251_1	659561	TGACATTGGAATAGGGTGGC	60.723	TGCGGTGATTCTCTCCTCTT	59.95	248
MC01_255_2	665045	AATTCCTTTTGGCTTCCGAT	59.909	GGTTCGCAATAGTCGATCCT	59.154	390
MC01_256_1	669330	ATGAATTCCTGCCTGTGAGG	60.073	ACTAAGTCCATCTCGGGCG	60.225	250
MC01_257_1	673430	TGACCGACCTACCCTACGAC	59.989	TCCCCATTAAGACAAACTTGAG	58.238	300
MC01_258_1	674365	GGGAAAAACACACGCAGTTT	60.015	TGTGGGATTTGTTTTGGGTT	60.066	246
MC01_265_1	692095	GCCTGATTTGAGATTTGGGA	60.014	GTCGTCGATGGAAGAGAAGC	59.957	254
MC01_270_1	705871	GGTTGGGTTATACAAGATAGATGC	58.072	CAACTTCTCATCCCCCTTCA	60.042	321
MC01_271_1	708693	AAGCACAATTGCCGAACTCT	59.882	TATAATGCCCCGCGATACTC	59.913	239
MC01_276_4	718893	TATCGGCCAGGTATTTCGAG	60.053	GCGCCGTATTCTTCTGAAAG	59.982	184
MC01_277_1	720064	TTGTCACCTGTCCTTCTCCC	60.088	AAGTGGGAGCAAAACGAGAA	59.853	237
MC01_278_1	721669	CAAGGAGTCACGAACGAACA	59.873	CCCCCATGTCAATTCAGTTT	59.647	223
MC01_281_1	733230	TTTGACCAGTTGACCTGTGC	59.726	GGATCCAACCTGAGCATAGC	59.658	260
MC01_283_1	739001	GAATTTGACCTGACGGGTTG	60.353	CTAACCCTTGCGCACTAAGC	60.039	351
MC01_285_1	744474	CTGACAAACCAACACCATGC	60.008	GAACACTAGTCAGAGCCCGC	60.02	317
MC01_292_1	773943	AGAAGCGAAAACCTATGGCA	59.845	TACTGACTGGGTGCCAACAA	60.152	318
MC01_293_1	774165	TTGTTGGCACCCAGTCAGTA	60.152	ACGATGGATGCTGTTTGTGA	60.12	210
MC01_294_1	774823	AGGCCCAACCCATCTTTACT	59.827	GTTAGTGGGTCAGTCCCGAA	59.966	407
MC01_295_2	778149	TGCCGGCATTATTAAACCTC	59.928	CCATACCCTTTTCGGTTGAA	59.795	294
MC01_296_5	778545	TTCAACCGAAAAGGGTATGG	59.795	TAGGGTGTTACCGTGTGCAA	60.027	224
MC01_305_1	810265	GCCTGTAGAAGAGGAAAATCCA	59.725	TTGGAAGGAAGGTAACGTGG	59.964	416
MC01_308_1	811004	GTTTATGCCACACGCATGAC	60.003	TTTCAACTAATCGGGCATGA	59.112	319
MC01_309_1	812317	TCTGGACAAATTACGTGGCA	60.111	GGAGCTTATCCAAAAATTGGC	59.929	224
MC01_310_1	815140	CCATTCCGTTAGGTCTTCCA	59.926	GAATCCATGTCGAGAGGACG	60.622	258
MC01_311_1	817654	GTGAGCCTGGTATGAGGGAG	59.679	CGAGGCTTAGTTCGGTTTTG	59.876	229
MC01_312_1	819134	TCGGATCATTTTCCATGGTT	60.133	GTGTTGGCCTCCAGAAAGAG	59.844	412
MC01_313_1	820034	AGATCATGAAGATCGTGGGG	59.886	AATTCTCCACTGGCGTGAAC	60.119	178
MC01_316_1	823298	TTTTTCTCATGTGTGGGCAA	60.088	TTTGTGGCCTTGTTAGGGAG	60.103	240
MC01_317_1	823310	TTTTTCTCATGTGTGGGCAA	60.088	TTTGTGGCCTTGTTAGGGAG	60.103	240
MC01_318_1	826626	GTGACCACCACCGCTAAGAT	59.997	TCTCTCTCTGAATCTTCCGCTC	60.233	296
MC01_319_1	826647	GTGACCACCACCGCTAAGAT	59.997	TCTCTCTCTGAATCTTCCGCTC	60.233	296
MC01_320_1	826665	AAAGAAGTGATCGGCCAAAG	59.312	TCTCTCTCTGAATCTTCCGCT	58.364	261
MC01_321_1	826764	GCAACTTCATCAAATAGGGAGC	60.102	CGACATGGCAGAGAAGGTTT	60.255	366
MC01_322_1	826813	GCAACTTCATCAAATAGGGAGC	60.102	CGACATGGCAGAGAAGGTTT	60.255	366
MC01_323_1	826872	GAGCGGAAGATTCAGAGAGAGA	60.233	CTAAAGCAACACCTCCTGCC	59.875	386
MC01_324_1	826902	GAGCGGAAGATTCAGAGAGAGA	60.233	CTAAAGCAACACCTCCTGCC	59.875	386
MC01_325_1	826999	AAACCTTCTCTGCCATGTCG	60.255	CTAAAGCAACACCTCCTGCC	59.875	155
MC01_326_1	827087	GGCAGGAGGTGTTGCTTTAG	59.875	TCGCCCGTCTCATTTACATC	61.003	176
MC01_333_1	836350	TAGGTATGGAGGCTGGATCG	60.051	TCCCATTGTGACATTGAATAGC	59.829	446
MC01_337_1	842604	TGGCCATTGCTTCATTATCA	60.035	TCGCGACTGTATGTAATTAGGG	59.166	190
MC01_338_2	848810	TGAGGAGAGGAGCATGATGA	59.452	AAAGGAAGGCGTGTACTGTCA	59.788	138
MC01_346_1	858561	ACAATGCAAGGAAAGGATGC	60.081	TGTGGCAGTTGTATCTCAAAGG	60.168	383
MC01_354_1	902377	TTCATCGCATCTTTTGACCA	60.197	GGAGGAATACGCCTAAAGGG	59.924	288
MC01_355_1	910409	TGTCCTGCCACACAATTCTC	59.682	TCGATATGTCCATCCGAACA	59.883	377
MC01_357_1	912731	TCGGTCCTAGTTCGACCATC	60.073	CTTTTTGGTGGCTTTGGTGT	60.008	276
MC01_361_4	933738	TGTACCTGTTACGAAGCGCA	60.458	TCTCTTGGGCTTGGATGTTT	59.67	347
MC01_362_1	937147	CCCAAATCGCAAGGACATAG	60.46	AGGGAGAAGCCTAGGGATGA	60.169	100
MC01_363_1	938032	GGGAGGAAATGAAAAGATAGGA	58.579	ATTTAAGGCATGCAAGGACC	59.046	362
MC01_364_1	938189	GGTCCTTGCATGCCTTAAAT	59.046	TCACCAATGTGCCAACAGAT	59.967	177
MC01_367_1	953413	TGCTCAATCGGTACATCTCG	59.823	TTCAACATCACCACCCAATG	60.216	360
MC01_368_1	954043	CTACTGTCGGAAGCCCTGTC	59.867	CCGAACCAGCTCATTAATCC	59.528	312
MC01_369_1	954064	CTACTGTCGGAAGCCCTGTC	59.867	CCGAACCAGCTCATTAATCC	59.528	312
MC01_371_1	964345	TTCTGCTGGTTGCTTTTCCT	59.993	TCTTTCTGCAACCTCGGATT	59.813	425
MC01_372_1	967089	TCATCTCGCAAGTTCAATGG	59.799	GGTACGACGGTTGTTTCGTT	59.898	203
MC01_373_4	970064	GTCCACATAAGTTCTACAGGAATCT	57.056	CCCACTCTTGCTTATCCAAA	57.823	468
MC01_374_1	972328	CCCGAGCATAACAGGCTAAG	59.861	TTCTCCTTTCTTGTTCCCCA	59.641	243
MC01_381_3	981803	GGCATGTTCCCCTTCTTTGT	61.249	CATGCTCCAAGGGGTAAAAA	59.931	170
MC01_383_1	986201	TGGGCTGGAGAATATGGAAG	60.029	CCTATCCCTCCGCTCTCTCT	59.935	208
MC01_384_1	986224	TGGGCTGGAGAATATGGAAG	60.029	CCTATCCCTCCGCTCTCTCT	59.935	208
MC01_385_1	987640	AACTTTTCTCTCCGCAACGA	59.993	TACCTAGGCCGGGTTTTTCT	59.96	418
MC01_386_1	987834	CTGAAATTGCTCTTTTTCCTCC	59.372	AGTCTGGTTTGTTTGGCAGG	60.149	459
MC01_387_1	988911	TCCAATCTTATCCTCGCCAC	60.036	GTCAGTCGCCTTCTGTCCTC	59.993	445
MC01_388_1	988949	TCCAATCTTATCCTCGCCAC	60.036	AATGTGGTAGGTCAGTCGCC	59.997	455
MC01_389_1	991766	AACGGTTGTTGTCGTTTTCC	59.875	GTGGAGACCAAGGGTAAGCA	60.111	302
MC01_393_1	997738	TGGACAGAGCTGACAAGTGAC	59.035	CAAAGACGATCCTCTCCCCT	60.586	378
MC01_397_1	1008352	GAGGTGTTCGGCCATCTTTA	60.074	GGTACCGTAAGACCCAGCAC	59.478	281
MC01_408_1	1050053	CAGCTGTCAGATGGACCTCA	59.98	TGACAAAAACCTCCCCTTTG	59.942	342
MC01_409_1	1050702	CTAATTGCTAAGGCGGTTGC	59.875	GGCCCCTATGCAACACATAA	60.721	166
MC01_412_1	1077759	CAAAATTTATCCATCCTCCTCG	59.802	TCTGGAAATGCAACAATGGA	60.049	137
MC01_413_1	1079699	CTCCCAGTCCATCGACAATC	60.475	TCACCACATAGATAGCATGGTT	57.121	351
MC01_414_1	1083783	TGATGCTATTTTGAAGCCCC	60.038	TAACCGAACTCCAACGAACC	59.971	117
MC01_415_1	1086694	AACCGCGTAAGTGATATCGG	59.982	GAAAAACGTGCCAAAGGAGA	60.227	184
MC01_417_1	1093258	GGCTGGCTGTGGATAGAGAG	59.973	GAGGAATTCCGCATTTTCAA	60.016	383
MC01_421_1	1118448	CGTCTTTTGCAGGTGAGTGA	60.025	TATTATTGGGACCAACCCGA	60.009	252
MC01_422_3	1119159	TTGAGTGCACAAAGACGGAG	60.025	AAGAATGGGAGGGTGAGAGG	60.447	214
MC01_427_3	1146542	TTGCACTTCCAATACCCTCC	59.933	GTCTGCACCCTCTTCCTCTG	59.986	165
MC01_430_1	1157509	TTCATTGTAAGTTTGGGGGC	59.801	CAGCCTCTTTTTGCTAACGG	60.011	236
MC01_431_3	1161298	TAAACCCTAACACACCCCCA	60.081	CTTGTGGAGCCCTTCTTGAG	59.982	162
MC01_432_2	1184848	AGCATGAGGATGTAGTCGGG	60.096	TTTCTCGTTTCCTTTTCCGA	59.795	450
MC01_433_3	1188298	CACATCGCATATTGGTTTCG	59.953	TGCTCGGGATTTTGTCTAGG	60.206	173
MC01_434_1	1189253	TTGGCCACAACATAAGTCCA	59.964	GATTCTGGTTAGCATCGGGT	59.009	375
MC01_440_1	1194908	ATGACCAGCACCGTTAAACC	59.859	GATTCCGCCAATATGTTCTCA	59.915	331
MC01_441_1	1195976	TGTAGTTGGCCAGAACAACG	59.758	GGAGTGGATTTATGAGTGGATT	57.027	255
MC01_442_2	1198508	GAGCCCCCTCACCATTTTAT	60.152	GAGATGTCAATACGTCGGGG	60.34	232
MC01_444_3	1204718	GGCCTATAAAAGGGAGCGTC	60.061	CAAGCGAGAGGGGAGTGTAA	60.388	250
MC01_446_4	1205930	CACAGAGTCTGGTTCGTGGA	59.864	AATCTTGTGGAGGTGGAGGA	59.505	185
MC01_447_5	1206069	CTGGTTCGTGGAGCTTTGAT	60.255	TCCTACTTCCGAGCGGTCTA	59.971	433
MC01_449_1	1208556	GCACCATTATATACTAAGTTCGTGG	58.211	CCCTTGTTTGTCTACTTTGTCTCTC	59.755	267
MC01_450_1	1208589	GCACCATTATATACTAAGTTCGTGG	58.211	CCCTTGTTTGTCTACTTTGTCTCTC	59.755	267
MC01_451_1	1208653	GAAGCTTTCGTCTTCTGTTTTC	57.433	CCCTTGTTTGTCTACTTTGTCTCTC	59.755	167
MC01_452_1	1210579	CTTGCCCATGATTCAAAAAG	58.214	CTACGCCCTGTGAACCAAAT	59.993	177
MC01_453_1	1211539	TCACATCCTCATGATCCGAA	60.006	TCACATGCATTGTCTCCAAA	58.62	291
MC01_454_1	1213776	CAAATCTCCCAGTCCCACAC	60.363	TCCCAACTAAGCATGCAAAA	59.301	441
MC01_455_1	1216889	CTCCCTTGCAGAGCAAGAAC	60.134	TAACTTGGGCCTTAATTGCG	60.089	306
MC01_456_1	1217096	CGCAATTAAGGCCCAAGTTA	60.089	CCGAGGTGAGATGGTGAGAT	60.072	324
MC01_459_5	1219820	AAGACGTTAGGCCATGAAGG	59.195	CCTAGATTTGCCCCAAACAA	59.931	150
MC01_460_1	1221954	CAATGGTGCTTCCTTTGGTT	59.971	CTTGAAGGATTTGGGAAACG	59.541	329
MC01_461_1	1222341	TCAAATGAGGGATTCCTTACC	57.98	CATCACATTCGGCTCGAGTA	59.823	388
MC01_462_1	1224813	GCCACTAGCAGACCGATAGC	60.007	CAAGATGCTACTCGAAGGGC	59.978	299
MC01_465_1	1231402	GCCGATGAAGAACCAGTGAT	60.081	CCAATACGTGGGGAATTTTG	60.046	213
MC01_466_1	1232748	CACGTGTCCTACGACCAGAA	59.745	TCTTTTCCCAGTGAGGATGC	60.195	201
MC01_468_2	1239425	TTTTGACCAACGAGGTAGGC	60.11	ATTTCTTGCTTCGCCCTCTT	60.34	255
MC01_470_2	1263925	TTGTATGATTCGTGGAGGCA	60.073	CAACTCACCATCAACGCAAG	60.301	228
MC01_471_1	1269490	TTTTTATCCCAGGTAGGGGC	60.143	TGAATGGGTTAGACCACTCAAG	59.097	353
MC01_472_1	1269816	GGCTTGCCAAAAGATTACCA	60.074	GTACGGGTGGAGGCTTACAA	59.993	183
MC01_473_1	1270124	AAATCAAAGAAATGGCACGC	60.081	TCTCTTCGTGATGGAGAGCC	60.497	160
MC01_474_1	1274118	ACCTAACCCTAGAGGCGGAG	59.729	CACGTGCGGCTATTTTGTTA	59.764	251
MC01_475_1	1277043	AGATGCAGGAGAATGTTGGG	60.073	TTGTCGGCAAATCACACTTC	59.697	373
MC01_476_1	1277812	GGAAAATCTTAGGAGGATCAGTACA	59.113	TCCCTTAGGTACAAATTTCACG	58.188	287
MC01_477_1	1278016	CGTGAAATTTGTACCTAAGGGAG	59.107	CGAGTCATTTCTCGGATTTCA	60.199	329
MC01_478_1	1278028	CGTGAAATTTGTACCTAAGGGAG	59.107	CGAGTCATTTCTCGGATTTCA	60.199	329
MC01_479_1	1278444	ATGCGTTCCACGTGGTTTA	59.98	CACAACAGACCACAGAATTACCA	59.944	233
MC01_480_1	1280089	TCTATTTGGGTCGAGTTGGG	59.926	CTGCCCAAAATTTGCTTGAT	60.074	212
MC01_481_1	1280563	ATCCAAACCCAACCATCAAA	60.029	GCAATGAGCAGCGATTTACA	59.983	278
MC01_483_1	1287841	TGTTGGGATGAAAAGTCACG	59.541	TGGCTAGATTGGAGCTTGGT	59.836	119
MC01_486_2	1288458	ACAAAAGCACGGGCATACAT	60.395	CACGTGTGTGTGTGTGTGTG	59.017	336
MC01_492_1	1292370	CGTGATGGGAAATACAGGCT	59.955	CATGGGAATGAGAGAGGGAA	60.003	245
MC01_494_1	1294139	CGTGCCTTTTTCTGACCAGT	60.291	CATCAAGAAGTCGTTGGGGT	59.966	387
MC01_495_1	1294876	TGTAATCTCACCGCAGCTTG	60.011	TATCCACCCCAACCACCTAA	60.044	382
MC01_496_1	1295081	TTGTTCATGTGGGTGCACTA	58.543	TATCCACCCCAACCACCTAA	60.044	164
MC01_497_1	1299077	ACCGGCATACGATTTTCTCA	60.469	TTGATCGGTTGGTTTTAGCC	59.938	224
MC01_500_1	1304335	AGTGCCCCTTCAAAAATCAA	59.546	CGCTTCGTCTCGGACATAGT	60.419	408
MC01_501_1	1304940	TCAATCAGCACCTGCTTCAG	60.136	CCTATTTGTCCGGTGTGCTT	59.993	438
MC01_502_1	1308523	GGGTAACTGCTGCGATCAAT	60.103	CCTGCCCCAAACAAGTAAAA	59.968	343
MC01_503_1	1308922	TTTTACTTGTTTGGGGCAGG	59.968	CGGGGAATTTTTCCCTATTT	59.164	452
MC01_508_1	1330905	AGTCGTTGGGTATGAGTCGG	59.989	AGGGAAACCCTAACCCTCCT	60.178	151
MC01_509_1	1330923	AGTCGTTGGGTATGAGTCGG	59.989	AGGGAAACCCTAACCCTCCT	60.178	151
MC01_513_4	1345519	AGAGGATGAAGACGCTCCAA	59.95	GCAAAAGCAGGTTCAAAAGC	60.003	327
MC01_516_2	1363688	CCATAGGTCATGAGGGATAGGT	59.194	CAATTTTGCTCGGAAGTGGT	60.11	322
MC01_517_1	1363854	CCATAGGTCATGAGGGATAGGT	59.194	TGTTTTGAAGGCATGATGGA	60.049	391
MC01_520_1	1380990	CCTCTCCTTCTTTGTGCAGC	60.134	AATGTCGGAGAAGGGTTGTG	59.966	234
MC01_521_1	1381277	CACAACCCTTCTCCGACATT	59.966	GAAGTGAGAAATCGCCGAAC	59.82	136
MC01_522_3	1383139	AGGCTGTGCCATGAGTTTTC	60.263	GTAACTGGCCATGGTGAACA	59.42	337
MC01_523_2	1385115	CATCCTGGTCACACACCTTG	59.997	CGCTTTGACGAGAAGGAAAG	60.125	218
MC01_526_1	1396919	GGCTAAGGCATCACGAAAAG	59.845	TTGGGCCATTGTGTCATCTA	59.924	176
MC01_533_1	1419118	CGAGGGAGAAGACTAGGGCT	59.972	TTTTGCAGGATCGAGCTTTT	59.96	219
MC01_536_1	1446768	CCCATTCGAAGCCTGATTTA	60.031	TCAACCTCAAGCACTCATGC	59.992	297
MC01_537_1	1453017	AGGAGGTGTTTGTGGAGGTG	60.002	ACCGACCAAATGAACTCCAA	60.353	331
MC01_538_1	1453058	AGGAGGTGTTTGTGGAGGTG	60.002	ACCGACCAAATGAACTCCAA	60.353	331
MC01_543_1	1474714	TTTCTCTGCAACCTTGCCTT	59.993	CTCGAAGAGGTTCAACCGAG	59.982	159
MC01_545_1	1477781	GAAACCCTAAGTTTCATTCTCCC	59.395	AGCGATTTGGAGAGTGTCGT	59.874	208
MC01_546_1	1477790	CCCTAAGTTTCATTCTCCCTCTC	59.623	AGCGATTTGGAGAGTGTCGT	59.874	204
MC01_548_1	1486224	CTGGAGGGCTGAAGTTGTTC	59.844	TTCCTCCCTTTTTGTTCGAG	59.284	255
MC01_549_1	1486295	GAGGAGGAGAATGTCACGGA	60.199	GTGGGTTTTATCTTGGAGAAGAATC	60.549	362
MC01_551_1	1493059	TTGATTTAGATCGGGCCAGT	59.528	CACACACGATACCAAATCCG	59.84	351
MC01_552_1	1493628	GGTTTCCGCTTCCACATTAG	59.569	GCCTATGCTGCAAGGAGTTC	59.985	397
MC01_553_1	1494935	CGTTGGCAATATCCCCTAAA	59.789	TGGGGTGTATCGGAAAGAAA	60.301	195
MC01_554_2	1500843	TGGGTTGTCGCGTATCATAA	59.953	ACGAGGATTCTGGTTTGTGG	59.966	427
MC01_555_1	1504544	GCATTATTGGTCCCCACAAC	60.059	GCCTAGGGTGTGATAAACCTTG	59.892	438
MC01_556_5	1505005	CAACTTGATTTCAACAACCAGC	59.654	GCCAAAGGAAGTGTGCAAAT	60.118	259
MC01_557_3	1505726	ACGTTTTCCCCGCTATTTTT	59.844	CACCAATCCCATTTCTTTGG	60.162	359
MC01_558_3	1505768	ACGTTTTCCCCGCTATTTTT	59.844	CACCAATCCCATTTCTTTGG	60.162	359
MC01_559_1	1516196	TTCAAATAGCCCAAATCCCA	60.26	CCTCTGTTGGTGTTGAGGGT	60.002	262
MC01_564_1	1529393	TGTGACCACTTGTTTGGATTG	59.45	GGTCATGCAACTTTTGCTCC	60.646	241
MC01_565_1	1529480	CCATGAGGCCTGTTTCAAAT	59.933	TCTCCAGATGATTTCTCGACC	59.228	305
MC01_566_1	1529492	CCATGAGGCCTGTTTCAAAT	59.933	TCTCCAGATGATTTCTCGACC	59.228	305
MC01_568_3	1538684	TGGATTTGGGTTGCGTATCT	60.331	GCGAGTTCTTGCTGCACATA	60.165	141
MC01_571_1	1558404	GAATCTCCAGAGGAAGTGCG	59.95	TAGGTTACGATGAGGTGGGG	59.807	346
MC01_572_2	1561189	TACCAACTGTAACGCCCCTC	59.993	TTTGTGGACGCAACAATAGG	59.585	365
MC01_573_1	1563310	TTGGGCGCAAAGAAATAAAC	60.075	TCTCTTGCAACGTTTTGTCG	60.027	339
MC01_574_1	1564910	GTGTAACGCGCCGTATTTTT	60.027	CTAATTCTAAAACCCCGCCC	59.802	266
MC01_575_1	1566012	ATGCCATCGGTTTTCACTTC	59.939	CATTCCTGACGGTGACAAGA	59.676	370
MC01_579_1	1571696	TCACAACCTCATGATCGGAA	60.048	CATGAAGGAAATGTGGCAAA	59.518	243
MC01_580_4	1571707	TCACAACCTCATGATCGGAA	60.048	ACATGAAGGAAATGTGGCAA	58.976	244
MC01_582_1	1573721	AAATCTCTCAACCCCACACG	59.966	CAACCAAAGGTCATAAATCTCC	57.608	199
MC01_583_1	1574762	TGGAAGGATCACTTTCGCTC	60.34	TAAAATTCAGCCATCGAGCC	60.175	218
MC01_586_2	1580525	TGTGGTTCTAATTGGGCCTC	59.933	AAATCAAAGAGAGGGAGGGG	59.508	119
MC01_587_1	1585400	TGGAAATCGAAGGAAAATCG	60.009	GAGAAAACTTGAGACATGGCAA	59.359	218
MC01_588_1	1585578	TGTTCTTGGATTAGGGCCTG	60.066	GAACCTATACGACACTTGAGTTACCA	59.897	407
MC01_589_1	1586136	ATGTGCATGGTACATGGGTG	60.12	ATATGCACCGCACGTGTTT	60.011	228
MC01_590_2	1586632	CCAGTGATGCGGTTAGTGTG	60.175	GGCAAAGAACGTCTACCCTG	59.734	224
MC01_599_1	1608448	TCTTTAGGTGTTTGGGGTCG	59.964	AGAGAAAGTCGTGGCCTTCA	59.989	288
MC01_600_1	1608701	TGAAGGCCACGACTTTCTCT	59.989	GAAAGGATGTTGGAGGCTGA	60.195	101
MC01_604_2	1616810	TGATGGGAATGGGGTAAAAA	59.988	GGCATCGAACGACTCCTAAG	59.836	257
MC01_605_1	1618470	TCTGCGGGTTTCTCTCAAAT	59.813	AGGCTCTGGACCGAGATGTA	59.827	290
MC01_606_1	1621647	ACGGAAGGCATAGTGAAGGA	59.694	AAGAATGAAACCGCGACAAT	59.574	227
MC01_607_1	1623015	CCACTTTGAACTTTTCTCACCT	57.52	TTCATGCTTACCAACGTCTCA	59.332	430
MC01_608_1	1624679	TGATTCACATAGTTTGGGCG	59.542	CAGTTGAGCTAGGTTAGGTTGACA	59.876	192
MC01_609_1	1626669	CAAATATTCCCACTCTACACGTTG	59.828	TGTTGCAATAGTTTGGGATCG	60.871	263
MC01_610_1	1632651	ACCCAATTTTCCCATTCACA	60.029	TCCCATAAGCTACGACTGATTG	59.248	414
MC01_611_1	1633374	GAGAGAAAACTAAGTCTAGCCGTTT	58.057	TAGTGCAAGCGTACACGGTC	59.935	436
MC01_612_1	1634784	AAGGAAGGTTCGTTGGTCTT	57.762	TCTTTTGTTTGGTTCCTGCC	60.088	309
MC01_616_2	1639194	ATTTGGTAGATCCCGAAGGG	60.145	TTGGTGCATAGTTTCAGCTTG	58.978	419
MC01_617_1	1650258	CCTGCGCTACATCCTCTTTC	59.978	ACCATGCTCACGAACCTACC	59.997	248
MC01_619_1	1660554	TCACGTGAGTTTCCATGCTC	59.837	TGGTGTTGAAGGAAGGAAGG	60.081	112
MC01_625_1	1673323	TACGTGCTGAGTGCAGAACC	60.056	CTGTTGTTGTCACCATTGCC	60.008	474
MC01_626_1	1674919	CAGCCCCAAATTTTCTTCAA	60.046	ATTTGGTGGATGCGAGGTAG	59.955	340
MC01_628_1	1682140	AGACCGTTGTTCGTTATCGG	59.993	CATTGGGTGAAACCCTTTGT	59.688	230
MC01_629_1	1688504	TTTGAAGTCCCTCACTTCGC	60.375	TATGTTGCCTGCATTCTTGC	59.839	325
MC01_631_1	1693806	CCCTAATTACCACATTCTTAGTGG	58.12	CAAATTTTTGGGATGACGAC	57.916	237
MC01_633_1	1694661	AGGCAAGTAGAAAGCCACGA	60.015	CCGATTTCATCAGCGAGATT	60.177	219
MC01_639_1	1698827	CAGAGAGCGATAACGAGGAA	58.201	AGGTTTTTCGTTTGGTGCCT	60.884	247
MC01_640_1	1698993	GCAAAGATTTCACCACCGTT	59.978	TTCCACCCATTGTTTCTTCC	59.767	379
MC01_641_2	1699139	GTACTGCTCGGAATGTCGCT	60.428	TTCCACCCATTGTTTCTTCC	59.767	180
MC01_646_5	1705368	CGAAACAATGTCTGCGAAAA	59.849	CTTGCATGTCCATTGCATAA	58.145	169
MC01_649_1	1716624	GGTGTTGTTTGGAGGCTGTT	60.012	CAACCCAAAAACCCTTACGA	59.833	143
MC01_650_1	1717633	TCAAGGAATCCCAATTCCAA	60.244	CCACACTCGGATGGAAAAAT	59.79	235
MC01_651_1	1717771	ATTTTTCCATCCGAGTGTGG	59.79	ACAGAAGCAAGAGAGGAGCG	59.891	305
MC01_652_1	1717972	CGCTCCTCTCTTGCTTCTGT	59.891	AGCCAATAAGGGAGGTCGTT	59.962	183
MC01_653_1	1718244	ACGACCTCCCTTATTGGCTT	59.962	TTTGCTACCCACTTCAATTACC	58.188	161
MC01_657_1	1722843	TCGTCTCTCCATCTTGGCTT	59.95	GGAATAGATTGGGTGGGGTT	59.881	108
MC01_658_1	1727787	TTTCACATGCCCAACTTGTC	59.547	CAAAAGTCAAATGCCCACAA	59.561	321
MC01_659_1	1729459	ATGGCTGCCACTTTAACGAC	60.14	ACCTCGACAACCACTTTTGG	60.005	136
MC01_660_1	1730611	GCTTCTTGGTGCCTTACTCG	60.015	ACGTATGTGCCCCTAGTGCT	59.644	433
MC01_662_1	1755256	GTCCCTGCAAAAATCTCAAAAG	60.109	TGGATACATGTGAGCCGAAG	59.673	155
MC01_663_4	1757464	CGTTTTGCAAGCAAACTCTG	59.65	CTCACCACTTCCCACTCGTT	60.151	279
MC01_666_5	1758845	TACCCTTTTGGAGATGCTCG	60.206	AGCATTAGGCTCAAGGTTGC	59.481	243
MC01_667_1	1760058	TGCATAATTGTTCCCCCATT	60.016	TTGAGACATGAAAAAGGCCC	60.051	168
MC01_674_1	1782476	CCTCCTTGTCACTCTGAGCC	59.986	CAATGATGATGATGTGGCCT	59.327	318
MC01_675_1	1782730	TGACCCGGTTTCTTACATGC	60.894	TCGTGGTCATTGCCTAAACA	60.111	373
MC01_678_1	1785012	TGGTTGTGCTGGCTAGAATG	59.864	AACATCGACGAAACCACCTC	59.973	414
MC01_680_4	1789649	TACTCCCCAAGCTCCTTTTG	59.308	ATGATTGGGTTCGTTCTTGC	59.939	115
MC01_681_1	1790576	GCCGCCATGTGTATTTTTCT	59.967	TCATCATTCGACCACACACA	59.492	265
MC01_686_1	1806042	GGGACTTGCTGGAGAGACTG	59.986	ACGAACGAGAATGAGCGTTT	59.882	314
MC01_687_1	1806174	GGGACTTGCTGGAGAGACTG	59.986	ACGAACGAGAATGAGCGTTT	59.882	314
MC01_691_1	1815129	GCCTTTCAAATTGACTCACATC	58.697	GCACTGGTATCATATCATTCACCT	59.294	240
MC01_692_4	1819429	AGGCAAACACACAGCACAAG	59.946	TCCTTGGCGTCTTTCATCTT	59.813	318
MC01_700_1	1833776	AACAAGCGATTGCAGTTTCC	60.257	AGATCCCGACGCTGAAATTA	59.668	138
MC01_701_1	1838762	TTCCTAGAATCGATCCCGTG	60.029	CGCCCCATGAACATACTTTT	59.823	474
MC01_702_1	1839281	TAGAGAATTCGTGGGGATCG	60.029	CCTTTCCCCACCACCTAAAT	60.046	283
MC01_703_1	1840456	CCGTGCTACAAGAAAGCACA	60.05	CAGCAGGCCTCATCTCTCTT	59.703	111
MC01_704_1	1840582	CCGTGCTACAAGAAAGCACA	60.05	TCTACCCTTCCTTCTTGGGC	60.569	266
MC01_705_1	1840633	CCGTGCTACAAGAAAGCACA	60.05	TCCCAACTCTACCCTTCCTTC	59.562	273
MC01_706_1	1842866	CCTGAGTTTGGAGAAGTCGC	59.989	AAACACGAAGAGGCACGAGT	59.914	208
MC01_708_1	1847702	GTTTGAGGCGTTGGACGTAT	60	ACAGACCCAGGATCGTTCAC	59.969	305
MC01_709_1	1850678	GTTGGTGGTGTGTTCTGGTG	59.89	TGTGCGAAGAACGAAAATTG	59.849	416
MC01_711_1	1852509	TTGGTTTGGACCTGTAGGGT	59.304	TAGCAACAAGGATTGGGGTT	59.429	103
MC01_712_1	1853056	CCGACATTATTTGGGAAACG	60.181	TTTCCTCCATACCAGCCAAC	59.933	190
MC01_713_1	1870648	GAGTTGTGTGTAAGGAACACTTGAA	59.653	TTGGCACGCATTGAGATATT	59.14	400
MC01_714_1	1871406	CCCCGAAAGAATGGTAATCA	59.756	ATGGTCGGGGGTTTTTAGTT	59.571	327
MC01_715_1	1871491	AGCTGAAGAGCGAAAGTTTGA	59.392	ATACCTCCTTGTCGCATGGT	59.434	198
MC01_716_3	1871625	CCATGCGACAAGGAGGTATT	59.955	TTGTCAATTTTCCCCTTTGG	59.772	316
MC01_717_3	1871673	CCATGCGACAAGGAGGTATT	59.955	TTGTCAATTTTCCCCTTTGG	59.772	316
MC01_722_1	1885596	TCATGACCCCAAGGAATTGT	60.173	TTCTTAAAAGTACGCGCTCACA	60.075	237
MC01_723_1	1885863	GTGAGCGCGTACTTTTAAGAAA	58.767	ACCGAACTGGGAAATCACTG	59.966	360
MC01_726_1	1893913	ATTGGATCTTGAATCGTCGC	60.043	GGCCTCCAAAGGTAACTTCC	59.94	360
MC01_727_1	1894092	GAGGAAGTTACCTTTGGAGGC	59.227	ATTTGGGTCATTGGTTGGAA	60.029	151
MC01_728_1	1894107	GAGGAAGTTACCTTTGGAGGC	59.227	ATTTGGGTCATTGGTTGGAA	60.029	151
MC01_729_1	1894575	GGTTGGTCAGCTGGTTTCAT	59.973	GGTGAGGACCACAAGGATTG	60.363	418
MC01_730_1	1894743	TGTGCACCAGTTTCCACTTC	59.726	GCTAAGGTGAGGCTACGACG	60.037	423
MC01_731_1	1897216	GAGACCCACAACCAAGCAAT	59.973	AGGCACTTTGGCTGAGAAAA	59.993	212
MC01_732_1	1897727	TGAACTCAATCAAGGAGAAGCA	59.993	ATCCAAAGATGAGGGCATGT	59.366	174
MC01_733_1	1897803	TGAACTCAATCAAGGAGAAGCA	59.993	GGACACATTGGACATGGGTT	60.497	306
MC01_734_1	1897957	TTTGGATCCCAACATTTTCC	59.599	GGACACATTGGACATGGGTT	60.497	139
MC01_735_1	1898613	CATCTGAGGGGAAGAATGGA	60.003	TAAGCACATCACGCAACACA	59.902	123
MC01_739_1	1916927	TTGGCACTTATCACAGCAGC	60.019	GAAGGGGAGACAAACGTTGA	60.088	128
MC01_747_1	1933833	GGCGCAATGTCAAAAGAGAT	60.221	AGGATGCTCCTTCTCAAGCA	60.096	305
MC01_748_2	1934946	GAACCCTGGGTCACTTACGA	59.966	CTGGACGTATCTCCCCTCAA	60.065	294
MC01_749_2	1937167	CAACCTCATTGATGGGCATA	59.35	AACCACAACGGCAGCTTAAT	59.637	333
MC01_750_1	1937379	GGTGTCCACGTAGAACTCGAA	60.164	AACCACAACGGCAGCTTAAT	59.637	189
MC01_751_1	1937390	GGTGTCCACGTAGAACTCGAA	60.164	AAAACCACAACGGCAGCTTA	60.669	191
MC01_752_1	1937541	ATTAAGCTGCCGTTGTGGTT	59.637	TGCAATAGAAAACGGAGGATG	60.081	391
MC01_753_1	1937559	ATTAAGCTGCCGTTGTGGTT	59.637	TGCAATAGAAAACGGAGGATG	60.081	391
MC01_754_1	1939344	CGAAAACAACGAGCTGACAA	60.027	TACTGCTGGCAAGGTGACTG	60.049	230
MC01_755_1	1939428	CGAAAACAACGAGCTGACAA	60.027	TACTGCTGGCAAGGTGACTG	60.049	230
MC01_756_1	1939564	CAGTCACCTTGCCAGCAGTA	60.049	GGAGATAATGACCGACCAGC	59.513	306
MC01_757_1	1942282	TTCCCATAGCAAGGTTGGTC	59.933	TCTTATTTTGGAAGAAGCAGGC	59.864	296
MC01_758_1	1943100	CAATTTTTCACGTGCCAATG	59.969	TCCTGCAGGTGTCTCTGATG	59.98	407
MC01_759_1	1943707	TCGTTGATTTACCCCCAAAA	60.16	CTTGTCGCCTTAAAGTTCGC	60.018	303
MC01_761_1	1944557	TCCAGTTGGCACAATTCAAA	60.088	TGCTAGGTTCGCCTCTGTTT	60.015	315
MC01_762_1	1948151	CCATCATATTGACCCAAGGC	60.155	TGTAAATGCTTCGACTCCCC	60.074	339
MC01_763_1	1950051	TGATGCAAATCTGGGTCAAA	60.049	TCATCTGTGAGCCGTCTCTG	60.138	261
MC01_764_1	1951459	CAAATAACGAGCGCCAATTT	60.095	TTTCCTCCAATGACCAGTGA	59.059	468
MC01_765_1	1956750	GCCGCCAACTTATGATGAAT	59.929	TTCAATCCGGCTTCAAAATC	60.016	401
MC01_766_1	1957201	TTGAAGCCGGATTGAAGAAC	60.192	CCCTCGTTTCTTTCCCTTTC	60.046	280
MC01_767_1	1974454	TGCATAAGATGGACATTACCAC	57.512	TCACGTAACTTCCCACTCCC	59.966	285
MC01_768_1	1974555	TGCATAAGATGGACATTACCAC	57.512	TCACGTAACTTCCCACTCCC	59.966	285
MC01_776_1	2010347	TCTCCACACACTTGCTTGACA	60.494	TGAGATTTGAGAGGGATGGG	60.003	336
MC01_777_1	2013253	TTTTTGAGAGAATCGGTGGG	60.044	TATTGCAGGGGAGTGAGAGG	60.21	127
MC01_779_2	2018855	CCTTCGTGGTTTATGATCCC	59.244	CAGTCAATGATGAGCCATGC	60.233	354
MC01_780_2	2020128	AGTCATCTCTCTGGCCTCCA	59.945	GGGGACTCTTCTTTTGGGTC	59.912	344
MC01_781_5	2020272	GCAGTTCCTTTCTCCAATGC	59.82	TCCGGTACCTATGCACAACA	59.988	348
MC01_784_1	2029627	AAGCAAACTAACGCGAAAGC	59.674	AGGTTGAAGTGCGTTTTTGG	60.147	425
MC01_785_1	2030455	TCCCAGCGTTTTCTCAGTCT	59.989	TGCGCCTGTTTAAAATGTTG	59.742	353
MC01_787_1	2034138	CGCCTTTTGCTATTTACGGA	60.218	ACGGTGGCAGGAGTATTCAC	59.997	420
MC01_790_2	2039466	GCCACAAGCAAAAGGTCATT	60.118	TTCTACCGTCGTTCCGTTTC	60.11	445
MC01_792_5	2041186	TTCTTCAACGGTTTTCACCC	59.948	ACGTGGGGTTTTTCCTTTTC	60.2	221
MC01_796_1	2061599	GCGGAGGGAGAAAGAAAAAG	60.312	ACACCTGAGTGGGAGATTGG	59.962	438
MC01_798_1	2075837	TCCTTGTTCATTTTGTGCCA	60.088	GTGAAAAAGTGGGTGCGTTT	60.015	322
MC01_803_4	2089280	TTCGGGAGGAGAGCTGACTA	60.088	GCTAGCAACACGAAACAACG	59.536	250
MC01_804_2	2089326	TTCGGGAGGAGAGCTGACTA	60.088	AAATCAGCACCGACAAGTCC	60.119	288
MC01_807_1	2109469	TTGGACACAGTGCCATGAAT	59.967	CATGCCCTGTGTTCCTTCTT	60.111	257
MC01_808_1	2109657	GAAAGAAGGAACACAGGGCA	60.232	ATTTTCGATTTGCATGCTCC	60.045	328
MC01_817_1	2145821	TTCCTATACCTTAGGCCGGG	60.285	CATTAAACGCCACAAATCCA	59.42	405
MC01_818_1	2146328	ATACTGAGCGATGAGCCTGC	60.535	AGCTCCTGTTTCTTTGTCGC	59.621	285
MC01_819_1	2146692	CCCTCCACGAAGATGTCCT	60.056	GAGCTCCGACCATGTGTTTT	60.119	245
MC01_820_5	2152420	TGAAGATCCACCTCTCCACC	60.048	GTATCCTCGAAAGCAGGACG	59.836	159
MC01_821_1	2158525	ATTGCAATCCAGTAGTCGGC	60.103	TGTTCCCATACACCTGAACCT	59.318	378
MC01_822_3	2161381	AGATGGAGGCGATTGAAGTG	60.218	GTCAGCATCCTGCCTAAAGC	59.985	338
MC01_824_1	2162475	TCAAGCAAGTTTGAGGCACA	60.574	GAATGCACGTTGCTTGATTG	60.265	252
MC01_825_1	2163726	AAAATCATCATGTTCGGGGT	59.105	TCAATGATTTCCACGACAGTG	59.556	326
MC01_826_1	2164579	GGACCTTATTCACGTCCACA	58.415	ACGAAGAAGGAAGGAGGAGC	59.957	327
MC01_827_1	2164691	CATTCCAACCAAAAGGTCGT	59.83	ACGAAGAAGGAAGGAGGAGC	59.957	100
MC01_828_1	2164951	GCACCAAGTTGCCATCCTAT	59.962	CCTAAGGCACAAATTGCAGC	60.772	153
MC01_829_1	2166683	AATTTGCTGCGGATCTCTGT	59.843	TTCCAATCCCCATCTCTCAG	60.003	238
MC01_830_1	2166993	TGAGAGATGGGGATTGGAAG	60.003	GCTCTTGCACAAAAGCATGA	60.142	307
MC01_831_1	2167023	GCGGACCCAGCATTTTATTA	59.928	GCTCTTGCACAAAAGCATGA	60.142	243
MC01_833_2	2190224	GGTGGTTTGCTCGTGTGTC	60.154	CGCACAACCAAGTATTTTTCC	59.505	120
MC01_835_5	2196712	AATGGACATGTTGTGCCTCA	59.967	TAGGATCCATCCACTCGCAT	60.448	442
MC01_837_1	2206570	TTCAGGAGGGGGTTTTCTCT	60.045	GAGAGGAAGTGCTTTGCCAC	59.997	212
MC01_838_1	2207008	TGCAACACCATTACACCACC	60.287	TTTTGGTTGCTAGTAGCGTGA	58.644	181
MC01_839_1	2212001	GCTGCGGGTTCGTAATTAAA	60.095	AATAGTGGAGGAGTGGGGCT	59.957	224
MC01_840_1	2239404	GGGTGTTGTTGGATGGTAGG	60.088	TGGCCATAAATTGTGTGCTC	59.548	258
MC01_841_1	2241433	CATTGAGCACATGCAAAACA	59.28	GGATCTCGAATCTTTGTCGTG	59.685	245
MC01_842_1	2243497	CGAGCTTTGATTTGGGTGAT	60.074	GGCTTTTTGGCCGTTAAACT	60.47	166
MC01_843_1	2243697	AGTTTAACGGCCAAAAAGCC	60.47	TTACCCGCCGCTATTGTAAG	60.109	395
MC01_844_2	2248511	CCCTTCGAGTGTTCATGGAT	59.927	CGATGACATGTGTACTCGGG	59.984	343
MC01_848_2	2258104	TTTTAGCATGCAACAGCGTC	60.021	AAACATCACAAAACCGCACA	60.011	386
MC01_861_1	2289209	CTGGGGCCAATACTACGAGA	60.088	TTGGAAGAGGAGGAGAGCAA	60.065	412
MC01_862_1	2289327	AGGCAGGACAACAAACAAGG	60.149	TTGGAAGAGGAGGAGAGCAA	60.065	261
MC01_866_1	2330595	TTCCCACATACAGTGCCAAA	59.964	CAATCCACCCCACAATCTTC	60.173	348
MC01_869_1	2341372	GTGAAAGGGAGGGGAAAGAG	60.045	GTTTTTGGTCGCTTAGTGGG	59.609	204
MC01_870_1	2342410	CTTTCCTCGGCAAGTCATGT	60.255	GTTGTACGAGGGAGGGGTTT	60.225	281
MC01_873_1	2366094	AAGGACCCAAATGGTTAGATCA	59.704	CCATTTGAGAAGACCGAACAG	59.72	351
MC01_874_1	2366369	CTGTTCGGTCTTCTCAAATGG	59.72	ACCGATTCTAGCCCAGTGAA	59.694	235
MC01_875_1	2367244	TTGTGGGACCTAACTCAATCA	58.062	TCGCCGACCATAAGATTTGT	60.469	480
MC01_876_1	2370606	GACCTCACCCCAAATGTGAC	60.223	TGGGGTTTCTTGGGGATATT	60.37	316
MC01_877_1	2370950	ATATCCCCAAGAAACCCCAC	59.881	TCTCTCCACTTTCATTTTGGG	59.157	209
MC01_878_1	2374482	CCCCTTTGTCACACACTCCT	60.002	CCGGTCAGCTTCGATATGAT	60.059	299
MC01_879_1	2384038	GAAGAAGCAAGGGAAGAGGG	60.319	GGGAATTGGCCTATTGGTTT	60.02	154
MC01_880_1	2407004	AAAATTGGTATGCGGCTCAC	59.967	TGTTCGTTTTGACTCCCACA	60.128	415
MC01_881_1	2410782	ATACGCAGGCCAACCTATTG	59.982	TTCATCAAGCAGGGGAAATC	60.014	273
MC01_882_1	2411793	TTGATATGCATGTCCGATACAC	58.389	TGAGGGGTAGTTCTTGCAATTT	60.001	307
MC01_883_1	2413876	TTCCTCTGTCCCAAGTCCAC	60.088	GGGAAGTTGCCTTGAAAGAA	59.288	330
MC01_884_3	2422353	GGATCGTCTATCCGATCTGC	59.616	TTCTTCTGAAGCGAAGGAGG	59.688	103
MC01_889_1	2460308	TCCTCCTTCATTTTCAACGC	60.192	GTACCCATCCCCCTTCATCT	60.015	285
MC01_891_3	2463421	TTTCAAGCTAGTCGAGGCGT	60.154	GTGCCATTGGACTCGAAGAT	60.081	360
MC01_892_3	2464704	CTCGCTCCCTAGGTTCACTG	60.005	TCGGCGTACATCACCTAACA	60.134	257
MC01_893_1	2472658	AGAAGAGGACATGAGGCGAA	59.95	TTTTTCAAACCCTCCACTGC	60.088	230
MC01_894_1	2472712	AGAAGAGGACATGAGGCGAA	59.95	TTTTTCAAACCCTCCACTGC	60.088	230
MC01_895_1	2472796	GCAGTGGAGGGTTTGAAAAA	60.088	GTCCACGTGGCAATAGGATT	59.82	272
MC01_896_1	2472811	GCAGTGGAGGGTTTGAAAAA	60.088	GTCCACGTGGCAATAGGATT	59.82	272
MC01_898_1	2487426	CGCCCGTGAAATGTTTAAGT	59.996	GAAGAATCGAGGCTCCTCCT	59.919	258
MC01_899_1	2487671	AGCCTCGATTCTTCCGAGA	60.042	CGAGAGAAGTGATTGAGGGG	59.797	173
MC01_900_1	2487766	CCCCTCAATCACTTCTCTCG	59.797	TCCAAGAGTACAACCCAGCC	60.111	262
MC01_901_1	2489672	GAAACGGAAACGCTACCAAA	60.11	GGTGGAATGATCCACGTTTT	59.653	447
MC01_902_1	2489907	GGATCATTCCACCAAGTCCA	60.725	ATGCCTTCTTTGACCACCAC	59.973	232
MC01_903_1	2491043	CCAAACGAGTTGGTCTCCTC	59.697	GCACAACCCATAGGCAAAAT	59.829	349
MC01_904_1	2491133	TGGATTTTTGTGATGGGACA	59.75	GCACAACCCATAGGCAAAAT	59.829	158
MC01_905_1	2493282	TTGTTTTTACCCCCAGGTTG	59.696	GACCACAGACCCCGACTAGA	60.112	296
MC01_906_1	2495199	ATGCTCATATTGGTTTCCGC	59.929	ACATCCCACCAATGCAAGTT	60.24	221
MC01_907_1	2502585	GCCATACAACCCTCTACCGA	59.955	GACAACGTCAGCTAATGCGA	60.019	397
MC01_913_1	2532426	AAATGATTGGGGTGAACCAA	60.029	AGCACTTGTCCCTGTTTTGAG	59.386	314
MC01_914_1	2533195	CTTTCGTTTGCTCTTACCTTTC	57.41	GTCGGGACATGGTGAGAAAT	59.786	298
MC01_915_1	2539992	TGGAGCCAGTGTGACTTCAG	60.022	TTTGCCCGTTAATGTTAGGC	59.964	300
MC01_916_1	2540116	GCCTAACATTAACGGGCAAA	59.964	GCACAATCAAATTCATGCAG	57.7	134
MC01_919_1	2555400	TTACCATGAACCCGAGGAAG	59.926	TGTCAAAAGCAAAACGTTCG	59.888	166
MC01_924_1	2595910	GCTGTTTTCGAGTTTTGCAG	58.701	ATGGTTCTGCCTGGATTCTG	60.073	334
MC01_925_4	2596290	CCAACTTTGACATTGCCCTT	59.971	GGTTCGACTTCAGGAACCAA	60.088	132
MC01_927_1	2607673	AACCCAAACTAACCCAACCC	59.955	AGAAAAAGGGAGGTGGGAGA	60.045	309
MC01_928_1	2609418	TTCTCTTACGGGTGCAAACC	60.11	CTCATCCCTTGTTGCCCTAA	60.066	416
MC01_931_1	2615750	GGAGGTCGTGGTTGTCAGAT	59.969	TGAACCTCTGACGTAGGTATGAC	58.266	192
MC01_932_1	2616874	GGAGGAGATTGGGTTTGGAT	60.133	GGAAGACTGGACGTTGTCCT	59.153	333
MC01_933_3	2619737	GTCGTTTCATGGGCTGCTAT	60.103	AAACCCGGGGTATAAAACCA	60.285	220
MC01_935_1	2631358	CTTCACGGATGTGGGTCTTT	59.966	TTTAAAGTGGGCCTCCTTGTT	59.987	424
MC01_936_1	2635345	TGATCGGCTACTTTGTTTCG	58.917	CGAAAAGGTCAAATCCTCCA	60.044	297
MC01_937_1	2644080	TCCCCCTATCTTTGAAAGCC	60.391	CACCAACCTACCTTGAAAGCTC	60.165	186
MC01_938_1	2644416	GAGCTTTCAAGGTAGGTTGGTG	60.165	CCAGCTTCCCATGTGTTTTT	59.971	351
MC01_939_1	2646901	CCATATTTCTTTCGACCCCA	59.756	ACTATGCGCCTGATGCTTTT	59.873	451
MC01_940_1	2653612	CGACACCTCACGAGTCACAT	59.738	CATCCCGTGACGTGGTATAA	59.272	135
MC01_941_1	2656434	AATGAAGAGGCAAACGATGG	60.074	AGAGGTGAGACAGAGAGCCG	59.732	340
MC01_942_3	2661306	CGGTCGGTGGTTAAGTCAGT	60.028	ATCCAGTCGGTCGATCAGAG	60.223	299
MC01_944_1	2663281	GGCGTTGTGTCTTTGTGAAA	59.74	GAGGGAACGAAAGAAAAGGG	60.046	399
MC01_947_1	2665592	GGGGAGAGCCTATATGGGAG	59.881	GACCCACTGCAAGAAGGAAA	60.232	236
MC01_949_2	2667992	TACCAACTGCAAATGAACCG	59.585	CGCAAGAGCAATTCAAGATG	59.566	242
MC01_950_2	2668007	TACCAACTGCAAATGAACCG	59.585	CGCAAGAGCAATTCAAGATG	59.566	242
MC01_952_1	2672460	AAAACTGAAATGGAGCCTTCC	59.585	GAAATAAAGGTGTCTACCTCTTCCA	59.151	282
MC01_957_1	2682841	CCCAAGTTCAAGTCATGTCTCA	60.149	ACCAATGTGCCAACTCCTTC	59.973	152
MC01_958_1	2684880	ACTCGCTACACGAGGGAAAA	59.875	GAGTCGGTCGATCGGAGTAG	59.827	245
MC01_959_1	2684918	ACTCGCTACACGAGGGAAAA	59.875	GAGTCGGTCGATCGGAGTAG	59.827	245
MC01_960_1	2691724	GCAGACAGCAGATGCAAGAA	60.296	GCCTGTAGAGCCCCTCTCTT	59.979	304
MC01_962_1	2696427	CTTGTGGTGCTGTTGTTGCT	59.946	GCTAACAAGTCCCCGATACG	59.592	277
MC01_963_4	2699535	CAACTATAGGTTGTACGAGAGAAATGC	60.747	ATGAGTCCTCCGAACACCAC	59.969	303
MC01_964_4	2699585	CAACTATAGGTTGTACGAGAGAAATGC	60.747	ATGAGTCCTCCGAACACCAC	59.969	303
MC01_968_1	2715386	GGATTTCTCCAACAGTCCCA	59.903	ACTGTAGAAATGATGCCCGC	60.103	443
MC01_969_1	2715917	AGCTGACGAGCACCTACGAT	60.043	CATCCAGCACGATCTTCAAA	59.799	242
MC01_975_1	2729232	CCCCCTCTTTAGATTCTCCAA	59.536	GCGGGACATTTAAACCAAAA	59.81	301
MC01_976_1	2729683	AGTATCAAAGGCTGGGTTCG	59.195	ATTCTACCTTGCCAAAGCGA	59.845	245
MC01_979_1	2733050	TATTTTGTGGGCACGTTTGA	59.969	AATAGGGACGGAGGAGGCTA	60.053	204
MC01_980_1	2743386	GGGTCTACCACCGTTTCTGA	59.966	AGTCTTGGCCACCATTCAAC	59.973	301
MC01_981_1	2746549	TGGAAAAGGAGAAGAGGGAAA	60.166	GTGGAGGACCGAACTCAAAA	60.088	234
MC01_984_1	2757957	GCAAAGGCAAAATTGAAACC	59.569	GCCTTTTCCTCCATCCCTTA	60.391	294
MC01_985_1	2758078	TAAGGGATGGAGGAAAAGGC	60.391	TCACGAGGGAATGAAAAAGA	58.27	203
MC01_986_1	2758474	GCTTAAACCACACAACTTGCTTC	60.215	CGTCTGTCAGCCTACCAGTG	59.487	358
MC01_987_1	2758731	CACTGGTAGGCTGACAGACG	59.487	AACGATCCCAAATTGAAGCA	60.448	320
MC01_990_1	2759760	TTGTACATACACTCGCATCAGTAG	57.136	TGAGAGGGGTGCAAATATGA	59.075	223
MC01_991_1	2760039	TCATATTTGCACCCCTCTCA	59.075	GGATCAATCTCGAACATAGCTCA	60.596	379
MC01_994_2	2765313	CTTCCCCAAACATGCTCATT	59.933	TGAGCAACTTGCACTAGTCACTAAA	60.506	207
MC01_995_2	2765333	CTTCCCCAAACATGCTCATT	59.933	TGAGCAACTTGCACTAGTCACTAAA	60.506	207
MC01_996_1	2766658	GGGAGTTTGGTCTCTCTTTCC	59.173	TTGGCCACCAACTTTTAAGG	59.968	153
MC01_997_1	2767874	TGAATTCGAATCCTCACCCT	59.483	GTTCAATAGATGGCGGATGG	60.296	487
MC01_1000_1	2789828	TATTTTTCCCACCAACCCAA	60.024	GACCCCAAGCCTTCCATTAT	60.152	129
MC01_1001_1	2789973	TATTTTTCCCACCAACCCAA	60.024	CAGCGGGCAGAAATAAGAAG	59.975	337
MC01_1004_1	2793480	CCTTAAGAGTTGGACTTACCGTC	58.404	GGGTTTTGGCATAGCTTCAA	60.074	263
MC01_1005_1	2797058	TTCCGTTTTCCTCCCTTTTT	59.918	AAGCATCCAAGATCATTCCG	60.036	204
MC01_1006_1	2798558	ATTTTTGGACAGGATGCTCG	60.074	TGACATGGTGTAAGAGCCCA	60.112	268
MC01_1007_1	2798664	ATTTTTGGACAGGATGCTCG	60.074	TGACATGGTGTAAGAGCCCA	60.112	268
MC01_1008_1	2807939	GCCAGTAAGAGACGAGCCAC	60.02	CAAGGAACTGACCCTGGAAG	59.691	304
MC01_1009_1	2808394	CTTGAAGGCATCCTCGACTC	59.95	AATTGAGGGTTGGTTTTTGC	58.928	241
MC01_1011_1	2814064	TGACAAGAGAAGAGCACGAGA	58.894	AGGCTTATTCTGGCAAGGTG	59.336	277
MC01_1012_1	2815914	TCCACGGCAGTTGTGAATAA	60.111	TTCTGCCAAAATCTTGCCTC	60.331	196
MC01_1013_1	2825047	CTAGGGCATATTCCCCCAAT	59.999	TCCGGAAAATCAAAACCAAC	59.778	158
MC01_1014_1	2826493	TTTGTGCGTCAATTTTGTCC	59.566	TTGGACGTGAGAATGTGAAGA	59.278	371
MC01_1015_2	2826886	TCTTCACATTCTCACGTCCAA	59.278	CCGAACAGTTGCATCCTACA	59.716	358
MC01_1016_1	2828583	TAAAACCATGGACAGGCACA	59.964	CCACGACTTCTTAACCAGCA	58.923	487
MC01_1017_1	2828948	AAGTGGGACCAGATCCATCA	60.326	TTAGCTCTGCAAGCCAAGTG	59.366	165
MC01_1018_1	2830617	ACAATAAATGTGGGGATCGG	59.505	TTGACTCACGTGTTTCAGGC	59.88	285
MC01_1020_1	2831562	TGATACAACTTACCGGCTAACA	57.427	CATCCAAACAAATTATGCCG	58.887	353
MC01_1021_1	2831842	TGAAATTTGAGGGGATTCCA	60.244	AATCCATGGTGTGGATCATGT	59.925	195
MC01_1023_1	2842645	TTTGGCACTTGTGCAAAGAC	59.888	TAGCGAGGGAAAGGACTGAA	59.948	237
MC01_1024_1	2843353	CAAGTGATACGCACACCCAT	59.445	TGAATTTCCCAACCATCCAT	59.991	147
MC01_1026_1	2857165	GAATTTGAGTCCAGGGACGA	60.05	TGCCTTGCATGTGGATTTA	58.635	306
MC01_1027_1	2857269	GAATTTGAGTCCAGGGACGA	60.05	GTGCCTTGCATGTGGATTTA	59.548	307
MC01_1028_1	2861039	TTTTAGCCACCCCATCTGAC	59.933	GCAATTTTGTCTGGAAGAACG	59.738	249
MC01_1029_1	2863347	ACTTGTTGGCTCTCGCTGAT	60.02	TAATCCCAGCTCCCATCTTG	60.029	120
MC01_1033_3	2881989	CAGGAAGAATTATGGCCGAA	60.031	AGTCCTGGGGCGTTAGAGTT	60.132	257
MC01_1034_3	2882006	CAGGAAGAATTATGGCCGAA	60.031	AGTCCTGGGGCGTTAGAGTT	60.132	257
MC01_1041_3	2918216	GGGTGCAGAAGTGGAGAAAA	60.232	ATCCCGAGGAAGAAGATGCT	60.176	276
MC01_1042_1	2924161	TAGCCTCAGAAAACGCAGGT	60.015	CCGCACCTCTCAGTTCTTTC	59.989	247
MC01_1045_1	2929449	TGCTAAAATTCGAAAACGCC	60.205	GGTGTTGCAGTTCCTACGGT	60.035	405
MC01_1049_2	2940534	TGATTGGTCCCTCATTTGGT	60.173	GGGGTGCAAAGAAGAAGATG	59.67	409
MC01_1050_2	2940551	TGATTGGTCCCTCATTTGGT	60.173	GGGGTGCAAAGAAGAAGATG	59.67	409
MC01_1051_1	2942313	TTTGATAAACCCCGTTCTGC	59.938	CAATTCGAGCCTGTCGATTA	58.869	327
MC01_1052_1	2942335	TTTGATAAACCCCGTTCTGC	59.938	CAATTCGAGCCTGTCGATTA	58.869	327
MC01_1053_1	2944771	AATCCCCACTCCCATTTGTT	60.422	CCGATCAAAAGTTCGTGTGTT	60.023	105
MC01_1057_1	2969511	TTTCTCTCCATCTTGCGATTC	59.401	GCTCTCGAGCACTTCTGGTT	59.751	330
MC01_1058_1	2970904	TTTTATGATGACCGATGCGA	60.035	TAGAGGGGCGATTTGAGAAA	59.778	118
MC01_1059_1	2975236	CGGTTTGCTTTCCAACAGAT	60.11	GCGAAAAGCTTGATGTAGCC	59.988	421
MC01_1060_1	2980262	AACAAACATCACTGCCCTCC	59.973	GGAAGGAAAAGAGAGAGAAGGAA	59.496	187
MC01_1061_1	2980881	GAGATTGGGTGTGGGAGAAA	59.903	TGAGATTGAAGGAGCGAAAA	58.572	298
MC01_1062_1	2981321	TCGGTCTTGGTCTCGTTCTC	60.386	TTAACCTTTTTCAATGGGCG	59.937	301
MC01_1063_1	2981368	TCGGTCTCGCTCTCTCTCTC	59.969	TTAACCTTTTTCAATGGGCG	59.937	232
MC01_1064_1	2982699	AGTTTCGGGGTGACGACATA	60.375	GCTACGTCGCATGTTTGAGA	60.019	433
MC01_1065_1	2982855	CGGAGAAACGATGACAGACA	59.831	GCTACGTCGCATGTTTGAGA	60.019	220
MC01_1066_1	2983761	ACTCGGGACAACTGCAAAAG	60.291	ACGAAGCAACAAAATGACCC	59.978	322
MC01_1067_1	2987888	TAAGGCCAACAAACCGTAGG	59.99	GACAAATTTAACGCCCAAGG	59.451	140
MC01_1068_1	2988286	AACTGACTTTGGTTGGGGAA	59.425	TCCTCATTAAATGCCTCATCAC	59.046	424
MC01_1069_1	2988298	AACTGACTTTGGTTGGGGAA	59.425	TCCTCATTAAATGCCTCATCAC	59.046	424
MC01_1070_1	2988322	AACTGACTTTGGTTGGGGAA	59.425	TCCTCATTAAATGCCTCATCAC	59.046	424
MC01_1071_1	2990676	TTCCTAAAGCCAAAGGCAAA	59.826	CTCGAATCTGCAACCACTCA	59.984	373
MC01_1072_1	2994864	TAGTCGGTCTGTCGGCTCTT	60.012	CCAATTCATTTCTCCCCCTC	60.632	243
MC01_1073_1	2995053	CCAGTATTCCACGAGAGGGA	60.065	CGTATGGGCAAGAAAAAGGA	60.067	333
MC01_1075_5	2997340	GCTGGACGTCGAACCACTAT	60.142	GCATCATATTTGGTCCACCC	60.021	420
MC01_1076_1	3004858	CCACACTCCGTTCTTTTTCC	59.569	TGAATACCCTCTGCCAAACC	59.933	344
MC01_1077_1	3004879	CCACACTCCGTTCTTTTTCC	59.569	TGAATACCCTCTGCCAAACC	59.933	344
MC01_1080_1	3009613	CCTCTTCCTCATGGGTTCAA	60.042	TATGGCGTTTTACCTGGGTC	59.823	459
MC01_1081_1	3009640	ACCCTTGGAACGCATGTTT	60.368	TATGGCGTTTTACCTGGGTC	59.823	439
MC01_1084_1	3017628	TTTTGGCACCCGGTTTAATA	60.178	TTTCAAATGAGAACCGACGA	59.247	143
MC01_1086_2	3021969	CGAGGCTTAGCATGGAACTC	59.978	CCCTAGTCTTAGAATACTTAGTGGGA	57.748	147
MC01_1097_1	3063369	CTACTTGGCTGGCCTCTTTG	60.008	TGATGGTGTTGGAATTTCTCC	59.782	175
MC01_1099_3	3069437	TCTATCAAGGTGCGACCACA	60.263	TCACCCACCAAACATAACGA	59.816	274
MC01_1105_1	3094057	TGGTATTCGTCTTTCTCCTCG	59.322	GATTTCCACTTGTTGGGTGC	60.362	261
MC01_1108_2	3107626	TGTTGGATCCCACTCTCTTTCT	60.11	TTGAACCATTAATGCACGGA	59.93	127
MC01_1110_1	3110666	TCCAATCGGAGAGATGGTTC	60.011	GTTGTAGTGCGTGTTCCCCT	60.035	297
MC01_1112_1	3140786	TAGACCCACCTGTCGAGACC	60.112	AAGTGCCTTTCTGCTTGGAA	59.993	363
MC01_1113_1	3142923	ATGAGACGAGCTTCGAGGAA	60.096	TGCCACTTAACACTCCCCTAA	59.618	180
MC01_1115_3	3147496	TCGAAATCGCAACAGTCATC	59.805	TACATGTCAAGGTCGAACGC	59.722	278
MC01_1116_1	3149438	TCCGCTGCACTGATAACAAC	59.871	TCGTGCAAAGTTTAGGCAGTT	59.934	200
MC01_1117_1	3150141	GCTCGAAATTGCAACAGTCA	59.995	CAGCAGACCTTGTGGTTGAA	59.873	136
MC01_1119_1	3154265	AAACCGCAGTTCAAATGGAG	60.11	TCACAACTACTCCAATGGCTTT	58.767	262
MC01_1120_1	3154361	AAACCGCAGTTCAAATGGAG	60.11	ATTGGTGTTTTAATTGGGGG	58.531	426
MC01_1127_1	3189638	TTTTGAAGATAGATGGGCGG	60.031	GAGAAATAGCTCACCAGCGG	59.978	398
MC01_1128_3	3192082	AGGTTGTGCGAGAGAAATGTT	58.854	AGGGGATTTTTGAGAGCGAT	60.039	325
MC01_1130_1	3193113	TCCCATAAGGACACCTCTCG	60.065	CGCAATGAGTTCACTCCTCA	59.984	272
MC01_1131_1	3197941	GCAATCCGTCGCAATACTTT	60.103	TTGATGCTCCTGCTGATGTC	59.95	197
MC01_1132_1	3203043	CGAGACTGAATTTGGGGAAA	60.044	ATGCATGGAAGGGAAGAATG	59.894	310
MC01_1133_1	3229320	TCCGCGTGGTCTTCCTATAC	60.096	AGAGCGGTGACGAAGAAAAA	59.993	103
MC01_1134_1	3231829	GGACAAGATGTAATGGGTTGC	59.307	TTTTCATTGGACAATGGGGT	60.029	404
MC01_1137_1	3246065	AAACCCTGGGGTACGGATAC	59.94	TTCCGCTACAGGATCCAATC	60.036	335
MC01_1140_3	3253373	TTCCAGACCCTGCAACTCTT	59.844	AGGGGTGAGGGATTCTCATT	59.755	147
MC01_1142_3	3260432	TTCTTTTGTAAAGGCCACCG	60.103	CCACCTCACCATTTCCAAAC	60.21	409
MC01_1147_1	3287857	TCTTTCATTTATGCCCCTCG	60.031	TTGTGTGTGTTTGGGATGCT	60.008	261
MC01_1148_3	3291065	GTAGTGGATCCGAGCTGGTG	60.678	TCCTCCTCTTCTCCTCCTCC	59.883	191
MC01_1149_1	3291140	GTAGTGGATCCGAGCTGGTG	60.678	CCTCCTCATCTTCGTCTTCG	59.943	329
MC01_1150_1	3291173	GTAGTGGATCCGAGCTGGTG	60.678	CCTCCTCATCTTCGTCTTCG	59.943	329
MC01_1151_1	3291238	GTAGTGGATCCGAGCTGGTG	60.678	CCTCCTCATCTTCGTCTTCG	59.943	329
MC01_1152_5	3291326	GGAGGAGGAGAAGAGGAGGA	59.883	TCTCTCTACCGAAGATGGCCT	60.355	335
MC01_1153_3	3291362	CGAAGACGAAGATGAGGAGG	59.943	TCTCTCTACCGAAGATGGCCT	60.355	197
MC01_1154_1	3291398	CGAAGACGAAGATGAGGAGG	59.943	TCTCTCTACCGAAGATGGCCT	60.355	197
MC01_1155_1	3291427	CGAAGACGAAGATGAGGAGG	59.943	GAAGATTACAACGGGCCTCA	60.074	369
MC01_1156_1	3291446	CGAAGACGAAGATGAGGAGG	59.943	GAAGATTACAACGGGCCTCA	60.074	369
MC01_1157_1	3291469	CGAAGACGAAGATGAGGAGG	59.943	GAAGATTACAACGGGCCTCA	60.074	369
MC01_1158_2	3307830	CCGATTTTCGGGATACAAAA	59.767	GAGGTTTTGTTACGTGGGGA	59.83	314
MC01_1159_2	3307886	TCGCTATGCTCTTGGGTTTC	60.352	GAGGTTTTGTTACGTGGGGA	59.83	200
MC01_1161_1	3312244	CTCTCTACCAAAGATGGCCG	59.83	CCAGTAGCCCACGTTTGTTT	60.03	143
MC01_1164_1	3320786	CCCCAAGTTCAAGTTTTTGC	59.587	GCTCGTGACTTGAGCTTTGA	59.318	230
MC01_1172_1	3329968	GTCTGGCTTTTTCTTTTTCTCC	58.563	AAGGCCTGCAAAGACTTGAA	59.993	419
MC01_1181_1	3348146	TTTCCCCTTCCTTTCATGTG	59.903	CCGTACGTTCGTTGGATCTT	59.993	299
MC01_1183_1	3355820	TCTCCTCTCTTTCTATGGTTTGAG	58.236	GTTTGAGAGGAATTTGGGCA	60.051	385
MC01_1184_1	3355887	TTGAGATAACTTAGGAGGTAAGTGC	57.407	GTTTGAGAGGAATTTGGGCA	60.051	366
MC01_1185_1	3358211	TGTTTCGGAAAAGGTTTCTACC	59.518	TCCCGACTCTTTTCCCTTTT	60.046	268
MC01_1187_1	3360636	TTTAAAGGGGTGCACACACA	60.004	TCTTGTCATTCGCTTGCATC	59.955	287
MC01_1188_1	3360964	GCACTGCGGTAACCTCTTTC	59.882	AAATCCTGCAGCATAAGGTGA	59.722	442
MC01_1191_1	3363727	GCTTTTCCATTCCTGCAACT	59.316	GGTGCTGGAACCACGTAACT	60.035	219
MC01_1192_1	3364198	TGAAAGCAGCTCAAGAAGCA	60.011	TTCCTGTTTGCATGGACAAT	58.976	276
MC01_1193_1	3364276	AGGAAAATGCATTGCTTCGT	59.713	CCATCCTCCAAAAACACCAC	60.21	433
MC01_1194_1	3364297	TGTCCATGCAAACAGGAAAA	60.088	CCATCCTCCAAAAACACCAC	60.21	240
MC01_1196_1	3368164	CATTTTCACTCAAGCCATGTG	59.184	CGTCATTGCAACTCTCGAAC	59.445	396
MC01_1197_1	3368448	CGAGAGTTGCAATGACGAGA	60.136	CATGCCTTGAAAAGTGATTGTC	59.615	158
MC01_1198_1	3371321	CTGGCACCTACGAGGAAGAG	60.005	AAAAACACACGGGGAGAGTG	60.005	180
MC01_1199_1	3372065	GGTGGGAGAAAACAGGGAAT	60.169	GGTATTTTGTCCGCGTCATT	59.829	162
MC01_1200_1	3376464	CACCATCAGCTAGCACAGGA	60.008	TTGTTGATAATGTGCGGCAT	59.96	232
MC01_1201_1	3380214	AGGTGAGCCAAGTGGAGCTA	60.012	TGGAAACCCCTTTCACTCAG	60.081	325
MC01_1204_1	3389603	TCGGGAATCGTTTGTGTGTA	59.964	GGAACACCTCAGCCTATGGA	60.073	236
MC01_1207_1	3408736	CAGCCATGGGTTGATAAATG	58.843	TAGTTTGGGCAATAGGACCG	59.953	302
MC01_1208_1	3409113	TGCAATCTAATCTCCCCCAA	60.405	CCTTTTTCCCACTTTTTCCC	59.787	360
MC01_1209_1	3410077	TAGCTACCCATCGAGTTGCC	60.235	CGATTCCGATTCCAGACTGT	60.073	350
MC01_1213_2	3412280	ATGGGTGCGAAGAAGAGAGA	59.95	GAGCGAGAGGAAAGAGGGAT	59.919	248
MC01_1214_1	3412606	CCCACAGTGTTGCAGAAGAG	59.461	ATTGGGCTGGATAGCCTTTT	59.93	249
MC01_1215_1	3413022	CGACAATCTTACCGAACAGAATC	60.014	CAAACTATGGGGAAACCCAA	59.657	174
MC01_1216_1	3413348	TGGGTTTCCCCATAGTTTGA	60.162	CGTGAGTGTTCCTGCGATAA	59.864	441
MC01_1219_1	3420261	TTCGACAATGGTTTTCACGA	60.088	TTCCCCAGTGAGGATACTGC	60.073	425
MC01_1220_1	3430138	CACGAGGTCCCAACATCTTT	59.966	ATTTCTCTTCGGGCCAATTT	59.909	220
MC01_1221_3	3432919	CATGCTTTAATTTGCTGCCA	59.842	CTTTTGTTTGGGGTTGGTGT	59.728	319
MC01_1222_1	3432944	CATGCTTTAATTTGCTGCCA	59.842	TGGAATTTCGGTTCCTATGC	59.901	481
MC01_1223_2	3433329	GCATAGGAACCGAAATTCCA	59.901	TCCGCTGGGGACATATTTTA	60.281	227
MC01_1224_1	3433904	TGTGGACACCGTATTTGATCC	60.63	CCTTGTGCAACATCCCTCTT	60.111	412
MC01_1228_1	3435161	TCAGTGTGTTGGCACAGTAGAA	59.41	TGACTGGCATAAAGGCAAAA	59.301	392
MC01_1229_1	3435734	AGATGGTTGGTGGCTGACTC	60.12	GGGTCCTTTGAAAACCATTT	57.876	283
MC01_1242_2	3484008	CGCACACACCAACCTCATAC	60.032	CCTCATTCTCCACCGATGTT	59.927	166
MC01_1243_1	3485602	CCAGAAAGCTTCTCCCTCCT	59.95	TGTGCAATTCCATTCCTTCA	60.049	152
MC01_1244_1	3487159	CATGTCCCGGGTACGTTTAC	60.11	AGAGACGACCATCTTGGGTG	60.112	178
MC01_1245_1	3487427	GCGCGAAAGATGGTAGAGAC	59.985	TCAGTCACAGCATAATCGGC	59.83	337
MC01_1246_1	3487458	GCGCGAAAGATGGTAGAGAC	59.985	AACAGCGGCACCAATAGTTC	60.14	361
MC01_1247_1	3488774	CGTTGCCCTCTGTGGTATTT	59.993	AGGAAAAAGGCCAAGGAAAA	60.048	193
MC01_1248_1	3488914	CGTTGCCCTCTGTGGTATTT	59.993	TAGTCATCGGAGACGTCGTG	59.855	304
MC01_1250_1	3489586	TTGGGGGTAAATTTGCATGT	60.053	GGGGCGTTACATTGACACTC	60.384	210
MC01_1256_1	3503837	CAGCGCAACTCCTCATTACA	60.011	GTCCTTCAAGATGACGGGAA	60.05	426
MC01_1263_1	3530203	CAAAGCCTTACCACATGCAA	59.729	TGATACGCGTCAACTCAAGC	60.019	281
MC01_1268_1	3544681	CAGGTCGTGTCATCTCCTCA	59.82	TGGATTGATTTTGGATGGCT	60.274	287
MC01_1270_1	3568920	TAGTGCCATGGATTTCCACA	59.924	TGGTATCCGAGCTTTCTTGG	60.206	239
MC01_1271_1	3573099	GGAGCGTACCTTCCATTCAA	60.074	AGGAAAAGCCATCAAACACG	60.11	322
MC01_1274_1	3583796	GGAAAATCCCTCCCATTTGT	59.996	CAGGGAGGAAGAAGATGACG	59.797	140
MC01_1275_1	3592781	CGTTCCAAAACTGGTTCGAT	59.971	AACCCGACCCAATGATTGTA	60.051	367
MC01_1281_1	3604300	AAAGGAGAACGACCCAAAAA	58.669	TGGATGTCAGATCGCTTGAG	59.942	337
MC01_1285_1	3608985	AGAGCCAACCCTTCGAATTT	60.074	TTATTTGCCCGACAATGACA	59.93	216
MC01_1287_2	3609731	CACCTCACAAAAAGCAAGCA	60.027	ATCTTTTGCTCGCTCGTCTC	59.723	178
MC01_1288_1	3613982	TTTTCGTACTCCCTCTCGTTC	58.449	ATTCAACCATCGTCGACACA	59.967	220
MC01_1289_1	3614001	TTCGTACTCCCTCTCGTTCC	59.284	ATTCAACCATCGTCGACACA	59.967	218
MC01_1290_1	3614317	CGACGATGGTTGAATGTCAC	59.967	TCTTTGCTGACATCACCTTGA	59.43	376
MC01_1291_1	3624761	CCTCCAAATTTCCGAATCAA	59.872	TTTAGGGTGTAATCGGGTCG	59.817	468
MC01_1292_1	3625193	TAGAGGGAAGAAGATGGCGA	59.91	TCCCCCTTCTGGAAAAGATT	59.875	237
MC01_1293_1	3626868	TTGGGAAATTCTGCAGGTTC	60.051	CAAAAGCAGAAAGCGTGACA	60.172	389
MC01_1294_1	3626918	AGGGAAGGCACTCTTGAACA	59.844	CAAAAGCAGAAAGCGTGACA	60.172	249
MC01_1297_1	3628762	ATTACCCGCCTTTCGAAGAT	59.93	CCATCAGAGCAATCGACTCA	59.942	179
MC01_1298_1	3629364	CGACCCAAAGTCCATCTTGT	59.966	GGCTCCGATGAATGTTTTGT	59.939	265
MC01_1299_1	3629417	CGACCCAAAGTCCATCTTGT	59.966	GGCTCCGATGAATGTTTTGT	59.939	265
MC01_1300_1	3632979	ATGGAAGCATGATTGAAGGC	60.043	CTCATGAGGAGAAACCGAGC	59.95	276
MC01_1301_1	3633019	ATGGAAGCATGATTGAAGGC	60.043	CTCATGAGGAGAAACCGAGC	59.95	276
MC01_1302_1	3633213	ATCCTGTTGCAGCTTGGAAT	59.7	TCTTCCCCCACAATTTTTCC	61.023	267
MC01_1303_1	3633644	CATTTTCGACTACCCAAGAGC	58.847	AAATTGGATGGCGTTCATGT	60.199	250
MC01_1304_1	3634250	TTCTCGCCCATAAAATCAGG	60.031	GGTGCTCGATCTGACCTCTT	59.41	301
MC01_1305_1	3637762	TTCCTCCCCATCCTGTTGTA	60.309	CCAAAACCCAAAAACCAATG	60.06	126
MC01_1306_1	3643888	AATACGGTGAAAGGCAAACG	59.996	CGTGGAATGTGATGGTAGGA	59.369	169
MC01_1307_1	3644610	CTGCAGGAGCATTGAAAACA	59.988	TGAGAGGAGAGACGGGAAAA	59.92	322
MC01_1308_1	3644773	CTGCAGGAGCATTGAAAACA	59.988	TGAGAGGAGAGACGGGAAAA	59.92	322
MC01_1309_1	3644794	CTGCAGGAGCATTGAAAACA	59.988	TGAGAGGAGAGACGGGAAAA	59.92	322
MC01_1310_1	3644814	CTGCAGGAGCATTGAAAACA	59.988	TGAGAGGAGAGACGGGAAAA	59.92	322
MC01_1311_1	3645261	AGTTGAGATTGGGTTGGTGC	59.973	ACATATCACGTCTCCCGTCC	59.81	324
MC01_1312_1	3651454	GCCATTCGAGAGCGTGTTAT	60.243	TAATGGCCAACTTGAGACCC	59.933	360
MC01_1313_3	3652585	GATGGATTGGGTTGACCATC	59.995	TCTGAGTATCAGGATCGGGC	60.181	433
MC01_1314_1	3656003	GAAAAATGCTCGACTCCTCG	59.955	CGATGCCCTCTGTTTTTGTT	60.11	191
MC01_1315_1	3663026	CCCTCCTTTAGGCTGTTCCT	59.707	ACTTGGTCAAGGGAGCTTCA	59.844	138
MC01_1322_1	3677362	AACAAGTATGAGGAGGAAGTTCAC	57.907	AAAATACGTTGGTTCAGGCG	59.996	197
MC01_1323_1	3678997	TGGTCCCTAAGTTTGAAAGAGG	59.626	AGGAGGAAAAACCGCTCATT	60.074	403
MC01_1324_1	3698296	CGGAGGCCTCATACACATTT	59.955	CCATAAAGGGCAGGAAAAGA	59.155	373
MC01_1326_1	3712899	GGAGAGAGACAGTGTACAAATCAAA	58.884	GGTGAGATCTAGCGTCTGGC	59.981	399
MC01_1328_1	3714518	ATCTCGTCTCCAGGAAGCAA	59.95	GAAACAGACGGCGGAGATTA	60.214	197
MC01_1329_1	3714536	ATCTCGTCTCCAGGAAGCAA	59.95	GAAACAGACGGCGGAGATTA	60.214	197
MC01_1330_1	3717254	AGGACACGGGTTTTGTGGTA	60.269	TTTTCACCATTTCCAGCACA	60.088	321
MC01_1331_1	3728024	AGGACAGAGCAAGGCTTGTG	60.589	GCATCGACTGACGTTTCTGA	59.992	117
MC01_1336_1	3737970	TCATCGAACGACCATGAGAA	60.201	GCAGGAGGGTAGGTGATTGA	60.073	309
MC01_1337_1	3740147	AGTCGCATGGGATAAAGTCAG	59.208	CAGTGAGCAAATTTATCCTCCA	59.225	201
MC01_1338_1	3741139	TCGTCAAGCTTTCAAGCAAC	59.199	ATACCATTTTGCCCCAAACA	60.053	227
MC01_1339_1	3741240	TGGGGCAAAATGGTATCCTA	60.146	CTTTTCCAATCTGACCCCAA	59.903	191
MC01_1341_1	3743319	AACTTATCGCCATTGCCAAG	60.096	GCATGCATCAACCATTTGAA	60.476	335
MC01_1346_1	3753682	GCTCAGCTCAGACCAATTCC	59.957	TCTGTATGCTGCCACCTGAG	60.008	239
MC01_1347_1	3754911	TTGATGATGTGGGTAGCGAA	60.073	CCTTTTGAGCTTCGATTTGG	59.817	257
MC01_1351_1	3761149	GACCGTCGAAGCTCACTTTC	59.997	CCATTGATGTACCTGGTTTGTT	58.743	395
MC01_1355_1	3774403	TGCGTTGCCCTTTACTTTCT	59.883	TTTACGAGCTGCACTCTTCATT	59.181	120
MC01_1356_1	3774749	AAACCTGAATCACATCCACCA	60.225	TACAACACATTGGCCAAGCA	61.111	130
MC01_1358_1	3777469	CGTGCACGTTCTTTTTAACG	59.411	GCATACCCTTTCATATTACCCA	57.907	244
MC01_1359_1	3777577	TGGGTAATATGAAAGGGTATGC	57.907	AAGGACCGGAGAGGCTACAT	60.096	323
MC01_1360_1	3777893	ATGTAGCCTCTCCGGTCCTT	60.096	TATTCTTTGGAGGTGCCAGC	60.214	248
MC01_1365_1	3793057	TCAGTTTTGCTTAATCGCCC	60.209	AATTTGGGTCTCTTCCTGGG	60.298	388
MC01_1366_1	3793102	TCAGTTTTGCTTAATCGCCC	60.209	AATTTGGGTCTCTTCCTGGG	60.298	388
MC01_1375_4	3804368	GTATCCAACGTCAGTCCGGT	59.851	CAGAGCCACCTACCCCAATA	59.948	200
MC01_1381_3	3814395	GATGAGAAAGGCCCAACAAA	60.051	TCATTCTCCCCTTCTATGCG	60.17	238
MC01_1386_1	3818587	CGAAATGGTTATCAAAGGGTG	59.325	ATGGGTTTTGGCTTCACAAT	59.292	376
MC01_1387_2	3825566	TGTTGGGGGAGAGGATATTG	59.744	CAAACTCACGTCGATCCAGA	59.831	441
MC01_1388_1	3825996	TGATTTCGCTTGGGTTTTTC	60.053	CCTAAAGTCGAGCTGTTCCG	60.008	425
MC01_1391_1	3845275	TCCCATAATGTGATTGAGTCCA	60.192	TATTGGGCATCACTGCAGAC	59.679	156
MC01_1392_2	3846924	AGCTCCTGAATCTGCATGGT	59.834	CAGTCTGTTCGTCGTCGTGT	59.94	249
MC01_1393_1	3848600	CGAGACAACACCACCATGAC	60.005	GACCAAGATTGTCCGCAACT	60.119	363
MC01_1394_1	3848676	CGAGACAACACCACCATGAC	60.005	GACCAAGATTGTCCGCAACT	60.119	363
MC01_1395_1	3849630	GCGGCAACCTATTCAACATT	59.967	TTTCTGCAAATGTGAGACGC	59.995	420
MC01_1396_1	3849640	GCGGCAACCTATTCAACATT	59.967	TTTCTGCAAATGTGAGACGC	59.995	420
MC01_1397_1	3849893	GCGTCTCACATTTGCAGAAA	59.995	CACCCACACCCACAATGTTA	60.128	271
MC01_1398_1	3851384	GCAAAGTTGCATCATGGCTA	59.839	AGACGAGGAGGACACAAATGA	59.712	239
MC01_1399_1	3853121	GGAAGGCAGGTGATGACAGT	60.12	AATTTTGGAAGCCCAATGTG	59.801	213
MC01_1405_1	3862494	GGAAATTTGGGATGGGATCT	59.959	CTCGTCCTCTCTCCACGAAC	59.986	271
MC01_1406_1	3868287	CCTTAGTTGGCCCTACCCTC	59.955	CGACACTCTCTCTTCCCCTG	59.978	168
MC01_1408_1	3881491	ATGAGATTCCATGAGCCAGG	60.034	TAGGTTTAAGGCTCGCGTGT	59.904	251
MC01_1409_1	3889649	ATCATAAAGGGTTGAGCCCC	60.152	GGCATGACCTTTCAACAACC	60.362	427
MC01_1410_1	3889739	GTCGGTTTGAGGTGGCTAAA	60.11	TCCAGATGGTGTAGCGTTCA	60.263	450
MC01_1411_1	3891220	CTCCTTACTGGGCTGAATGG	59.688	GCCTCTCGTGGTGTTCTCTT	59.455	414
MC01_1413_1	3895067	ACGCCTATTTGCATGTCCTC	60.103	AAGAAATTTCCAGCAGGCAG	59.452	121
MC01_1414_1	3895108	ACGCCTATTTGCATGTCCTC	60.103	AAGAAATTTCCAGCAGGCAG	59.452	121
MC01_1415_5	3899493	CCGAGCATCCCTTCAAGTAG	59.83	CTGGGAAGTCCCTGTTTCAA	60.081	462
MC01_1416_1	3900159	GAAGAGGCTTCGAGAGGTGA	59.679	CTCCAACCCAAAAGAAACCA	59.942	227
MC01_1417_1	3900228	GAAGAGGCTTCGAGAGGTGA	59.679	CTCCAACCCAAAAGAAACCA	59.942	227
MC01_1418_1	3900958	CAGGTCTAATCCACATGCCA	59.522	GGATATCTCAACCGCCGTAA	59.923	274
MC01_1419_3	3901306	CGGGTTGGGTTAAAGGTTTT	60.082	ACAGGCGACTAATGGCAAAC	60.14	343
MC01_1420_1	3902675	GCCTGTGCAATTGAAGGAAA	61.149	TGAAAGAACCACAGACCCAA	59.109	416
MC01_1421_1	3909236	AGGGTGGGACTTAATTTGGC	60.187	AGGGTCATCCCATCCTCTCT	59.889	365
MC01_1422_1	3910062	CTTTGATGTAGGGGAGAGCG	59.83	CCATTGTCCTGCACCATTAAA	60.737	487
MC01_1427_1	3919644	CGTCGAGCACAAAACAAAGA	60.027	GGTAACCAATCCCATTTCTCA	58.751	128
MC01_1429_1	3921327	TAAACACGCATTGACTGGGA	60.111	CGATTGCTTACGCAACAGAA	60.014	429
MC01_1436_2	3936842	TTGATCCGACCGACAAAAAT	60.309	CCAATCTTCTCTCAGTTGCCA	60.382	215
MC01_1437_2	3937010	TCGGTCGATCGAGTTTCTTC	60.34	CCCATTCCTTATTACCCCCA	60.735	390
MC01_1439_1	3937422	TTTCTCTCTCCCTCCGTTCA	59.92	GCGTTGGTGTGATTGAAATG	59.972	169
MC01_1440_3	3939720	CTTTGGTCTTGCCCTTTTTG	59.719	AACAATTCCATCGAGGTTCG	59.933	148
MC01_1441_1	3941858	TCCCCTTTTCTGGAGAAGTTT	59.2	GTTGCCATAGTTTGCGGTTT	60.003	235
MC01_1442_1	3942680	ACCATGGGAACATAATGCGT	60.081	TTAGTCGAAGTGCGTGCAAC	60.058	200
MC01_1443_1	3944531	ATTCAGCCACTGGGTACCTG	59.989	TCTGGAAACCAGCGATTAGG	60.206	144
MC01_1444_1	3947260	ACCCGATCATCTTTCTTCCC	60.272	AAGAAAGTGAGCCAAACCGA	59.853	178
MC01_1445_1	3948110	TGGCTTATTCCTCTTCCCCT	60.032	GATTGAATTTCGAGGACGGA	60.014	262
MC01_1450_1	3971469	CCTCTCTTCCCCTTTCACATC	60.059	CCCACTAATTTCCAGGTTTTTG	59.747	434
MC01_1452_1	3972838	GATTTTCTGGGCTTGGGTTT	60.299	AAAGGGCCACCTTGAGCTAT	60.096	178
MC01_1454_1	3974341	ATGACGAGGGTTCGATTTTG	59.933	ACTGGAATGTTTGAGGCACC	59.973	358
MC01_1455_1	3975149	AAACATGATTAGGCCCTCCC	60.152	TAAGCCTTTTGACGTGTGGG	61.049	210
MC01_1456_1	3975422	CCCACACGTCAAAAGGCTTA	61.049	AAAGTTGTCGGCCATAATGC	59.967	373
MC01_1457_1	3976526	TAGCAGCCTGCCAAAATACC	60.23	AGCTTGCAAAGATGGCTTGT	60.022	473
MC01_1458_2	3978288	AATGCCACATCAACAAATGC	59.405	TGGAACGTTTGATTTTGGAG	58.597	418
MC01_1459_1	3981874	ATGACAGGGACACGATGTTG	59.393	ACAAATAAGAGGCCTTGGGG	60.312	342
MC01_1464_1	3995392	TGCAATATGAGACCAGTGCC	59.679	CTTCACCCTACGGCTTGAAC	59.734	404
MC01_1467_1	4013089	AAGCCTCCAGGCAGTACTCA	60.012	CGAGTAGATTGACGGCAAGA	59.024	413
MC01_1468_1	4016744	CCTTTTTCTAAGCGTGCGAC	60.018	TGACTTTCCACTACGGGAGG	60.103	195
MC01_1469_1	4016787	CCTTTTTCTAAGCGTGCGAC	60.018	TGACTTTCCACTACGGGAGG	60.103	195
MC01_1472_1	4028823	CTTTGGAGCCTAACGCTTTG	60.011	CAATCTCCAAGTGGCATTGA	59.648	167
MC01_1473_1	4029318	GGGATTTCAATCTTTGGGGT	59.996	TTCCAATCATCTCTCGTCCC	60.011	307
MC01_1475_1	4032624	AGATGCAAGTTCTTCGAGCC	59.579	CTTGCAAACGTTACACAACTGA	58.942	163
MC01_1476_1	4032798	TCTTCGAGCCAGAAGATACGA	60.103	GCTTGAACTCCCTACGTGGA	60.255	458
MC01_1477_2	4034547	CCGATGAATGGTTTCCTGTT	59.79	CGATGACAGACAGCAGAAGC	59.733	211
MC01_1478_1	4036715	CGCGATTTGTGTACAGTTGC	60.324	GCTACTGGGAACTTGCATCC	59.7	312
MC01_1479_1	4038416	TATCCGTGGAAGACCCATTC	59.75	CCTCTTTGACTACGCCTTCG	60.008	290
MC01_1480_1	4039149	TTGAGTGCTGTTGCTTTTGC	60.18	AAATGCGCCTCACTTCACTC	60.406	360
MC01_1481_1	4039599	TTCACGGGCCAGATAAGAAT	59.528	TCCTTCCCTCCAACCTCTTT	60.045	172
MC01_1482_1	4041338	TGTTCGTTCCGATGCATTTA	60.073	AGATTTATGCGGCAAGTTGG	60.096	342
MC01_1483_1	4041555	AGCCCAAAAGAATGCATCAA	60.585	AGATTTATGCGGCAAGTTGG	60.096	144
MC01_1484_2	4050074	CTGGAGGAGTAGGTGGTGGA	60.104	CCCTCATTTGCGATTTTCAT	59.901	249
MC01_1486_1	4057860	AGCATGTTGCGAGAGATGTG	60.016	ACCGGTGCTATGTTTTGACC	59.859	402
MC01_1487_1	4059057	GGGTCAAGAGGAGGAAGGAG	60.186	GGCATGAGTAGGAAGTGGTGA	60.126	159
MC01_1488_1	4060021	AGACCAATATCTCGGGAGGC	60.431	GGACGAAATGCCTTTGTGAG	60.636	282
MC01_1489_1	4068531	TCAAGCCCGTTACACTTTCC	60.11	GAGTTGAAAGGTCGCCTGAG	59.989	212
MC01_1490_1	4068771	TCAGGCGACCTTTCAACTCT	59.989	CGAACAGATAAACGGACGGT	59.993	348
MC01_1492_1	4077951	AACCTATTGCTCGCCTTCAA	59.845	AACACTACGTAGGATTGCGAA	57.467	416
MC01_1493_1	4078328	TTGCCTCCCGTACCTATTTG	59.953	TGGGAATACAGACGATGGCT	60.483	336
MC01_1494_1	4078648	GCCATCGTCTGTATTCCCAG	60.483	AAAATTCCTCGTTGGTGCTG	60.11	133
MC01_1495_1	4078743	CAGCACCAACGAGGAATTTT	60.11	AGCAGGAATTAGCTGCGGTA	60.003	287
MC01_1496_1	4078916	TGGCTACCACGATTTGATGA	60.073	AGCAGGAATTAGCTGCGGTA	60.003	143
MC01_1497_1	4080636	AGATGGTGCCTCCTCTAGCA	59.973	GGTTCGGCTATGGAATGAGA	60.036	416
MC01_1498_1	4081132	AAACCCGCACACCATAAAAA	60.223	AGGGGTGCACTTTTCCTTCT	60.11	462
MC01_1499_5	4081337	AGGAGCGACCTCATCCAAC	60.215	TCTTTTTGGAACCTCATCCG	60.044	344
MC01_1500_1	4094037	TAAAGCCTCCCATTGGTGTT	59.429	GAACCCCAGTTGATTGTGCT	59.973	269
MC01_1501_1	4094134	TAAAGCCTCCCATTGGTGTT	59.429	GAACCCCAGTTGATTGTGCT	59.973	269
MC01_1502_1	4097907	CATGGGGAAGAACTGAAGGA	60.042	CGAGCGGGATTAAATTTGC	60.543	231
MC01_1503_1	4098170	TTGCAAATTTAATCCCGCTC	60.04	TATCATCTCGCACGCTCCTA	59.548	334
MC01_1505_1	4108306	GCTATTTCTCTCCAGGCCAA	59.41	TCGGCTTGTGACCCTAAGTT	59.734	263
MC01_1506_1	4116219	GGGGAGACCACAGAGATGAG	59.638	GGTGTCACCGAATCTGCTTT	60.119	365
MC01_1508_1	4120409	CTCCTTTTGCAATTTCAACCTC	60.109	GCATGATGATTGTTGTGATGAG	59.005	363
MC01_1509_1	4123091	TCAACTGCGTCATCCAAAAA	60.234	ACACACACTCTTGCGACCAG	59.94	249
MC01_1511_1	4135097	GCTCACTCTCTCACCAAGGG	59.986	CAAAAAGACCCAAGACCCAA	59.942	297
MC01_1512_3	4138185	CATAGGATGACCCAAGTGGC	60.34	ACAAGCAACCACACAAGTGC	59.801	361
MC01_1513_1	4142023	TTCCATGGCCTTTTATCTCG	60.031	CAACCCTCACCCAAAAGAAA	59.942	363
MC01_1514_1	4142328	TTTCTTTTGGGTGAGGGTTG	59.942	TTGGGCCTAATCTCACAAGG	60.066	225
MC01_1515_1	4142386	TTTCTTTTGGGTGAGGGTTG	59.942	CCTGCAAAAACGGAAAAGAA	60.215	348
MC01_1516_1	4142426	AATTCAGCCTACCAGCCCTT	60.096	CCTGCAAAAACGGAAAAGAA	60.215	159
MC01_1517_1	4143123	TAGTAGGTTCAGGCGGTTGG	60.125	AGGAGGCACCTATTCGGACT	60.096	250
MC01_1518_1	4144208	AATGGAAATGGTGCAACAGG	60.755	ATCGCAATTTTGTAGGTCGG	59.96	268
MC01_1519_1	4145565	CATCAGATATGCAGCATGGG	60.057	ATTGCACACACTCCCAAACA	60.008	228
MC01_1520_1	4149421	ATTGCAAATGGGGCACTTAC	59.829	ACAGTGTCAACCCCTCCAAG	60.002	380
MC01_1521_1	4151649	CCGACAAAAGCTCTCATGCT	60.538	CGTTTCTTTTCTCGATAGGGC	60.21	379
MC01_1522_1	4152447	TGAATGGGGGTTGTCACTTT	60.21	CCTCAATGATGCACCAACAC	59.967	102
MC01_1523_1	4156592	CCCCAGCCTTTAGGCTTTAC	60.089	TGCCTGCAACACACACACTA	59.938	318
MC01_1524_1	4158422	CAGCTCGCTCCTCAATTACC	59.978	TACATCGGAGGATCTTTGGC	60.036	407
MC01_1525_1	4158643	TGCCCCAAGTACCGTAAAAG	59.99	TGGTAGTTGGGCATTTAGCC	59.96	288
MC01_1526_1	4159117	CCAAATCGACCAAATCCAAC	60.17	TCCTGCACATACCAAAGATGA	59.138	267
MC01_1527_1	4159440	TTCTTTCCCTCTCTTCCCAA	58.833	GGGTGAAGAAAGAAGAGGGG	60.045	241
MC01_1528_1	4159769	CAAAAACTTTCCCTCTCCCC	59.912	TGGGTGAGATGAGATTAAAGGA	58.646	257
MC01_1529_1	4160023	TCCTTTAATCTCATCTCACCCA	58.646	TTCCCCAAGTAAGAGCGAGA	59.948	355
MC01_1530_1	4160361	TCTCGCTCTTACTTGGGGAA	59.948	TAGTCCCCACCCTTTCCTTC	60.298	210
MC01_1532_1	4161959	ACTCGCTGTGGGAGAAAAGA	59.989	CAGGGCAAATGCGTAATTTT	59.964	364
MC01_1533_1	4162370	AAAATTACGCATTTGCCCTG	59.964	GAAGGCAATGAATGGGAAGA	60.014	212
MC01_1534_1	4162414	TCTTCCCATTCATTGCCTTC	60.014	ATGAAATGAACCCCTGCAAT	59.249	176
MC01_1535_1	4162579	TCTTCCCATTCATTGCCTTC	60.014	TGTTGTTGGAGCTCTGATGC	59.992	349
MC01_1536_1	4162801	GCATCAGAGCTCCAACAACA	59.992	TCGGGACTTCTCTGCAAGTT	59.989	139
MC01_1546_1	4205368	CAACCTATGGCAGGGAGTGT	59.989	GGAGAGAAATTGTTTGGATGAG	57.786	304
MC01_1547_1	4205397	CAACCTATGGCAGGGAGTGT	59.989	GGAGAGAAATTGTTTGGATGAG	57.786	304
MC01_1548_1	4205438	CAACCTATGGCAGGGAGTGT	59.989	GGAGAGAAATTGTTTGGATGAG	57.786	304
MC01_1549_1	4207096	CGCCTTGTTGTCATCCCTAT	59.955	ATGGAGATGGTGTTGGGTGT	60.096	246
MC01_1550_5	4216526	CCACCCTAGGTTAAAGCATGA	59.098	ATTCAATCCTAGCACGTCCG	60.096	385
MC01_1551_1	4218420	CCCAACAAGCCACTTACCAT	59.853	ACAAGCAAGCCCACATAACC	60	340
MC01_1552_1	4218547	CCCAACAAGCCACTTACCAT	59.853	ACAAGCAAGCCCACATAACC	60	340
MC01_1553_1	4220049	CCACGGATGTAATGAAGCCT	59.955	TTTGAGGAGTGGTTCCCTTG	60.081	138
MC01_1554_1	4220857	TGACAAAACCCAAAGGAAGG	59.942	CGATTTGTGGGTCTAAGGGA	59.926	264
MC01_1555_1	4223681	TGATGTGCCTTGCTTGTAGC	60.019	CCATTCGCTGGAGTAACACA	59.716	377
MC01_1556_3	4226198	CTCTTTTTGTGCTGTGGCAG	59.634	GGCCAAATAACCAAGGTCAA	59.801	317
MC01_1557_1	4226271	CTCTTTTTGTGCTGTGGCAG	59.634	AATGGACCTTGGGTTTCCTC	60.169	429
MC01_1558_1	4227617	CCAGACTGGTCTTGGAAACA	58.695	GACGTGCCCATAGAAGAAGC	59.843	185
MC01_1559_1	4227842	GCTTCTTCTATGGGCACGTC	59.843	CACCAAATGCCCTTGCTATC	60.469	433
MC01_1560_1	4228329	AAGTTATCCTGACCCCACCC	60.052	CCTCTCTTCCCAAAAGTCCC	60.045	241
MC01_1561_1	4230037	GAATGGGAGTGGACATTGCT	59.934	CTCGACCAATGATGTTCCCT	59.927	432
MC01_1562_1	4230049	GAATGGGAGTGGACATTGCT	59.934	CTCGACCAATGATGTTCCCT	59.927	432
MC01_1563_1	4233819	GGGGTATGCTCCATGTGCTA	60.884	GGTGATGAGGAAAAACCCCT	60.169	294
MC01_1567_1	4244102	CCCGATCGGTTTATTTTTGA	59.767	CGAACCTAGAACGAAAGAGATTTG	60.612	134
MC01_1568_1	4244345	CAAATCTCTTTCGTTCTAGGTTCG	60.612	GACGGACACCTACGTCCTTT	59.065	252
MC01_1569_1	4245450	TACGTGGGTGATCGTTCAAG	59.566	CGGGATTTGAAGGAACAAGA	60.044	361
MC01_1570_1	4246092	CCAACCACGACTCCCTCTAC	59.574	CCTTCAAGTCCATGGAGAGC	59.803	405
MC01_1574_1	4254509	CTCACTCAAAGCCCGAACTC	59.989	GGATGAAATCGATTGGGAGA	59.831	317
MC01_1575_1	4255113	TTCACTCGCAATCACTTTCG	59.988	GTTGACTTGATGCCCCTCAT	59.934	261
MC01_1576_1	4255631	TTTAGACTGCATCGGCTCCT	59.978	CTTGGAAGAAGAGGGAGGCT	59.95	335
MC01_1579_1	4266375	CACGGGTCTTCGAGGATAGA	60.21	TGAAGGAGCTGATACCACGA	59.394	428
MC01_1580_1	4266422	CACGGGTCTTCGAGGATAGA	60.21	TTTTCAGGCATATGCTGTCG	59.833	469
MC01_1581_1	4266952	GACCAGAAAACGCAGAAAGG	59.853	CCAAACAAATGCCCAAAAGT	59.839	192
MC01_1582_1	4268282	GGTTCCACTCGATCACCATT	59.786	GCAACTGGGGTCATGATTGT	60.79	314
MC01_1583_1	4269239	ACCTGGACCCTTCTTGTGTG	60.002	GCCACTTTACAGCAACAGCA	60.058	255
MC01_1586_1	4279338	CAATTGCTTCCAAGCACAAA	59.849	CCGGTGATCTCTTCTCAACC	59.655	391
MC01_1592_1	4290307	ATCCATTCTCACGGTGCTTT	59.556	AAACCCTAGCCGCTAAGAGC	60.007	430
MC01_1593_1	4308469	ATATTACAATCGCCATCGCC	59.785	GCTGATAGGCCACTCAGAGC	60.127	474
MC01_1594_1	4309591	TGCAGGCCCTTTTTGTACTT	59.747	TGGAAGAACTTGATCGGCTT	59.813	398
MC01_1595_1	4314946	GTGGAGATGGAGAGATCGGA	60.16	GGGCTCCAATCCAACAAAAT	61.053	124
MC01_1596_1	4315091	GTGGAGATGGAGAGATCGGA	60.16	TGAGATTGCAGTACCCAACAA	59.184	383
MC01_1597_1	4315123	ATTTTGTTGGATTGGAGCCC	61.053	TGAGATTGCAGTACCCAACAA	59.184	279
MC01_1599_1	4328464	CCTTCCTTTGCAAGTCCAAG	59.846	CATCGGCTAACTCCTTCTGC	59.978	376
MC01_1601_2	4329612	CAATGTTTGTGCCTCCACAC	60.008	CTATTTGGCAATGCTGGCTT	60.23	123
MC01_1602_1	4331455	CAGCCACAAGGCGTTAGAAT	60.27	CGTATCGAGGTCTTTGGAGG	59.688	114
MC01_1604_1	4335325	CTCCTTCATCAGGCCCAATA	60.029	AAACTGGCCATCTGTCCAAC	59.973	138
MC01_1605_1	4338339	CCCTCCGCACAGTGTATTTT	59.993	TTCGAAAGGACCAAAGATGG	60.044	291
MC01_1606_1	4340252	TCGCCCTTAGATGTACCCTG	60.088	TTTGTCCCTCGGTCAAACAT	60.353	278
MC01_1607_2	4343488	ATTTTGGGCTCAAACTGACG	60.11	GGTTCAAATGAGACGAGGGA	60.05	388
MC01_1612_1	4354008	TTCGATTCGATTTGGTTTCC	59.878	GCCGTAGGAAGAACGATGAG	59.836	120
MC01_1613_1	4354385	GCTTCTCGGCAAAGTTTCAA	60.502	TCTCTTTCAAAATCACGGCA	59.395	408
MC01_1620_4	4376502	TGGGGAAAAAGGGTTCTAAA	58.53	GGAGTGCAGAAAAGAGCAAAA	59.623	199
MC01_1623_1	4392962	TAAATGAGCAGCACGTCCAC	59.871	GGAAATAAAGCGATCACGGA	60.038	175
MC01_1624_1	4404104	GTCCTTGCTACTCCACGCTC	60.02	CAGTAGTCCCAGGAAGCGAG	60.005	337
MC01_1629_1	4409669	TGGGAATCTCCCTCAAAATG	59.864	CTGGGTGCCTTAAAAATGGA	59.931	293
MC01_1630_1	4410649	GCCCAACTCTAGCTTCCTCC	60.349	TAGTTGTTAGCATTGGCCCC	59.96	457
MC01_1632_1	4421189	CAGATATGCTGCCTGCGTTA	59.999	GGGTCCTAAAGGGTAGCTCG	60.089	335
MC01_1634_1	4432949	CAAAACCATATGGATGAAGCAC	59.343	GAAAACCAAGGAGGAAAGGG	59.912	349
MC01_1635_1	4440604	CTGGAGGTGGAAGGATTTGA	60.042	AGACGCAGAGCTGACTGGAT	60.167	453
MC01_1636_1	4440833	CTCTCCAAAAGTCTTCCCCC	60.045	ATTGTGACACCCACCCATTT	59.95	435
MC01_1637_1	4441569	ACATTGTCACTGTATATGGGCA	57.905	CACATTGGTTGCCATTTTGA	60.357	451
MC01_1638_1	4443935	CCTCACCACCTCCATCTTGT	59.962	CCATGAGACCCTCTTTTGGA	60.042	172
MC01_1639_1	4443942	CCTCACCACCTCCATCTTGT	59.962	CCATGAGACCCTCTTTTGGA	60.042	172
MC01_1640_1	4447156	AGAGTAGCGAGGCGATTGTC	59.603	CACAGCTCAACCCACTCGTA	59.897	374
MC01_1641_1	4447178	AGAGTAGCGAGGCGATTGTC	59.603	CACAGCTCAACCCACTCGTA	59.897	374
MC01_1642_1	4455702	TCAAGAGTCGTCATGCCTTG	59.984	ACTAGTGACCCCTCCTCGGT	59.991	373
MC01_1645_1	4464950	CGCATTTGTTGTAAGCATGG	60.133	TGACAGGCTTATTGTCCCAA	59.123	171
MC01_1646_1	4467660	TGATCATTGAGTGCCCACAT	59.925	TAGCCTTCGTTTGACTGCAA	59.609	447
MC01_1647_1	4469043	CGTGGACATAGCTGCAAGAA	60.011	TTTTCTCTTGAACCCGAAGG	59.284	348
MC01_1650_3	4491698	TGGGCTATCAGCTAGGGATG	60.192	TCCCATTTAGCCACTTTTTG	57.755	249
MC01_1654_1	4494939	GGCCTTTTAAGATTTTGGGC	59.915	CCTTCCTGATCTTTTGCTTTTG	60.229	186
MC01_1656_1	4495511	TTTTTGTTGAGTGCGTGCTT	59.512	AGAATTTGAGGCCATTGCAC	60.081	461
MC01_1657_1	4496166	CCAATTTCTAAACACCCCGA	59.795	TGAGACGCTACCGAGTCCTT	60.012	305
MC01_1658_1	4496186	CCAATTTCTAAACACCCCGA	59.795	TGAGACGCTACCGAGTCCTT	60.012	305
MC01_1659_1	4496737	GTCAGAGAGCTTCCGACCAC	59.993	GTGGTTTTGCCTTCCACCTA	59.971	295
MC01_1660_1	4496784	GTCAGAGAGCTTCCGACCAC	59.993	GTGGTTTTGCCTTCCACCTA	59.971	295
MC01_1661_1	4498199	ATGGGCACCGATCTAAAGTG	59.955	AGATGTTGAGGGTGACGGAC	59.969	310
MC01_1663_1	4504859	ACGCTAACGCTTCTCCAAAA	60.018	CAGGAAAGATTGGGAGCAAA	60.184	371
MC01_1664_1	4505931	GCATGAGCAAAATAGACGCA	59.983	TCTCTGCTGTGAGGCTGAAA	59.855	269
MC01_1665_1	4506428	CCAAAATATTGAGTTGCCGA	58.625	CAAGGAAAGCACAATACGTAACC	59.946	238
MC01_1666_1	4507614	CTCTTCTCATCACAATGGAAACTC	59.282	CCAATTGTGTGTGTCGGAAA	60.404	251
MC01_1667_1	4507780	CCAAACCACACACACCTTCA	60.454	CGTACGTGGAACAGTGCTCA	60.928	254
MC01_1668_1	4508127	AACCATGGCAAGAGAAAACA	58.201	TGTGTAAATTGCGTTTTGGC	59.608	187
MC01_1669_1	4508736	GCATAACACCCAATTCCACC	60.059	TCGAGTTCCGGAGATAAATTG	59.168	181
MC01_1671_1	4509590	TGGCGAGTTTCAGAGAGGTT	59.989	GACGTGTGGTTGGTCATCTG	60.005	375
MC01_1672_1	4510203	GACACAAGTTGGAGGGGAAA	59.943	GCTGAGTGAAAGCATTGCAG	59.746	488
MC01_1673_1	4510641	CTGCAATGCTTTCACTCAGC	59.746	CCCTCACCTTCTCTTCCACA	60.229	299
MC01_1674_1	4511828	CCTGTGTTTGTGTTGGGTGA	60.454	GGATTAAAGCATTCTCTCTCTCCTT	59.797	189
MC01_1677_2	4513182	TCCACTCCCTCACTCCATTC	60.048	TCCTTGTGTGACCCAATTCA	59.935	319
MC01_1678_1	4514794	TTTTTCCTTATTTGCCGCTG	60.198	AGCGGATTCAATGACTCAAA	58.298	256
MC01_1690_4	4542417	CCACTATGCCAACACCATAAA	58.426	GAGTCTTCCTCTACTGCAGGATTT	59.466	373
MC01_1700_5	4550397	TAGGCATATGGAGTGATGCG	59.67	GTTGGGGCAATTTGTAGCAT	59.829	189
MC01_1701_2	4554249	ACAATCTCCAGTCAGGTGCC	60.12	AACCCTTCCGGGTCAATATC	60.017	440
MC01_1703_1	4570101	GTAGTGGTTCATGCTCGCAA	59.871	TACAGACTCTTGCTGCCCCT	60.012	408
MC01_1704_1	4570814	GGGTTATGTCTATTTACTCCCTACAAC	58.853	CATGGTTGGAGTGATGTTCG	59.96	437
MC01_1709_4	4579498	TGTGAGGATGTATTTGCAGCAT	60.531	GGAGCACTAGTGAGTACTGTATTTGA	58.2	341
MC01_1710_1	4580993	GGCAAATTAAATCGTCCTCC	58.509	TGCAGAACTCCAGAATGTCG	59.984	172
MC01_1711_3	4587491	CTCAATGGGGACATCCTTTG	60.309	CGCTGCCTGATAATATCGCT	60.351	105
MC01_1712_1	4591932	ACCCTGGAAGCGGATTTAGT	59.962	AAAGCAACCTGCTTGGAGAA	59.993	414
MC01_1713_1	4591950	CGGTGACTCGTCTGCACTAA	60.049	AAAGCAACCTGCTTGGAGAA	59.993	250
MC01_1714_1	4593409	TGTAAAATCACACCCGCGTA	59.992	GTGAACCAACTGATCCCCAC	60.223	169
MC01_1715_1	4593421	TGTAAAATCACACCCGCGTA	59.992	GTGAACCAACTGATCCCCAC	60.223	169
MC01_1721_1	4596821	CTTAACCGAACCGCACAAAT	59.996	CATTGGAACAGCTTTGACGA	59.84	329
MC01_1722_5	4598135	GCTTGCCATAACTGGTGGTT	60	CATGGAGAAGGAATGTTGCAT	59.947	268
MC01_1723_1	4600012	CAACCATACTAAAGTCACTTGAAGG	58.396	TGCTTTGGGTTAGGGATTTG	59.931	206
MC01_1724_1	4600888	AGGCGTATGTGCATGTGTGT	60.064	AATGACGTACGACTTTGCCC	60	315
MC01_1726_2	4602453	TCAAATTGCAAGTCCAGTGC	59.847	GAGATTGATGAACGCAAGCA	59.955	183
MC01_1727_1	4603371	TGGATCCACATACGTTCTCG	59.522	ACGAGCCCCAAATTCCTTAT	59.799	168
MC01_1728_2	4608112	ATCAATCCCGCCTACATTTG	59.784	CTTAGCCCCCACTTGATGAG	59.688	287
MC01_1729_1	4612585	GAATAAGTCGTGCCGACCAC	60.526	AGGGGCATGTATTTGCAATG	60.721	280
MC01_1730_4	4612679	GAATAAGTCGTGCCGACCAC	60.526	AGCAAAATTGAAAGGGCAGA	59.823	318
MC01_1733_1	4622470	ACCTTCTTTCCTTTCCGAGC	59.827	AGGGACATGAATGAGAGGCA	60.622	172
MC01_1734_1	4623470	AAAACAGCTCCCATAACCCC	60.187	AAGGGAGGAAAAACGGAGAA	60.046	179
MC01_1735_1	4625434	AGCCACAAGTTTAGGGCACA	60.689	TGGAAATGGGGTTAGAGTGG	59.784	316
MC01_1736_1	4625833	CCAGAAAATGTGGGTGGTTC	60.21	ACAAAAATGGGAAGGGGTTC	60.032	134
MC01_1738_4	4626360	CAACCCAACCCGAAATTATG	60.046	ATGGTCAACCCAACTCAACC	59.679	246
MC01_1739_1	4626686	CTCGACCCAACTCAAACCAT	59.966	GGAGGATCAACAACTGGAGC	59.661	150
MC01_1740_1	4628852	TCCTCTGCCAATCTCTCACC	60.349	CTATCCTGGGTCGCGATTTA	60.053	289
MC01_1741_1	4629190	TAAATCGCGACCCAGGATAG	60.053	TTGCAAACGGATCTACTCCC	60.074	211
MC01_1742_1	4629632	TGAACCCCATTAGCAACACA	59.964	ACATCTCGTCCCACAACTCC	59.969	318
MC01_1743_1	4630631	TTATGAATCTCCCCACCCCT	60.517	TATGCCAAGCTAAATGCGAA	59.447	332
MC01_1745_1	4634549	ACAAATCGAGAGGGTAGCGA	59.836	CGGTTGTTGATCGTTTGTGT	59.465	429
MC01_1746_1	4634701	CTTGTTTCGTATCCTCATTTCC	57.748	ATTTTGACCAATTTCCCACG	59.662	241
MC01_1747_1	4635740	TTCGGTTCGGGTGATAACAT	60.192	GACAGTGGTGGACAACATGC	60.013	139
MC01_1748_1	4636139	AAGAAGCAATCGAACCCAAA	59.685	GTATAGGGCAACCCAACCCT	60.074	283
MC01_1750_1	4643008	GCTTTTGAACCATTTTTCCC	58.533	AAGTCACTTGGAGAAAGAGAGAGAA	59.26	467
MC01_1752_1	4648702	GAATTCTCTTCCAAACCGGA	59.101	GCTAATGAAGAGCTGGCACC	59.985	282
MC01_1756_1	4653863	TGCAGAAAGCACTGAACCAC	60.032	GTTGATTTCATTGTGCGTGC	60.127	222
MC01_1758_3	4659371	GATCCGCGATTGGTTCTAAA	60.038	GTGCTAGGTCGTTCTTTCGG	59.875	330
MC01_1759_1	4660463	GGTGGGACTAAATTGTTTCAAG	57.663	TCGACTTCGTTAGACTCTGCAA	60.19	430
MC01_1760_1	4661580	TGGCACCAAAAGAGATGACA	60.24	CCCCTACCATGCTAACCTCA	59.948	195
MC01_1761_1	4666464	GGCAAAATGAAATTGGCACT	59.945	TGGGAAGAGAGAGACGGAAA	59.92	366
MC01_1762_1	4666613	TTCCGTCTCTCTCTTCCCAA	59.92	AGAGAAGGAGGGAAAGTCGG	59.811	249
MC01_1767_1	4679190	CGGGATTCCCTTTTTCTCTC	60.011	CCAAAGCGAGATTGAAGGAG	59.948	295
MC01_1768_1	4679977	TTTCTCATCGTGGCTCCTTC	60.34	TGCAAAAATGGGTGTTGTGT	59.864	368
MC01_1773_1	4692108	AATGACCCTATCTGACCCCC	60.015	TGCCTCAACAGTTGGTCAAG	59.873	304
MC01_1774_4	4707076	TCCCCCACATACAGGGACTA	60.187	GGGCATTGATTGAAGGAGAT	58.937	266
MC01_1775_1	4709582	TATTCCAGTGCCAACCAATG	59.395	CGTTAAAATGATGAGTCAGATGTGG	61.909	357
MC01_1776_1	4709807	CCACATCTGACTCATCATTTTAACG	61.909	TGCATGTGAATGCCTAAATG	58.145	343
MC01_1777_1	4709864	CCACATCTGACTCATCATTTTAACG	61.909	TGCATGTGAATGCCTAAATG	58.145	343
MC01_1779_4	4711552	TCTTGCACACCCAACACAAT	60.008	GGGCTTAAGAATGCTCTTTCC	59.346	330
MC01_1780_1	4712378	CACTTTCAAATGGGCTCACC	60.495	GGAGGATGTAACACGATGACC	59.278	308
MC01_1781_1	4723433	GTGCCCAAGGTAGCCAATAA	59.96	GGCTTTTGCTTGCTTTGTTC	60.003	318
MC01_1783_1	4725435	GGAGCAAAACCACTTGATTGA	60.103	TGGTGAATAAGTTTGGGGGA	60.162	231
MC01_1784_1	4725826	CTCGCAATTGCACTTCTTCA	60.134	ATCAACCTCATATCGGTCGG	59.773	294
MC01_1785_1	4732441	CCCTACACCTACGACAGGGA	59.982	GGTTTGGGTCAAGCATCTTT	59.031	199
MC01_1786_1	4732690	AAAGATGCTTGACCCAAACC	59.031	GACCACCCGATCAGTTCATT	59.786	153
MC01_1787_1	4734696	CCGTGCTAAACCTTGAGAGG	59.869	GGGAATCTGCACGAGAAGTC	59.81	212
MC01_1789_1	4738753	TCCCGACTTCCTTTGAACTG	60.224	CTGGTTTGAATCGTGGGTCT	59.966	190
MC01_1790_4	4740956	ATGCATCGCAACATTAACGA	60.103	CATGCGGGACAAAAGAAGTT	60.11	344
MC01_1794_1	4747620	AGCCAAATGGTAATTGGCAC	59.829	TTGCGCTTTAGTACACCTCG	59.132	301
MC01_1795_3	4747807	TCGAGGTGTACTAAAGCGCA	59.632	TCTCTCCATCATTCGACCATT	59.498	313
MC01_1817_1	4788388	GAAGGATCACGGAGGAAACA	60.05	ATGCGTCACCACATACTGGA	59.992	361
MC01_1818_1	4791574	CCTGATTTTTGGTGCGATTT	59.938	CATGGCCCATTTAGTGCTTT	59.96	272
MC01_1819_1	4791596	CCTGATTTTTGGTGCGATTT	59.938	CATGGCCCATTTAGTGCTTT	59.96	272
MC01_1820_1	4792401	CAACCTTGCTCTCTCCCAAG	59.982	CCCACTATCGGTCCAGCTAA	60.088	146
MC01_1822_1	4796593	ACGCGCCTAAAAGTCAATTC	59.365	AGGGGTGTGCCACAAAATAG	59.853	304
MC01_1825_2	4802560	CAAGAAAACTGGTCTGGTATGTTTG	61.117	GACCCGTTTGATAATCATTTCG	60.547	389
MC01_1829_1	4813406	AAGACAGCGGAATCAGCCT	59.965	CGATGGACAAAGGAAGAAAA	57.795	308
MC01_1830_1	4813509	AAGACAGCGGAATCAGCCT	59.965	GGCTCGAATTTCTACCTCATTG	60.095	491
MC01_1832_1	4820267	CACAAACACTTCAGATCCATTC	57.173	AACTCTTCGCATTCCATTCA	58.298	269
MC01_1839_1	4828387	CTTTGTTTGGGATCTTTCGC	59.685	GTCGGCTCTCACCACATTTT	60.119	187
MC01_1840_1	4828935	TCGGATTTGTCACCATTTGA	59.9	TTCTTTGCAACCTCTTACTTGC	58.699	277
MC01_1842_1	4843164	GTTTGATTTTGGCAGCCATT	59.945	GGTCCATTTGGTGCTTCAGT	59.973	242
MC01_1844_1	4845515	TGGCCGTAAAAGAGAGGAAA	59.817	GGGGAAAGTATCTCAAATGGC	59.791	452
MC01_1846_1	4850392	TGGATGCACGTGAAATTTGT	59.972	CATCAAACTGATGTGGCAGC	60.272	207
MC01_1852_1	4872057	CTCAAGTAGGGTGAGCCTCG	60.005	TTCTTGTGTTCATCGCTTCG	59.988	225
MC01_1853_1	4872403	GGTGCAGGAACAAAAAGGAA	60.088	CCAACTTCCCTACTCCCTCG	60.997	337
MC01_1855_1	4873969	GCGTAAGCAAATAGCCATTCA	60.24	CCTTGCCCACAAAATTGTAA	58.531	374
MC01_1856_1	4874038	GCAACTAAGAGGTTGCATCAAA	59.406	CCTTGCCCACAAAATTGTAA	58.531	146
MC01_1859_4	4896167	TTGTCGATCCGACCTTTTGT	60.495	TCAAGCACCAACCGATACTG	59.716	202
MC01_1860_1	4898205	CAACTACCACCCTAATATATTGGACC	60.141	CACCACCAATAGGAGGGTGT	59.697	453
MC01_1863_1	4906156	ATGTGTCTTGCTCTGCGATG	60.016	AAAGTTGGGAGAGTAAACGGG	59.508	236
MC01_1864_1	4906188	ATGTGTCTTGCTCTGCGATG	60.016	TCAGGAACGAAACCCAACTC	60.088	348
MC01_1865_1	4908083	GCCTCCACATTTGTTTCCTC	59.532	CCAAAATGGGAGTTCAAACG	60.336	269
MC01_1866_1	4908431	TGTCGAGCTCTACGTTGTGG	60.049	GGCTTTCTTGGCCCTTAATC	60.041	222
MC01_1870_2	4918376	GACCCTTGTTTTTCGCAGAC	59.717	TTTTTCGCAATAGCAAGCAC	59.101	181
MC01_1871_2	4918797	TCGAAGAGCATCCACTATGC	58.979	CCAATGTTTATGTCGTTCTGGA	59.861	305
MC01_1873_1	4932618	TGGATTGGTGGAGAAAGAATG	59.918	TTCAACGACCCACTACACCA	60.001	300
MC01_1874_1	4933662	TCCTCTTGCCTTTACCTTTCC	59.712	TCAACTTGATATGGCCACGA	60.073	236
MC01_1875_1	4936546	GGAGAGAAAATTGGGGAAGC	60.017	GTGGCCGTTGAGAATGTTTT	59.978	237
MC01_1876_1	4936589	GGAGAGAAAATTGGGGAAGC	60.017	GTGGCCGTTGAGAATGTTTT	59.978	237
MC01_1877_1	4936646	AAAACATTCTCAACGGCCAC	59.978	GCAAAGGCTGCAATTTACCT	59.365	280
MC01_1883_1	4948594	CGCTAGTTGCTGCTTGTGAG	59.951	TCGCTCCTCTCCAAAGAAAA	60.066	256
MC01_1885_1	4952244	GCATAACTCCACGGCAAAAT	59.967	TCGTGTCGTGTTATGCTTGA	58.863	438
MC01_1886_3	4952780	CTCCAACAAACTCCGAAACAG	59.76	AGCGCATGGAGAGGGATAGT	61.145	286
MC01_1887_1	4954095	ACATGTGCAATACAACCGGA	59.847	ACGAAATTCTCTTTCGTCGC	59.457	299
MC01_1888_1	4954876	AAAGAGAAAGCGTCACGATCA	60.008	TGAACTGCGAAAGAAAACCA	59.439	291
MC01_1889_3	4958896	TCGAGATGATGGTTGATGGA	60.006	CATGGGAAGCAAGCACAAAT	61.032	413
MC01_1890_1	4959086	CATCAGGTTGGACCTTTTCTC	58.632	GATTAGCATGGGAAGCAAGC	59.813	227
MC01_1891_1	4959211	AAATTTGTGCTTGCTTCCCA	60.617	TAAGGGGCAAAATAGGGAGG	60.265	227
MC01_1892_1	4960363	GAGCAGAATGTGTGCCAATG	60.272	TCTCAATCGTGGTGAGCAAG	59.984	239
MC01_1893_1	4960786	CGTGATTCTTAGTTGTTTCACACTG	60.135	GTTTTGTTGGCTTTTCCCAA	59.953	359
MC01_1894_1	4961766	GTGATGCAAGTGGCGTTCTA	59.871	TCAAGGCGAATGAAATGACA	60.197	354
MC01_1896_3	4972404	TGGACTTCTTGTTTTTGGGC	60.088	ACCGCTACCAAGAGTTGCAT	59.763	323
MC01_1897_3	4973080	TAGGTGTTGAATCGACGCAG	59.864	CAACCATATGAAGCAGCGAC	59.301	289
MC01_1899_1	4979791	ACAGGAAGCCAAGCAGGATA	59.836	CATTATGTGTTGTTGATGTGCG	59.918	245
MC01_1900_1	4984873	GAATATTACACGCACGCCAA	59.59	AGCACCCATCAACCACTTTT	59.454	359
MC01_1901_3	4987307	TGCCAAGGAACATACCACAA	59.964	GGTGCCCTTCCTTTTAGGTC	59.94	217
MC01_1902_1	4988160	AAACAAAACGGAACGAAACG	60.011	CGCCTACCTCCTCCTTCTTT	59.842	292
MC01_1903_1	4988182	AAACAAAACGGAACGAAACG	60.011	CGCCTACCTCCTCCTTCTTT	59.842	292
MC01_1904_1	4988208	AAACAAAACGGAACGAAACG	60.011	CGCCTACCTCCTCCTTCTTT	59.842	292
MC01_1905_1	4988245	AAACAAAACGGAACGAAACG	60.011	CGCCTACCTCCTCCTTCTTT	59.842	292
MC01_1906_1	4988704	TTGCCAAACTTTTCGTGACA	60.271	AGAGCATCCTACCCACTCCA	59.679	246
MC01_1907_4	4990020	GGGGTGACCAAGCAAAATTA	59.801	AAGCCAAAGTCACGAGCTTC	59.621	314
MC01_1908_1	4990052	GGGGTGACCAAGCAAAATTA	59.801	CCTCTCAGCAAGGGACAAAC	59.844	405
MC01_1909_1	4990092	GGGGTGACCAAGCAAAATTA	59.801	ACATTATCCATCAGCAGCCC	59.923	448
MC01_1910_1	4997746	GCAGATTTTGGCATCAACCT	60.081	ATTCCGAACATCAGCAATCC	59.9	133
MC01_1911_1	4998550	GATTCCGCATTTAAGCCAAA	60.04	GCCACCAAATTTAGCCCTTA	59.078	145
MC01_1912_1	4998691	GATTCCGCATTTAAGCCAAA	60.04	TTGATGTGCATTTGATCCCT	58.926	325
MC01_1913_1	5000085	TTTATGCCCCGGTTTGATAA	60.144	TTACCGCCCCACATATTGTT	60.074	330
MC01_1914_1	5002097	GCACGCACTTCACTGTTGTT	59.953	TGGTCGTCTCTTGCTGACAC	60.03	343
MC01_1915_1	5003297	CTGTGGAGGGGCAGTATTGT	59.989	AGGCTGAAGAGACGAAGCAG	59.891	163
MC01_1916_1	5004766	CTCAGCGAATGCTCCTTTTC	60.096	AAGTAGTGATGCCCATTGCC	59.962	195
MC01_1920_1	5023002	ATCCAATGTCCCAGAGCAAG	60.073	TCAAAGAAGGTGTAACGCCC	60.11	274
MC01_1923_1	5029197	CTTGCAACTGATGCTTGGAA	59.988	GCCCTTCTAGCCACAAATCA	60.214	271
MC01_1924_1	5029267	CTTGCAACTGATGCTTGGAA	59.988	GCCCTTCTAGCCACAAATCA	60.214	271
MC01_1925_1	5029491	TGATTTGTGGCTAGAAGGGC	60.214	CAACCTCCGCATGTTGAACT	61.096	276
MC01_1927_1	5031224	ATCTTCGGGTCGAATCCTCT	60.037	CGATTATGCCAAAGGGAAGA	60.031	159
MC01_1928_1	5032196	TTGGTTGTGCCTGTTATCCTC	59.985	GGCACATTGGTATGTGCATC	59.812	412
MC01_1930_2	5035363	CATGGTTGGTTATGCGTTGA	60.379	TGGAAATGAGTGAAGAGAGCC	59.42	181
MC01_1934_1	5042665	ACGTGCGAAACACATGCTAA	60.324	CCTCCCCAGTGACCTAATCA	59.92	155
MC01_1935_1	5043667	CCGATTGCAATTTCCCTAGA	60.031	CTTTTTCCACTCTCCTTGCG	59.986	379
MC01_1936_1	5045454	ATTGCCTGTCTGCCTCAATC	60.226	CAGCCTAAGGACAGGGATGA	60.21	389
MC01_1937_4	5047002	TCCTCCCTCATGGAGTCATC	60.008	TTTTGTGCATGGGAAGGAAT	60.309	426
MC01_1941_1	5051423	GGGGAAGGAATCAAAATGGT	59.996	TCTCAAGAGGGACTGTCCAAG	59.435	426
MC01_1942_1	5051441	GCCACAGAAAATCCAAGCAT	60.081	TCTCAAGAGGGACTGTCCAAG	59.435	371
MC01_1943_1	5058761	CCAGGATTAGCTGGACAGGA	60.21	TGTGAGGTTGCAAGTTACGC	59.911	166
MC01_1947_5	5063473	AGAGAGGGGGAATGAGGTTG	60.447	GGTGTTCAAAATACCCGGTG	60.088	245
MC01_1948_3	5063489	AGAGAGGGGGAATGAGGTTG	60.447	GGTGTTCAAAATACCCGGTG	60.088	245
MC01_1949_1	5068076	CTTCCATTCGGCTCCTATCA	60.17	TGCTCAGCAGATGCCATATC	59.939	298
MC01_1985_1	5122515	TTCCTTTTTGGAGTTTCGAG	57.071	TTGAGTGGAAGCTGTCATGG	59.831	292
MC01_1986_1	5124080	AAGACTGTCCACATCCCCAG	59.962	AGGCGATCGAAGTGAAGAAA	59.955	273
MC01_1987_1	5130955	GCGTAGAGAAAGTTGCGGTC	60.022	TTTATAGGGGGAGGGTGAGG	60.138	395
MC01_1990_1	5131901	TGCAATCTCGGACTGCTATG	59.972	GAGAGAAACAAGAGAAAGAGCGA	59.424	145
MC01_1991_2	5132155	TCGCTCTTTCTCTTGTTTCTCTC	59.424	TTTCGGGTTTTGCATGAATC	60.817	276
MC01_1992_1	5133465	ACAAAGCTGTGGTGGAAAGC	60.299	ATCACACCCTCAAACTTGGC	59.973	356
MC01_1993_3	5147753	TGAAAGGCCGGCTACTCTTA	59.975	ATATGAGGCATTTTGGGTGG	59.645	195
MC01_1994_1	5148607	ATGGGAAAGATGGAGGGAGT	59.755	CTTTCGAGCCCTCTTGTGTC	59.989	162
MC01_1995_1	5148668	ATGGGAAAGATGGAGGGAGT	59.755	CTTTCGAGCCCTCTTGTGTC	59.989	162
MC01_1996_1	5150340	GTGAGTTCGAATCCTCGTGA	58.802	GCATAATCCAACCCGCTAAA	59.928	455
MC01_1997_1	5151170	TGACGACAGACACACCCAAT	60.005	TCCATTGTGGGACCAATTTT	60.029	253
MC01_1998_1	5160263	GGACGGTTTATGGAGCAGAA	60.074	AGAAAAGGTCGGCAGCAGTA	60.015	301
MC01_1999_1	5161716	GTCGCTGGTGCAACTGATAA	59.871	CCACCACTTACATATCTCCACA	57.483	418
MC01_2000_1	5164040	CGAGCTTCCTCTTGTTCACC	59.989	TTAGCTGGCGTGAGAGGAAT	59.978	467
MC01_2001_4	5165899	TGTGGAGCAAATATGGCAAA	60.073	CAAGCGGCCAATTTAAGAAA	60.198	172
MC01_2002_1	5168358	TGGACAAACAGAGCTACCGA	59.44	CGGAAGTGTGCATTTTCCTT	60.11	337
MC01_2003_4	5169127	TGCTCGCATTTTCTTCTTGA	59.688	TGACGAGGATTCTTAAGGGC	59.269	314
MC01_2004_1	5173027	TGAACCGTACACTTGCGGTA	60.172	CGAAGAAAGTGAGCGAGGAG	60.269	123
MC01_2005_1	5175723	CTCTGCTGGTTGTTGGTTCA	59.873	TGCGTTTGCACGAGTCTTTA	60.578	315
MC01_2006_1	5184724	GTCCCTCACTCAACCCTCAA	60.088	TTGGTTCCAAGCCAACCTAC	59.971	401
MC01_2007_1	5184885	ACCATTCGCGAACTCAAAAC	60.118	TTGGTTCCAAGCCAACCTAC	59.971	316
MC01_2008_1	5185473	TGTGAACTCTTGATTGGACCTT	58.695	AACAAACTTCGCCGAGTCTA	57.635	378
MC01_2009_1	5186651	TCGGAGTAATTTTAGCATGGC	59.225	TGAAGTTTAAGGTTGGAGAGGA	57.984	449
MC01_2010_1	5187000	TCCTCTCCAACCTTAAACTTCA	57.984	TCCCGACAATTAGGCAATTA	58.109	332
MC01_2011_1	5187302	AATTGCCTAATTGTCGGGAT	58.394	GCCAACCTATTTCCTAGCTCC	59.236	210
MC01_2013_1	5187513	GGAGCTAGGAAATAGGTTGGCT	60.115	CATCGCCGTTCTTTTCTAGG	59.839	432
MC01_2014_1	5189408	GATTTGGTTCTGAAGCAGCC	59.82	GCAGCGGTCCATTTAATGTT	59.967	317
MC01_2015_1	5189572	AACATTAAATGGACCGCTGC	59.967	GTCAACCTAACCAACCCGAA	59.83	103
MC01_2016_1	5190002	CAAACGCCTCTTTGATCCTC	59.813	GAGCCGCAACCTACCATAGA	60.235	381
MC01_2017_1	5193487	AACAATGTTTTCCACCGAGC	59.978	ATGTTCGGGTTGTCTTGAGC	60.119	367
MC01_2018_1	5194032	CAAAACAAAGCCTGCAAACA	59.888	GAATATCGTTGCCCGACTGT	59.962	315
MC01_2019_4	5196252	GCGCCATGAGAGAAAATGAT	60.185	AGTGGGAGGTGTTGTGAGGT	59.451	138
MC01_2025_1	5208055	GATTCCGCCTCAATAACCAA	59.901	GCAGCAGTAATGGGGTCAAT	59.962	107
MC01_2026_1	5208101	GATTCCGCCTCAATAACCAA	59.901	AGTGCTCATCCACATTGCAG	59.862	178
MC01_2028_1	5217571	CCTCTTGGAATTCACCCTCA	60.042	AGTTTGCGTCGTACCTGACA	59.365	123
MC01_2029_1	5217809	TGTCAGGTACGACGCAAACT	59.365	TGGTTTCAAAGCCAACCTAA	58.267	282
MC01_2030_1	5218600	ACCGAGCAGCACTAAATTGG	60.27	CTGGTCCATGAGTCCATGTG	59.954	401
MC01_2036_3	5220998	CCCATAGGAGTTTCAGGGGT	60.183	CAGAGACGATGAAGACGACG	59.571	157
MC01_2037_2	5221460	CGTGTCCCCTAGGAGTTTCA	60.103	CCGATTTAAGCATAACTCAACC	57.848	173
MC01_2044_1	5233975	AGATTGTGGATCAAGACGGC	60.081	TGCGCAACAAGAATTGAAAG	59.992	438
MC01_2052_2	5238515	AGAAATTGATTACAGGCGGC	59.186	GGGTTCTGCCCCTTTATTTG	60.664	301
MC01_2053_1	5238626	AGAAATTGATTACAGGCGGC	59.186	CTTACGTTGCCGGTGAAAAT	59.996	403
MC01_2054_1	5238901	ATTTTCACCGGCAACGTAAG	59.996	ACGCTTCGCTCCATATCAAT	59.696	374
MC01_2055_1	5238914	ATTTTCACCGGCAACGTAAG	59.996	ACGCTTCGCTCCATATCAAT	59.696	374
MC01_2056_1	5238958	ATTTTCACCGGCAACGTAAG	59.996	ACGCTTCGCTCCATATCAAT	59.696	374
MC01_2057_1	5241251	ACCTCATTTTCATGGGCAAG	59.933	GTGGGATTTTGGAGAAGACG	59.526	413
MC01_2058_1	5245119	AGCTGCGTTTTTAACGAGAA	57.863	CGGAGAAGAAGTGACGGAAG	59.982	338
MC01_2060_2	5245270	CTTCCGTCACTTCTTCTCCG	59.982	AATCGCAAATTTCGTGGTTC	59.945	241
MC01_2061_2	5245298	CTTCCGTCACTTCTTCTCCG	59.982	AATCGCAAATTTCGTGGTTC	59.945	241
MC01_2062_3	5245963	CCACTTCCCTTTAGGTCGGT	60.353	CTCATTACAAGCCATTGCGA	59.833	131
MC01_2066_1	5251961	AGAGCTTGGCAACTGCTCAT	60.164	GTGGTGGGATAGCTCCTGAA	60.073	288
MC01_2067_2	5261832	GAACCGATGTTGTGGAGGAT	59.786	TTTCTAGGGTGACATCGCCT	59.694	269
MC01_2068_1	5262074	GGCGATGTCACCCTAGAAAA	60.074	TCGACAACTTTGAAGTCGGA	59.415	422
MC01_2070_1	5267066	GCCTGCTAGAACGACCTGAC	60.02	TAGCACCCACAAGCCTTTCT	59.875	282
MC01_2071_1	5270418	TGGAGAACAAATCCCCAGAG	60.042	CGTTCTTCCCTAAATTGCACA	60.117	332
MC01_2072_1	5272025	GTACGCCAGCACCCTTGTA	59.731	TATATGGGAGGAGTGGGCTG	59.91	297
MC01_2073_1	5273495	GTGGTGGCTAGGGCAATAAG	59.592	CCCAAGTCCATTTAAGAGTAGTAGTTG	59.911	198
MC01_2074_1	5296953	AAAACCACGTCAGTCGGTCT	59.622	GTGGAGAGGAAGAACATGGG	59.505	350
MC01_2075_1	5296968	AAAACCACGTCAGTCGGTCT	59.622	GTGGAGAGGAAGAACATGGG	59.505	350
MC01_2077_1	5299812	TGAGGTGCTGACTGGAACTG	60.022	GGACCCCGATTAGGATCATT	59.981	202
MC01_2079_1	5300970	TTCGAATCTCCACCTCAGGA	60.737	ATTCACGAGTTGCCCAAAGT	59.598	420
MC01_2080_1	5302916	ATTGGCATGTTTGGGATGAT	60.021	GGGAGTCGTGGCTGATCTAC	59.685	144
MC01_2081_1	5308408	TCATGGGATAATTAGGGCAA	57.909	GGCAAGCATTAGGAATGTGG	60.469	258
MC01_2082_3	5316173	TCCTTGACTTTGATCCAGCA	59.369	TCACGTGCTATTAGATGCGG	59.856	223
MC01_2083_1	5318646	GGTGATAACCGGCAGAGTGT	59.997	TGAATTAAGTCGGTGTGGCA	60.111	362
MC01_2084_1	5318762	CTGAGTCGAAGTGAAACCCA	58.852	TGAATTAAGTCGGTGTGGCA	60.111	228
MC01_2085_1	5320627	ACCACCCTTCCATTTCCTCT	59.795	ATCAATTGTGCTGCCCTTTT	59.574	206
MC01_2091_1	5323418	CTTAAGGGAATGACGTTGGC	59.569	CAGAAAAATGTGGAGAGAGACA	57.053	418
MC01_2098_1	5329539	GGGAATGACACCGGTAAAAA	59.662	TCGTTATTGGTCCGGCTAAA	60.448	222
MC01_2099_1	5329837	TTAGCCGGACCAATAACGAG	60.089	CACTCACTCATGGCGTCACT	59.897	433
MC01_2101_1	5332931	TCGTTTTTCTCCGAAGCATT	59.823	ACTCGCAACGGTTGAACTCT	59.914	392
MC01_2102_1	5334837	ACAATTCGGTTGGAAAATCG	59.801	ATTCATGACAAAGCAACCCC	59.797	319
MC01_2103_1	5337107	GAAGTGACAAAGCTCCTGGC	59.997	CGAGGCAAGCATTATTCGTT	60.23	132
MC01_2104_1	5337975	TGAGGATTTGAATGGGCTTC	60.014	ACGTCAAGGCACTATGGACC	59.997	311
MC01_2105_1	5339443	TGAGGTCGTCTTGGAGCTTT	59.989	GGCAAAAGGGTGATGAAAAA	59.916	135
MC01_2107_1	5344403	TGAGAGTTTGTTTCCTTGAACG	59.397	CCAAACCAAATCAAGGTTGC	60.344	138
MC01_2118_4	5365338	GGTCGGAGCTTTGAACTGTC	59.851	TTCGAGCTCGGTAAGTCGTT	60.015	177
MC01_2120_1	5368455	ACCGAAACCAACAGTCGAAC	60.012	TGACAGAGCCACTCGACATC	59.988	208
MC01_2121_1	5368564	ACCGAAACCAACAGTCGAAC	60.012	CAGGTGGTGGAGTGAATGTG	59.997	364
MC01_2125_1	5386195	GCATTTGCTCAAGGACATCA	59.805	CAACAGAACCTGATCAGCCA	59.831	195
MC01_2127_1	5389504	ACAAATTTTGCGCATTCTCC	60.081	TTGACAGCACCACGAGAGTC	60.03	456
MC01_2128_1	5389896	GACTCTCGTGGTGCTGTCAA	60.03	GGATAACTTGGCGGAACTGA	60.074	331
MC01_2129_1	5392702	CGTCCTTAATCTCGAGCCAT	59.292	TGCTTTGCTTTACCTCGCTT	60.152	271
MC01_2130_1	5392782	CGTCCTTAATCTCGAGCCAT	59.292	TGCTTTGCTTTACCTCGCTT	60.152	271
MC01_2131_1	5399063	GGCAGACACCCACTATGTCTT	59.079	TGAATCCAAAATCGGTTCAC	58.396	267
MC01_2132_1	5399124	GGCAGACACCCACTATGTCTT	59.079	TGAATCCAAAATCGGTTCAC	58.396	267
MC01_2133_1	5400391	CCAACAAATAATTGCTGCCA	59.562	GAAAAATATGTGGGGCATGA	58.282	476
MC01_2134_5	5404209	CCTCATCGGGTCTGAACAGT	60.112	TCGGATCCAAGGAGATTTTG	60.006	207
MC01_2138_1	5412364	AAAGACCGTAAAGCCAACACTT	59.24	TGACGATGCACTTGGAACAT	60.12	145
MC01_2139_1	5416142	CGAATCCTTGCATTCACCTT	60.074	GGAGAGAAAGAAATCCCCGT	59.513	175
MC01_2140_1	5416758	CCACACATGGAGAGCTGAGA	59.98	AATGCACAAACAAAGGAGGG	59.971	290
MC01_2142_2	5418596	AATCTCCACCCCAGACATTG	59.779	AGTTCGATCTCCCATCCTCC	60.421	270
MC01_2143_4	5418732	AATCTCCACCCCAGACATTG	59.779	AGTTCGATCTCCCATCCTCC	60.421	270
MC01_2144_1	5419592	AATGTTGCAACGGATTTTCC	59.807	ATGGGATGGGACAGAGTCAC	59.774	162
MC01_2145_1	5419682	AATGTTGCAACGGATTTTCC	59.807	AAGTCTCGCTGCATCGTTTC	60.547	240
MC01_2152_1	5437054	CTCCTGTAACCCGTTGTGGT	59.884	ACATGTTTTGTGGTGGAGCA	60.008	147
MC01_2154_1	5439261	TGCGGGCTTTAGATTTGTTC	60.209	TTGAGTGGTGTGGACGACAT	60.005	227
MC01_2158_1	5452539	CCTTTGGGAGTTCTTCCCTC	60.045	GATGAACTCAAGCTCCTGCC	59.957	394
MC01_2159_1	5454068	ACGAAGGAGAGGGAAGGGTA	60.067	ACAATTCATACCCTCGTCCG	59.813	202
MC01_2160_1	5454714	CCTTAGCAACTTTCTTGGGC	58.973	AGCTGTGAAGGTGGGAATTG	60.111	329
MC01_2161_1	5454955	TCCAATTCCCACCTTCACAG	60.892	ATGTGCCAAATGGAGCATAG	58.6	321
MC01_2162_1	5455256	GCTATGCTTGCCATTCCATT	60.067	TTTAGGTCCCACCACGAAAG	59.964	141
MC01_2163_1	5455400	CTTTCGTGGTGGGACCTAAA	59.964	GTTGAGTTTGAGTGTCCCTTTT	57.373	188
MC01_2164_1	5457340	AAACCCACTCCCCCAATAAC	59.919	GCGAGAGAAGAGGACTCGAA	59.827	284
MC01_2165_1	5457778	GGCCTCCTTCGTATCTTCCT	59.674	GCCCCATTCTTGTGGTACAT	59.676	114
MC01_2166_1	5458902	CGGCAGTGTAGGTCCTTTTC	59.734	GGAGGTTCAATTTTGGTTTG	57.037	187
MC01_2167_1	5458918	CGGCAGTGTAGGTCCTTTTC	59.734	GGAGGTTCAATTTTGGTTTG	57.037	187
MC01_2168_1	5458991	CGGCAGTGTAGGTCCTTTTC	59.734	GGAGGTTCAATTTTGGTTTG	57.037	187
MC01_2169_1	5459097	CGGCAGTGTAGGTCCTTTTC	59.734	CTCAGACCCCAAATGGCTAA	60.066	396
MC01_2170_1	5459162	GTGGGTCCTTTTGAACATGC	60.362	CTCAGACCCCAAATGGCTAA	60.066	341
MC01_2171_1	5459210	CCAAAATTGAACCTCCAAAC	57.037	CTCAGACCCCAAATGGCTAA	60.066	225
MC01_2172_1	5460022	GCGATGAGGACCAAAATGAT	59.9	GTGGTCCAACAAACATCCCT	59.679	400
MC01_2173_1	5460297	AGGGATGTTTGTTGGACCAC	59.679	CCACTCAAACAAATCTCACCA	58.609	187
MC01_2175_1	5461248	CATTATCCAACATGCCCTCA	59.35	GGGTGGGTTTGGGGTACTAT	59.805	223
MC01_2176_1	5462517	TCAAGCTATGAAGCAGGGCT	60.118	CCACACTCAAGGTCGGTTTT	60.005	241
MC01_2177_1	5464283	CCTATTAAATACAAACCTCAGGGAC	58.527	CAGGTGTGCACGTCTTCTGT	59.94	130
MC01_2178_1	5464747	TCCCTGTCACATCTGCAACT	59.261	ATACCCATACCTGGTGAGCG	59.836	272
MC01_2179_5	5465362	ATCATGGATGTCCCCAAAAA	59.991	ATGAACAAAACCGCAAAACC	59.845	342
MC01_2180_5	5465573	GGTTTTGCGGTTTTGTTCAT	59.845	AGTGCTACCCCACGACAATC	59.997	233
MC01_2182_1	5469018	CCCGTTGAATCTTTGTTGCT	60.11	AAAATCACTCCCAAACAGCG	60.11	248
MC01_2184_1	5471327	AACAACAATGGGCAAGAGAGA	59.726	ACCGATGGTTTTCAATTCCC	60.92	169
MC01_2188_3	5484985	CATCACCAACATTTTCATCTCC	59.292	TTCCTCCATCGCTTTAATGG	60.031	483
MC01_2190_2	5486790	AGCGACAAAGCGAGAGAAAG	59.898	TCTTCCATCTGTTCCCCATC	59.862	410
MC01_2191_3	5486938	GCGAGAACTGGGAGATTTGA	60.34	TCTTCCATCTGTTCCCCATC	59.862	303
MC01_2192_1	5492731	TACGTGTCATGGGGTTCTCA	59.96	GTCCCAAAAATCTTCCATGA	57.426	203
MC01_2193_1	5494221	GGCACACAATCTTAAGCTGC	58.53	TAGCCCTCCCTCTGAGGATT	60.169	324
MC01_2194_2	5494846	CACCCATGGCAGATTTGTAA	59.395	GCTGGTATTGTTGCAGGGTT	60	186
MC01_2195_1	5495204	GTTCGGTTCACGGATTGAGT	59.973	TGGGACATGTGAAGGAGACA	60.088	242
MC01_2196_1	5495228	GTTCGGTTCACGGATTGAGT	59.973	TGGGACATGTGAAGGAGACA	60.088	242
MC01_2197_1	5495262	GTTCGGTTCACGGATTGAGT	59.973	TGGGACATGTGAAGGAGACA	60.088	242
MC01_2198_1	5496011	GGCACTCCTCCCATCATTTA	59.894	TAATTTCAAGGTCCACCGGA	60.301	334
MC01_2199_1	5496693	CACATCAACAAGTGCGACCT	59.751	GGATTTTGGGAAGAACAGCA	60.051	259
MC01_2200_1	5496720	CACATCAACAAGTGCGACCT	59.751	GGATTTTGGGAAGAACAGCA	60.051	259
MC01_2201_1	5497437	GGGTTGGTGCCTCAAAGATA	59.933	ATGTGCCACTCCAAATAGCC	59.962	495
MC01_2202_1	5497473	GCTTGTAGGGCTCTGCTACG	60.176	ATGTGCCACTCCAAATAGCC	59.962	452
MC01_2203_1	5499054	TGAATTTGGACGAGATGCTG	59.799	GACTCGGAACCCAAAAGACA	60.088	429
MC01_2204_1	5500983	ATGGTCTCTGAATTGCACCC	59.934	TAATCCAACCCAACAGCCTC	59.933	253
MC01_2205_1	5500994	ATGGTCTCTGAATTGCACCC	59.934	TAATCCAACCCAACAGCCTC	59.933	253
MC01_2206_1	5503083	TCCTCAAGGTGGGCTTTATG	60.066	ACTCCTTTGGATGGGGTTTC	60.169	101
MC01_2207_1	5507554	AACCACGTTCGACGTTTTTC	60.015	CATATTTTGGTGAATGGGGC	60.016	422
MC01_2211_1	5510476	CAACAGACACCTCGACCTGA	59.864	TTGGTTGTTACCACGGTGAG	59.46	254
MC01_2212_1	5512497	AAAGTTGCCATGAAGATCCG	60.074	TTAGACCAAGATGCCCCAAG	60.066	280
MC01_2215_1	5520724	GTCCCCTGAGGTTTTGGTTT	60.204	TACTTCTTTGGGCTGGGTTG	60.103	260
MC01_2219_1	5522484	GCTATTGTCACTTTCAACACTCCA	60.572	TTCGTATTCGATGTTGTGCC	59.548	239
MC01_2220_1	5526024	TGCCGACTTTTCAAAGAGAA	58.623	TGTTTAGGGGGATTTGGTGA	60.162	427
MC01_2222_4	5533447	GCTTCGTTTGAAACCATTTG	58.267	GCTCGAAAAGCCAACAAACT	59.499	297
MC01_2224_3	5533900	CGAGAGGATGACATGAACGA	59.787	TGGAAAAGTGGGAGACGAGA	60.769	339
MC01_2227_1	5543597	TCTTTCAAATAAGCCGTGGA	58.361	CAGATGTTGATTTCGTGGGA	59.496	148
MC01_2228_1	5543674	GGATCCCACGAAATCAACAT	59.611	TGTTGGATTAAACGGTCGTG	59.439	292
MC01_2229_1	5544733	CGTGTCTTCCATGCTGATGT	59.707	GCTGAAAATGGTGGAGTCGT	60.119	452
MC01_2230_1	5545727	CGGAATGCTATTTCCGTTGT	59.96	TTTTGAGTGTTGGCATAGCG	59.872	271
MC01_2231_1	5549210	GCAACTAAATCAAGCGCACA	60.021	TGTCACGTTAAACATGGGTGA	59.873	254
MC01_2232_1	5551401	GCAATTAAGGGATGGTGCAT	59.791	TGCGATTTTACTCGGATTGTC	60.089	127
MC01_2233_1	5551438	GCAATTAAGGGATGGTGCAT	59.791	TGCGATTTTACTCGGATTGTC	60.089	127
MC01_2235_1	5553737	GTGATCTTGCACCCCAATTT	59.797	TTTGCACGTGCTCTCAAGAT	59.596	395
MC01_2236_1	5555853	TTCCTTACGAATCGTCAAACG	60.117	CCCTTGGACCAGCAATTTTA	59.931	375
MC01_2238_1	5556976	TAGTTTCGCTCATGTTGGCA	60.401	CACTCACCCTTCACCCCTAA	59.959	247
MC01_2239_1	5556991	TAGTTTCGCTCATGTTGGCA	60.401	CACTCACCCTTCACCCCTAA	59.959	247
MC01_2240_1	5558155	TTCATACACGGAATTGCGAA	60.073	CGCATTTCCAATCCAACTTT	59.938	344
MC01_2241_1	5558260	TTTCCAACTCTTTTGTGCCC	60.088	CGCATTTCCAATCCAACTTT	59.938	155
MC01_2242_1	5559522	GGTCAGAGCTCTCCTGCATC	60.104	TTGACGAATCTCCCTTGGAC	60.05	241
MC01_2243_1	5560267	TTGCCATTGCATATCGTGTT	59.96	GACATGGCGAGTAGTCGTTG	59.318	292
MC01_2244_1	5560927	CTTAAAGCGGCAACCATCAT	60.096	TGGGCTGGGTGGATATCTTA	60.288	314
MC01_2245_1	5561519	ACAAGTGTTGTAGGGTCGGG	59.884	TGACCATCCAGTTGCACATT	59.967	336
MC01_2246_1	5569625	AGCGACTTCTGTTTGACCGT	59.914	GTTAGCTGGGCACTTTGGAC	59.74	496
MC01_2247_1	5569826	TCCACCACCACCAATACAGA	59.806	AAATGGCAACAGCATGTTCA	60.119	391
MC01_2248_4	5585744	GAGGCGATGAAATGCTTACC	59.674	TGCCATGAAAGACACTCAGG	59.831	271
MC01_2249_1	5599454	CGACCTTCATTGGGAGAAAA	60.044	CCAGAGGAATCCAAAGACCA	60.042	125
MC01_2250_3	5603070	TTCCGCCAATTCTCCAAGTA	60.576	GTCCGGACTCACATCTTGGT	59.969	408
MC01_2252_1	5615730	GCCATTCAGTGAAAGCATCA	59.805	ACCTTCTGTTCGACTCCAGC	59.455	245
MC01_2253_1	5616819	AGCATTCCTTCAACACCTCG	60.255	TTCTGAACGAACCCAAGACC	60.088	431
MC01_2256_1	5625107	GTATGAAGCTGCCCTTCTCG	59.978	TCAAGGCAAGGCCTACATTT	59.708	452
MC01_2257_1	5625126	TGTGTGTGTGTGTGAGGGTG	60.088	TCAAGGCAAGGCCTACATTT	59.708	218
MC01_2258_1	5625159	TGTGTGTGTGTGTGAGGGTG	60.088	TCAAGGCAAGGCCTACATTT	59.708	218
MC01_2260_1	5638910	TTCGCTGAAATTGGGTAAGG	60.067	GTCTGTTCGGGTCGATTTGT	59.973	334
MC01_2261_1	5642844	CACCAAATGCACATGGGTAA	60.234	TGGCTTAAAAGCAGGGTTTG	60.236	459
MC01_2265_1	5662171	TCCCTATTTTCTCTTCTCCCC	58.653	GGTTGGGTTGCTCATCTCAT	59.934	332
MC01_2266_1	5662780	CCAACTCCACCACCTTCCTA	59.959	TTATTGTGGTTGCCTCCTCC	59.933	290
MC01_2267_1	5662939	GGAGGAGGCAACCACAATAA	59.933	TTCAAAGAACCCAGTGACCC	59.943	252
MC01_2270_2	5674638	CGATAACCAACCCACGAAAT	59.685	ATTGCACTCAATTTTGCACG	59.735	274
MC01_2271_3	5674887	ACTCGTGCAAAATTGAGTGC	58.929	TTTCGTGGGTTGGTTATGTG	59.293	106
MC01_2272_3	5675072	CACATAACCAACCCACGAAA	59.293	TGCATGCCATTCATTTATGC	60.449	246
MC01_2273_1	5675634	TGATTTGACAAGTTGGCTGC	59.847	TTGAAACAGAAGGGGCTACG	60.241	423
MC01_2274_1	5675717	AACCACGCCACAGAGAAGTC	60.307	CGGAGAGAGAGATCGTGAGG	60.088	469
MC01_2275_1	5675800	GTGCAAGTCGCACGTTAGTC	59.52	CAATCTTACGGGTTCGAGGA	60.066	270
MC01_2276_1	5678187	TGGCTGGGAGATTCTTTTGT	59.67	TCAGCCACTGAATCTTGCAT	59.399	345
MC01_2279_4	5683072	TGCTGGCTGGTTTCTTTGTA	59.464	TTTGCACTTTCCCTTTGGTT	59.587	331
MC01_2281_1	5687701	TCCGACAGTATTGGACACGA	60.112	GCTTTCTCCTTCGGGAGTTT	59.827	389
MC01_2285_1	5714240	GTTTCGTCCTCTGGAACCAA	60.088	AGCGGAAGCAGCAGAGTTAG	59.92	108
MC01_2287_1	5730415	CATTGACAATACGTCGGTCG	59.988	ACGGTGGTGCTAAGGATGAG	60.134	317
MC01_2288_1	5732738	AAAACTCCCCTCTCTCTCGG	59.811	TTTTGGAGTTGTGGGAAGAGA	59.697	263
MC01_2289_1	5733650	GAGACGAGTTCGAGGACGAC	59.993	TCTTTCTCCTTCCCTCCATTT	59.158	428
MC01_2290_1	5733801	TCGAAGCCATGAGAGGTCTT	59.95	ATTGCCTTTCCTTTCCTTGC	60.562	392
MC01_2292_1	5734555	GTGTTAGACACCGTATTTGGTTTG	59.744	TACCAATGGGAAGGGTGAAA	60.162	223
MC01_2293_1	5734612	GTGTTAGACACCGTATTTGGTTTG	59.744	TACCAATGGGAAGGGTGAAA	60.162	223
MC01_2294_2	5735043	ACCATCTCCATCTCCTTCCC	60.278	GGTGGAGCTTGAAATTGAGG	59.67	383
MC01_2295_5	5736234	GTGGTGGTACGTTGGTGAAA	59.314	CGTCATCCCTGAAAGGTCTC	59.655	346
MC01_2296_5	5741566	TATTTACCCGACGTTGCCTC	59.96	CCTTTTCCTGACTTGTGCGT	60.291	337
MC01_2297_1	5747014	CCAATCAAGTACAAGCCTTCG	59.755	AGGATTGTTTCTTCCCATCA	57.017	334
MC01_2298_1	5755563	CCACCATCACACAATCTTCG	59.96	TGGAATCCAAGGAAACAGAA	58.117	250
MC01_2302_1	5763088	AACATCGACATTTTCGTGGA	58.976	CAGAGAGAGGGGATGGTGAG	59.785	329
MC01_2303_1	5765680	CTCGATTGCGAAGAGGAATC	59.917	TGCTCGGGCTATAAAGGATG	60.188	377
MC01_2304_1	5765898	CATCCTTTATAGCCCGAGCA	60.188	TTTTTCCTCTGGAACCATGC	60.051	168
MC01_2305_5	5766313	TGAGAAGGTTGAGCTGGAGAA	60.119	CATTTGTTTGTATGGGATGGG	59.924	325
MC01_2306_1	5769047	AGGTGGCTATGGCTAGGGTT	59.983	ACAAAATCGGAATTCGTTGC	59.945	329
MC01_2308_1	5776933	TTAGTACTGTGGTCGTGCCG	59.781	CCATTCCTTTTGACCGACAT	59.79	379
MC01_2309_1	5777901	CTTCTCTTCGTCAGTTCGGG	59.982	TGACTTTTGGAGTTCCACCC	59.943	278
MC01_2310_1	5777988	CTTCTCTTCGTCAGTTCGGG	59.982	TGACTTTTGGAGTTCCACCC	59.943	278
MC01_2311_1	5778016	CTTCTCTTCGTCAGTTCGGG	59.982	GGACGACCATCTGCTGGTAT	59.957	442
MC01_2312_1	5778563	GAAAATGGTATGGTCGTCGG	60.192	TGGAATTTGTAGAGGGGGAG	58.978	353
MC01_2313_1	5779023	CGAATGGGATGAAGAGAGAGA	59.371	GGTAACAGTGTGATGCATGTGA	59.495	166
MC01_2314_1	5782083	TCACGCCCATGTAAATACCA	59.809	CCTCTTTGCTGCAGCTTCTT	59.898	393
MC01_2315_1	5782606	TGCCAATTTATTCTCCATACCC	60.042	TTGCCATGCACATGTCTTCT	60.272	373
MC01_2316_1	5784240	AAAGGGACCATCCAATCTCA	59.336	TTCAGGCCGATGTTTTGAAT	60.448	215
MC01_2317_1	5784657	TGAACCGTCATTATTGTTCTGG	59.861	CGCCAAACCGAACATAGTTT	59.996	219
MC01_2318_1	5785076	ATGGCCCAAAAGATGAAACA	60.309	CGAAAACGTTACCAAATGAGC	59.639	265
MC01_2321_1	5786371	ATTTACGAAGGCAATGGGTG	59.823	CCAAAAACCCAGTGAGCTGT	60.149	335
MC01_2322_1	5786582	ACAGCTCACTGGGTTTTTGG	60.149	TCTTTGGGGTAAAAAGTTCTGG	59.514	270
MC01_2323_1	5787902	AGTTTGGGTTTGACGTGGAG	60.005	TGTCTGCCTCATCCATTCAG	59.787	343
MC01_2326_1	5790474	AGGATGAAGATCATGTTTCCG	58.995	AAACTCGAGTCTGCCAAACA	58.497	188
MC01_2327_3	5793780	TCTTGGCTCATAGCCCAATC	60.177	TCTCAAATCGTCTGAAGTTCCA	59.853	380
MC01_2328_1	5795011	ACTGCCCAAAAAGAGGGATT	59.94	GGAGGATGGCGACAGAATAA	60.036	329
MC01_2329_1	5795228	TTATTCTGTCGCCATCCTCC	60.036	GAGCGTATTTGGCAATGGTT	59.967	272
MC01_2330_2	5797249	AAAGCAAAGACGTGGTCGAG	60.431	ATTGAAGGCTGGTCGTCTTG	60.255	115
MC01_2331_1	5804462	AGCAGCAGAGGGTGGAAGTA	60.012	TGAATCCAACCAAGCCAAAT	60.309	431
MC01_2332_1	5805225	TATAGATCGGGCCCAAGTGA	60.427	AACAAAATCAACCTTCCACG	57.578	311
MC01_2335_1	5808300	TAGTTGATCAGGGACGGAGG	60.065	CTTCATTCTCTTCAAACCCCA	59.157	436
MC01_2336_1	5808365	GGGACGACTTGGAATTTTGA	59.91	TGATTAGTGGTGATGGTGCAA	59.98	443
MC01_2337_1	5808416	GATGGCGCAATCTTCTCATT	60.185	GAGTAACACCGTGTGCCAAA	59.615	409
MC01_2339_1	5814118	TATACACCGCAAGTCGTTGG	59.609	TCTCGCTCTAGCTCCTGCTC	60.142	228
MC01_2340_1	5815780	GAAAGGGGACGACAACTGAA	60.088	TCCATAAACAAAGCGGGAAG	60.067	345
MC01_2341_1	5817728	TTGAGTAAAGGCCATGGGAG	60.066	GGGTAGCAATCCAACCATTG	60.192	476
MC01_2342_1	5818521	TCACGTTTTTCTTCGATCCC	60.051	CAAGGATCTGAGCTTCTGGG	59.943	161
MC01_2343_1	5820247	ACCCAAAATGAATTCTCCCC	59.996	GGATCCTTTTGTTTGGCTGA	60.051	128
MC01_2344_1	5821142	TCACGCCAAATTAGACCTCC	60.074	GGTTGCCAACAGGAAAAAGA	60.088	270
MC01_2345_4	5821509	AGAAGCTGCCCAATTCAAGA	59.955	TGGATCACCCGTGCTTATTT	60.331	331
MC01_2346_1	5822215	AAATGTAGTAGGGCCAAGCG	59.248	GGGATAGAGAAGCAAAGGGG	60.032	215
MC01_2347_1	5825135	GGAAAAGCAGAAACAGCAGG	59.993	TGGTTGCCTCATGGTGTAAA	59.964	356
MC01_2348_1	5831546	CCCAAAAGGAAAGCATTGAA	60.046	CTTTGGATCATGTGCTGTGG	60.112	278
MC01_2349_3	5832000	TAGCACTGCCATACCTGCAA	60.423	GGCATGGACACTCACGAATA	59.527	234
MC01_2350_1	5833732	TGAGTTCCTCCTTGGCTTTG	60.366	TGCGTGAAAAATGGATTGTG	60.501	165
MC01_2351_1	5833890	TGAGTTCCTCCTTGGCTTTG	60.366	CTCATTTTCATTCCCTTCCAG	58.632	455
MC01_2352_1	5834382	GCATGAGAACGGAACATCAA	59.654	TTGTGTCTTGTTTTTGGGGA	58.995	278
MC01_2353_1	5834705	ACGCACACGTGTACTGGAAA	60.222	TTCAAATGCCAATCCTGTGA	60.049	188
MC01_2354_1	5838620	CAACTTCGAGAGGGATGTGA	58.8	GTTTTGTATGACTTTTGTCCCC	57.52	232
MC01_2356_1	5840215	GAAAACAAAGGACGAGGCAG	59.853	AAACAGGACAGTCCATTGGC	59.973	159
MC01_2357_1	5840679	GTGGGTGGAATTCACGGTAA	60.615	TTACATGGGCTGCAACAAAA	60.111	384
MC01_2358_1	5842100	GAATCCCCACACCCCTATTT	59.881	GCAAGGAAGCTAGGAAGGCT	60.117	255
MC01_2359_2	5864543	TCTGCCACTAGGCTGTCCTT	60.012	TGTAGGCAAATGGGAGTTGA	59.123	312
MC01_2360_1	5865463	TCCAAACTCATAATGCACGC	59.694	GATCTTTCTCTATAGCGTCGCC	59.511	177
MC01_2361_1	5866428	TGCTTAAGCCTTCTTCCCAA	59.953	TTTAATACCCCCGATGACCA	60.009	372
MC01_2362_1	5868614	GAAAAAGAGACGGGGAGACC	60.052	TTAGCAAATGTTTACCGGGG	59.826	452
MC01_2363_1	5869016	TAAAATGTGCCCCGGTAAAC	59.699	ACACTCATTTTGGGTTGGGA	60.21	474
MC01_2365_1	5877962	TATTAATGCCGACGTGGATG	59.401	GGTGAGGGTGCAGATTTTGT	59.973	167
MC01_2366_1	5878524	TTGCTCAGTCCAAGATGACG	59.984	CCTCTTCCCTTATTCCCTCG	60.025	223
MC01_2367_2	5882942	TCAATGTGGACGGTGTTGTT	59.855	TAATTGAAAGAGCGATGGCA	59.401	275
MC01_2369_1	5885204	TCCAATCCCTTACCCCTACC	60.011	TGACTTTTGTTGGAGCCCTT	59.711	194
MC01_2370_1	5885804	ATTTCAATGGAATCCCCCAT	60.21	ATCTGTCGAACGAGGGTGAC	60.12	213
MC01_2371_2	5886708	GGAACCACTCGACGGATCTA	60.073	ACAAAGCGATCAAAGGGAGA	59.813	240
MC01_2372_1	5891799	GGATGGGAGGTTTGAGATGA	59.862	AACGGAATGTTGATGTGTCA	57.338	298
MC01_2373_1	5913199	GCGACAGTCTCCTTCAGCTC	60.292	CCCTCACAGATCCGAACATT	59.927	499
MC01_2374_1	5913606	GTTCGGATCTGTGAGGGAAA	60.05	GCTGTGCAGCTCATGCTTTA	60.31	370
MC01_2375_1	5914226	ACATCACCCAATTTGGAAGC	59.797	ACATCATTTCCTGGTCCTGC	59.934	365
MC01_2376_1	5914557	AGGACCAGGAAATGATGTGC	59.934	AGCATGATCCCATTTTCGAG	60.036	344
MC01_2377_1	5915262	TCCTTACCACAATGATGCCA	59.924	CCTCATCTCGATCCTCCAAA	60.15	442
MC01_2378_1	5915306	GCCAAACTCGTGCCATATCT	60.103	CCTCATCTCGATCCTCCAAA	60.15	426
MC01_2379_1	5916154	CTGCTTGCCGAGGTCTAATC	59.978	CAATCATTCCCGAGTCACCT	59.927	343
MC01_2381_1	5925482	CTTCGTGCCAATGCAGTAAA	59.872	TTGGCTTTCTTCGCTTTTGT	59.996	286
MC01_2382_1	5927940	AGGTTTACGGTGGGTTAGGG	60.102	GGCCTTCCTTTTGTAGTCCC	59.94	177
MC01_2383_1	5929102	CTGCATTTACCAGAGCACGA	60.011	CCTTGTTGATGGCCTTTCAT	59.933	241
MC01_2384_1	5931252	GGTTCGTACGTTTGGTTGCT	60.037	ACACCCCGTACCTTTTTATATG	57.063	404
MC01_2385_1	5931408	AAAAGGGTATTCATGCCAGC	59.046	GAGGGGCAAGCTAATTAACAA	58.397	412
MC01_2386_1	5937121	TAATCCACTGACGGGCTTTT	59.569	ATGCTGGACCATTTGCCTAC	59.962	216
MC01_2387_1	5939572	TGGGAGGAAAGTGAATGGAG	60.042	TGGAAGCTGATGAGCCAAAT	60.744	348
MC01_2388_1	5942220	ACCCAAAGGTTTCCTCAGAA	58.618	AGCAGGGGAAAGAAAACCAT	59.94	207
MC01_2389_1	5945272	AAAACCGCACAAGCTATGGT	59.637	CTCCACTCGTTGGGAAGAAA	60.224	128
MC01_2390_1	5946980	GGGGACAAAGTGAAAGCAAA	60.088	GAAATGCCCGAACAAACTGT	59.978	342
MC01_2391_1	5948426	GGGATAGCGCATTGGTAAAA	59.928	GTCCTCAAAGCCCTTCACAG	59.844	319
MC01_2392_1	5948462	GGGATAGCGCATTGGTAAAA	59.928	GTCCTCAAAGCCCTTCACAG	59.844	319
MC01_2393_1	5950903	TTGGAATGTTGCTTCCACAG	59.691	TTTGCCTTTCTACATGCATCC	60.089	134
MC01_2394_1	5951685	ACAGGGTGCAAGATCAGACC	60.12	TTGAAAGTAGAGGGGACCAAAA	59.974	276
MC01_2395_1	5953796	CGGTTGAAATCGAATGAATC	58.01	AGTAATTGGCACCGGATCAA	60.331	227
MC01_2396_1	5969830	AGGTTGAAAAGCCACGATTG	60.11	TAGTAGATTCGCCCCTGGTG	60.088	205
MC01_2397_1	5971124	TACGGTTTTCTTGGGATTGC	59.938	CGGTGGTAATCCAAATGTCC	60.051	350
MC01_2400_2	5975220	TGCTGTGAAGCCCAACTAGA	59.591	TGACATAGGCCACTGCACAT	60.144	121
MC01_2401_1	5981139	AGCCTGAATCCTCACCAATG	60.073	TTCCCCCACCTTTGACCTAT	60.549	475
MC01_2402_1	5982494	AACTGTGGCTGACAAGTTTGAA	59.819	GATCCGCACTGATTAGTTGTCA	60.14	279
MC01_2404_1	5983471	TTGAACACAGGCACTGGAAG	59.873	TGAGCATGCATCTTTGTGCT	60.572	170
MC01_2405_1	5986460	ACTGTCCGGCAAGTTTGAAT	59.598	TCCACCAATGGAATTTCTCC	59.727	360
MC01_2406_1	5986472	ACTGTCCGGCAAGTTTGAAT	59.598	TCCACCAATGGAATTTCTCC	59.727	360
MC01_2407_1	5987969	GGGGGTCAAATTTCCTTCTC	59.744	CCCACTCTATGTACCCTATGGC	59.747	221
MC01_2408_1	5998525	TGGAACCCTAGCTCTCGAAC	59.43	GCACGGTTTTATAACCAAAGAC	57.764	247
MC01_2409_1	5999072	AGCTTTGGTGACTTGTGGCT	59.914	CATGTATGGCCTCCAAATGTT	59.699	318
MC01_2410_1	6001719	TGTGGCACTTCGCAACTTAG	60.05	CGTCAGTTGTCAGGGATTAAAA	59.131	419
MC01_2411_1	6005800	GCATCAGATCCCAGCTCTTC	59.917	CATACATAAGCGTTGGACCG	59.062	244
MC01_2412_1	6007279	AAAATTGGCTTTGGCAGATG	60.074	TGACCGGTTGAAATATGCTG	59.542	374
MC01_2413_1	6007712	CAGCATATTTCAACCGGTCA	59.542	AAGTCGAGTGATCTACCAAACACA	60.095	330
MC01_2414_1	6008251	TTCAAATCCCACAATCGTCA	59.9	ATCTAATTGGGGCACTGTCG	59.955	202
MC01_2416_1	6010150	CCCACCGCAATATTTTTGTT	59.699	CTGTCCCGTCCCACAAGTAT	59.844	413
MC01_2417_1	6010410	ATACTTGTGGGACGGGACAG	59.844	CTTAAACCATGGATGGTGGG	60.044	227
MC01_2418_1	6011352	CCCCATCTTGGATCTTTCCT	60.264	TCGAATTACGTGCAAGCTACC	60.278	270
MC01_2419_1	6015128	CGGGCAATTGGAAGAGTAAA	60.067	CAGACACTCATATCAGTAGTATAGCGG	59.701	253
MC01_2420_2	6029240	CCTAAAAAGGGAACCCGGTA	60.17	TGCTACCAAACGCAACAGAG	60.05	405
MC01_2421_2	6030439	TGCAGCTGTGGGTCTCTATG	60.008	TTTCAGGGGAAGAACCACTG	60.081	334
MC01_2422_2	6030501	TGCAGCTGTGGGTCTCTATG	60.008	TTTCAGGGGAAGAACCACTG	60.081	334
MC01_2425_1	6041844	TGCTGGTTGTTGGGTCAATA	59.964	CGTTGCCGGTGACTTATTTT	59.996	273
MC01_2426_1	6041943	TGCTGGTTGTTGGGTCAATA	59.964	CGTTGCCGGTGACTTATTTT	59.996	273
MC01_2428_1	6049821	CGGCGTCAAGTATTTTGGTT	59.996	TATCTTTTGCGAATGCGTTG	59.842	372
MC01_2429_1	6050141	CAACGCATTCGCAAAAGATA	59.842	TCTTGCTTTCCTCATTGGCT	59.955	188
MC01_2430_1	6050447	GCCAATGAGGAAAGCAAGAG	59.955	TTAGGTTCGACGTTCCCATC	59.933	342
MC01_2431_1	6051620	CCACTGCTTTGAGAACTCTTGA	59.656	CTATGCAGGTTAGAAGCGCC	60.003	248
MC01_2433_1	6065682	GGAATTGGAGAGCAAATGGA	60.014	GTGTGCAGCTAGCCGTATGA	60.042	218
MC01_2436_1	6087127	CGCATTCCGACCATAGTTTT	59.96	TTCCTTATTTGTGCGGAAGG	60.067	298
MC01_2437_2	6093850	TTTGAAGGGAAGTGTGGAGG	60.081	GGAAAAGTATAAGAGCACCCCC	60.199	305
MC01_2438_1	6094294	CAATGGAATTGTTTGGGAGG	60.162	TAGAAGAGCACCCCATCTCC	59.239	349
MC01_2441_1	6098060	GCAATAAGTTCACAAATGGCG	60.502	TAAAATCGTAGCCGACAGCC	60.23	143
MC01_2442_1	6099211	TTGGAAAATAACGAACCCCA	60.16	TATGTTCACTGGTCGTCGGA	60.112	226
MC01_2443_1	6101076	TCTCTGCCTCCAACCTGACT	59.986	AAATCCCAATCTGTCTGCCA	60.461	143
MC01_2444_1	6101094	TCTCTGCCTCCAACCTGACT	59.986	AAATCCCAATCTGTCTGCCA	60.461	143
MC01_2445_1	6105525	CTTGTTCTTTGCCTAACGCC	59.883	CTTGGCTGTCTGCTTGAGTG	59.77	342
MC01_2456_1	6137611	GACGATTTTTGGTCTTGTGCT	59.232	AACTTCCATTTCCTAGCCCG	60.443	262
MC01_2457_1	6138990	ATTGTTGGAACTGTGTGGCA	60.008	CCGGTTTAAGATGAGACCCA	59.926	172
MC01_2460_4	6156468	GAACCGAAAACCGAACTGAA	60.088	GCAGCTGTCTTGAGGGATTC	59.957	235
MC01_2461_2	6156606	CTCGAATCCCTCAAGACAGC	59.95	AGATGGTAGTGGCGAGGTTG	60.134	284
MC01_2462_1	6157408	ATTTTAGTTTGTGCCGGTGG	59.861	GCCAATTTACCCCGTGTTTA	59.699	173
MC01_2463_1	6157573	GCGACAGACGTGACTTTCAA	60.032	TTTGCCCGTGAAATACCAAT	60.188	419
MC01_2469_1	6161015	TGCAAAAACCAGAAACTACGG	60.152	CGTGTTTAACATGAGATCGACA	58.701	304
MC01_2476_1	6197048	TCTGTGTGTGTTACAGGGCAG	59.803	ATTTGACGTGGGACTTCGTG	60.954	100
MC01_2477_1	6197424	TTTAGGTTTGGTTTGAGGGC	59.064	GCCTAAAATTTCCGCATCAA	60.04	321
MC01_2478_1	6197745	GGCGTTACATCCATGTTGAG	59.002	ACCCGTATGCAGAAAGGATG	59.955	296
MC01_2482_1	6202712	AAGTTGCAACCACTTGAGCC	60.299	TTCGAGCTGGAAGGAAGTGT	59.989	276
MC01_2487_1	6225357	CTATCAAAGTGAGGGCGCAT	60.235	AACGATGGTGATTTTACGCA	59.041	278
MC01_2489_3	6226514	GGGACAAACTGTAGACCCCA	59.82	TTGATGTGTTTTTCCGTCCTC	59.963	491
MC01_2491_3	6227660	GGAACCTCCCAATGATGAAA	59.727	TTCTCCAATCTCCATCGGAA	60.538	434
MC01_2493_1	6228407	CATGCTCCAGCAAGAATGAA	59.948	TCCTCCGTGTTTCTTCTCTCA	59.974	277
MC01_2494_1	6228766	TGAGAGAAGAAACACGGAGGA	59.974	CGCGAGTAAGCACTTTTCGT	60.575	263
MC01_2495_1	6228962	GCGCAAACAAGGAAGACACT	60.44	TAGTCATTCTTGCCGTCCAA	59.272	164
MC01_2496_3	6229424	TGAAATGTGAGAAAGGCACG	59.84	GACGTCTTCTTTCCACGGAG	59.844	249
MC01_2497_1	6231278	CAAGGAGGCAAATGAAATGA	58.695	TTTGACGGGAAAAGGAGAAA	59.657	456
MC01_2498_1	6231423	CACCGTATTTGTTCCGACTCT	59.111	AAAACCAACGATCGCTATGC	60.103	385
MC01_2501_1	6235410	TAGGCCCTTTTCCAATTTCC	60.252	CGTGACAAGCGTGCACTAAT	59.935	138
MC01_2502_2	6238352	AACATGCCCAGACAATCACA	59.967	GTGGAGTCCTTTCGGAAACA	60.088	191
MC01_2506_1	6244283	TGGAGGACGACAAATTAGGG	59.926	GAGGTTTTGCACAGAGGGAG	59.844	170
MC01_2508_1	6251641	TTCACAAACTTGGGTCAGGA	59.109	AAGCGGCCACAAATATCAAG	60.096	146
MC01_2510_1	6252786	AACTGTCATTGAAGCCCGAC	60.119	TGATGGACCCACCTCATTTT	60.173	273
MC01_2511_5	6254627	TCACCAACAATTTTCTCACCC	59.822	TGGCGAAAAGTTGAGACTTG	59.047	115
MC01_2513_1	6256288	TTCAATTATTTGGGGATGGC	59.599	TTAAATCTTCAAATCGCCCC	59.011	210
MC01_2514_1	6256469	GGGGGCGATTTGAAGATTTA	61.111	CGCATCTAAAAGTTCAGGGA	57.972	282
MC01_2517_1	6258920	CCAAGGATTTCCTTACTGCAA	59.211	TGCGAACACCACATGATACA	59.543	495
MC01_2523_1	6269630	GAAAGGTGGGAGGTAACCGT	60.225	TAAAGTGTGGTGGTGCTTGG	59.609	248
MC01_2524_1	6279297	TTGACTCTTGCCAGTTCACG	60.025	GGAAGTGGTTTGGGAGACAG	59.549	272
MC01_2525_1	6279441	CTGTCTCCCAAACCACTTCC	59.549	GTTTGGATGGGTGGAAAAGA	59.767	193
MC01_2526_1	6279833	TCTGTAACCCTCCCTTCCCT	59.928	TCGCTAATGTTCAAAGCTGC	59.21	284
MC01_2533_1	6286724	TCAAAACCAAGATCTGCGAA	59.395	TGGCCATGAAAGTGTATTGC	59.548	323
MC01_2534_1	6287900	TCATTGTGCAGATTGCATTG	59.232	GGGCATTTTGCAAGAGAGAG	59.955	395
MC01_2535_2	6292733	TTCCGTTGCAACTCTCACAG	60.025	GTCGAAGATTCACCACCGAT	59.934	190
MC01_2536_1	6298344	TTTGCGAGATGCAAATTCAG	59.953	CAACCAGTTTTCTAGGAGGGG	59.977	352
MC01_2537_1	6300259	ATTTGGCGTCGATAGATTGC	60.067	AGGGAGACAGAGAGGGAAGG	59.801	316
MC01_2538_1	6302859	TCCATGTAGGTCAACCACGA	59.96	CACCCGAATTTTCAAACGAT	59.801	353
MC01_2540_1	6305661	TCTTTTGGCACAGGTTGGTT	60.529	TCACCAGACAATACCGAGACC	59.981	171
MC01_2542_1	6307880	CCAATATGCTGCAGAAAAGAGA	59.496	TGCTGACGTCATCTTTGATACC	60.14	226
MC01_2543_1	6321502	ACTCCCGTGTGAGCATCTTT	59.727	GGACTAAACTTGTAATTTCACCCG	60.157	276
MC01_2544_1	6321906	CGGGTGAAATTACAAGTTTAGTCC	60.157	GGTTCTTGACCTTTTCGACG	59.711	326
MC01_2545_1	6322810	GATGGAGTCTCGAATCGCAC	60.779	GCTTCCAAGAGCCAGTCATC	59.957	423
MC01_2546_1	6326278	CCATTTTCCAAATCTCAGGG	59.359	CTGGTGATTGGTGGTGAGTG	59.997	294
MC01_2548_1	6329802	TGAAACCATATGGGATTGGC	60.532	GGGCTAGAGTTTGGGGAAAG	60.068	350
MC01_2549_1	6332722	CCTGGAGGAGCTTGATTCAG	59.943	TGATGGAAAAATGTGGAGCA	60.049	405
MC01_2550_1	6333547	GGCTCTCTCCCCTCTTTTGT	59.817	GGATTCGGGCCGATATACTT	60.137	210
MC01_2551_1	6335164	TTCCCATTCAAAGCACCTATG	59.946	CGACCACCCGTAGAATCTGT	59.989	184
MC01_2552_1	6342782	AGCGTCGAAGGAAGATAGCA	60.118	TCCAGTGGAAGCGATTTACC	60.074	166
MC01_2553_4	6342987	TGAACACAAGCGGTAAATCG	59.729	CTTCCTCCGCCTCTAAAACC	60.2	434
MC01_2554_4	6343003	TGAACACAAGCGGTAAATCG	59.729	CTTCCTCCGCCTCTAAAACC	60.2	434
MC01_2559_1	6349539	GTGTTGGCATGGTGGTAGTG	59.88	CACACGAAGGCCATTAGAAAA	60.117	198
MC01_2560_1	6349551	GTGTTGGCATGGTGGTAGTG	59.88	CACACGAAGGCCATTAGAAAA	60.117	198
MC01_2561_1	6349917	TTGCGACAGAAGCGTCTAAG	59.366	TCTCCTAAGTCCCGTTGGTG	60.103	212
MC01_2564_1	6356303	CAAGCACCCTCTTCTTCTGG	59.982	CTCAGCCAGGTATTTCGAGC	59.978	187
MC01_2565_4	6361188	TATTGGGAGTTCCCTGTGGT	59.259	CCCGAAAACGAATTTTGTGA	60.836	229
MC01_2566_1	6365089	GTCACCAGCCATTGGAGAAT	59.934	GACTCACTGGCGGCTAACTC	60.02	326
MC01_2569_1	6374736	GTGATTTTGCCTAGCGGTGT	60.14	TGAAGGAAAAGAGTGAGGGAA	58.895	128
MC01_2570_1	6375165	TTTGTGTGCGAGAGGAATTG	59.84	TTGCTCTTTGCTTTGTGTGG	60.027	244
MC01_2571_1	6376401	CTTCGCACCAAATATGGCTT	60.096	GCTTTTGCTTACACCATCGAA	60.258	212
MC01_2572_1	6378013	GCAAAAATCAAGTTCAACGG	58.267	GGCTCAGGGGATACTTTCTAA	57.452	136
MC01_2574_1	6378572	CGCTATTGTCCGTTCATTTTC	59.6	GGTTTGCAAGCAGATGAGAA	59.002	449
MC01_2575_1	6378932	TTTGCTTAATCCAGGAGGGA	59.64	AGATCTTGGTTCGCGCTTTA	59.982	118
MC01_2576_1	6379276	GTTCTGCTGCATCACAAGGA	59.992	TGTCACTCCGAGCCTAGCTT	60.156	420
MC01_2579_5	6391285	CGAATATATTAGGCGACGGC	59.57	TCCTCATTTTCCATTTTCCG	59.872	305
MC01_2584_1	6404145	TCCCCCTTTTTCAAATTTCC	60.102	AAAGAGAGAGGGGGAATGGA	60.008	255
MC01_2585_1	6404628	TTCCCAAAATACCCCTCTCC	60.124	TATGAGAGAGCCGACCCAAC	60.218	328
MC01_2587_1	6406172	GGGTGCGTCCATTTTGTACT	59.859	CAAGAAAATTGGAGGTGAGAGA	58.435	368
MC01_2588_1	6406359	TGACGTTCACTTGAAGGCTAAA	59.92	TTGACTGAGACAGGTAAATAGGTGA	59.249	348
MC01_2589_1	6406578	TCACCTATTTACCTGTCTCAGTCAA	59.249	TTGTTTGGTCAATTGTCACG	57.998	122
MC01_2591_1	6407580	GAAGAACTAAACGGGAGTTCAA	57.549	CGGGTGACTTTCTTTTTCCA	60.081	204
MC01_2592_1	6407768	TGGAAAAAGAAAGTCACCCG	60.081	ACACAGACACAGCATGCACA	59.939	254
MC01_2594_1	6409186	TTGCCATAGAAAAAGTGGGA	58.214	CAGACACCCCTTACCCTTCA	59.959	217
MC01_2595_1	6409478	TGAAGGGTAAGGGGTGTCTG	59.959	ACGTGATCCCAGTCGAGAAC	60.12	427
MC01_2596_1	6409547	GGCTTCATTCCCCTCAAACT	60.443	ATCACGACTCGACCCAAAAC	59.973	319
MC01_2597_1	6410111	GAAGCCATAGCATGGAAACG	60.606	TGGTAAAGCAATGCCTGAAA	59.301	132
MC01_2598_1	6410278	TTTCAGGCATTGCTTTACCA	59.301	GGACATGGGGTCAAGATGAT	59.593	390
MC01_2599_1	6410304	TTTCAGGCATTGCTTTACCA	59.301	GGACATGGGGTCAAGATGAT	59.593	390
MC01_2600_1	6410440	TCCAACATTTCCATAACCCA	58.669	GGACATGGGGTCAAGATGAT	59.593	186
MC01_2601_1	6411299	TGGGATGCCCTAAAAAGATG	59.894	GGATGCCCTCTGATTTTTCA	60.014	225
MC01_2602_1	6411319	TGGGATGCCCTAAAAAGATG	59.894	GGATGCCCTCTGATTTTTCA	60.014	225
MC01_2603_1	6411337	TGGGATGCCCTAAAAAGATG	59.894	GGATGCCCTCTGATTTTTCA	60.014	225
MC01_2604_1	6411548	GATCTGACCAATCTCGGGAA	60.011	ACCAGACCAAGCACAACACA	60.203	289
MC01_2610_1	6414041	TCTGTTGACGTGGTGGACTT	59.152	CCTTAAGAGACGATCTGCCG	59.971	440
MC01_2612_1	6414582	CAACCTTCATCATCGCGTAA	59.688	TGGCTTGAACGTAACAGCAG	60.05	211
MC01_2613_1	6416668	GAAACCGATCAAACCGACAT	59.797	GGAAATGGTCGAGGGAAGTT	60.306	252
MC01_2614_1	6416845	AACTTCCCTCGACCATTTCC	60.306	GCCGTTTATTGGTGGTTTTG	60.223	179
MC01_2615_1	6416859	AACTTCCCTCGACCATTTCC	60.306	GCCGTTTATTGGTGGTTTTG	60.223	179
MC01_2618_1	6422397	GGGGGACAAGACCATTGTAG	59.259	CACAACCAATCAAATCTTGTGG	60.262	423
MC01_2619_1	6422514	GGTAAATGTTTCTCCTTTGGTG	57.663	TTTGACCTAAACCACCACCC	59.688	393
MC01_2620_2	6422737	GGGTGGTGGTTTAGGTCAAA	59.688	CGAAAAGAGTTATGGTGAGTGG	58.765	246
MC01_2630_1	6435838	CCAGTCTCGATGCAGAATCA	59.942	CCAAAAATCTGCAGCACAAA	59.849	168
MC01_2631_1	6436465	TGGGAAGGGAAATTGTTCAG	59.903	TCTGAACTCGATGCCAGATG	59.942	395
MC01_2632_1	6437778	TGCTACGAAGTATGATAGGGGA	58.742	TACCCCTTTGACCTTCCGAT	60.683	138
MC01_2633_1	6438131	GATCCGGCTCGATTTTATTG	59.507	TCTCTCGGTTCGAGAAAACAA	59.978	292
MC01_2634_1	6439813	ATTGGGACGTTTGGTAGCAT	59.316	TGCCTGCCAAATATAGACCC	59.923	199
MC01_2635_1	6440004	GGGTCTATATTTGGCAGGCA	59.923	CACGAGGATCAGGCTGAGAT	60.372	363
MC01_2636_1	6442117	ATCACTTGGAGGAAACGCAC	60.119	CCCAACAACAAAGCTTGGAA	61.029	182
MC01_2639_1	6446610	AAAAAGTGAGCTGCGGAGAA	60.132	CGCTACATTCTGTGTGGGTG	60.175	302
MC01_2641_1	6449056	TGAACCGAACCATAATGGAGA	60.316	TTACCAAAGCTCTTGGGGTG	60.103	162
MC01_2642_1	6453531	GGTGCATTATTTGCAAAAGC	58.305	CATGCCCTTGCTAAAGCCTA	60.356	390
MC01_2646_4	6460993	ACACCTGGCTCAAACCTCAG	60.298	TTTTGGAAACTCATCCGACC	59.91	322
MC01_2647_1	6461624	GTGTTGTTTGGGCAAGGAGT	60.012	CCTAGGCACTAGGTGAAGCG	60.03	155
MC01_2648_1	6461799	AACCCGAGAGGACATGTTTG	59.966	CCCGTTTCTGACATCCCATA	60.713	149
MC01_2649_1	6474135	AATCCACAAGGTTCAATGGC	59.797	CGTTTGCCTTTTTGACCAAT	59.975	253
MC01_2650_1	6476710	ACAGTTATGCCCCTGATTGC	59.962	AATCGCCACAAAATCGAAAG	60.074	133
MC01_2653_1	6485386	ACCTAATTGCCTCATGGCAC	59.962	GGAAGAAGAAAACCATTTGGC	59.938	375
MC01_2654_1	6485624	GCCAAATGGTTTTCTTCTTCC	59.938	ACTTGAATTCATCCCCCACA	60.173	241
MC01_2655_1	6488205	TTGGGGTTTCTGAAAAGCAC	60.088	CCCACAAAAGGGTGAAAGAA	59.942	197
MC01_2656_2	6490773	ATGTGGTTAAGGATCCCACG	59.67	CATGTTGGTTCTTTTGGGCT	59.971	215
MC01_2657_1	6492641	GGTCAGCTGGTACGTTGCTT	60.321	CAGTGCAGAGATGCAGCAAT	60.168	235
MC01_2658_1	6494030	AATTTGCCAGTCCAAAGTCG	60.11	CTGCTTTACAATCCAAGCACA	58.978	291
MC01_2659_1	6494621	CGGAGATTTTGATAAGCATGG	59.556	TTTGAATATCCCCTCCCACA	60.126	100
MC01_2660_1	6496150	GCTTGGTCTTCACCACCACT	60.159	CCTCGCCATCATTGAAAAAT	59.901	113
MC01_2661_1	6496483	TCGACATCGATAAACGTTGC	59.694	CAACTTTGGAAATGAGGGGA	59.903	175
MC01_2662_1	6498144	TTTCAACATCGTATGGGTCG	59.395	TACGTTCAACGGGTTAAGGC	59.996	138
MC01_2663_1	6500456	ATTGTATGTTGGAGGTCGCC	59.82	TCCATGTCATCACTTGCGTT	60.12	296
MC01_2664_1	6500837	TCGCCACTGGCCTTTTATAC	60.096	GTGCTGAAAAATGCAAGCAA	59.999	104
MC01_2665_1	6502675	CCACTAGTCGGCTTCGATTC	59.836	GGGATGCGATCTAGAGGAGA	59.341	337
MC01_2666_1	6503769	GGGACTCGACGTTGACTTGT	60.159	GACATTGAAGCCAAGGGAAA	60.051	202
MC01_2667_1	6504270	GGATTTCGACCTTTCTCATCC	59.895	GGTCTTGGTCTTCATTGCCT	59.141	420
MC01_2668_1	6505450	ACGACCCAAAGTGTACCCAC	59.745	CAAAATCCAATGGCCAAAAC	60.167	328
MC01_2670_1	6516279	ATGCTTGAATTAACGCACCT	57.392	CACGTCAAGTACCTCTGAGCC	59.922	363
MC01_2671_1	6517101	CATCTTCACATGCTACGCTGA	60.027	TTGGGATCATGGATTAGGGA	60.088	186
MC01_2673_1	6519560	CCCAACCTACCACACAGCTT	60.028	TGCCTCTCCACTTTCCCTAA	59.807	291
MC01_2674_1	6519590	CCCAACCTACCACACAGCTT	60.028	TGCCTCTCCACTTTCCCTAA	59.807	291
MC01_2675_1	6519875	TTAGGGAAAGTGGAGAGGCA	59.807	CTTGAGCCTTGTCCAAAAGC	59.993	414
MC01_2676_1	6520182	GCTTTTGGACAAGGCTCAAG	59.993	GGAAAGACAAAGCCAATGGA	60.051	194
MC01_2677_1	6520586	CCACACCCTTCATTTTGTGA	59.389	CCATATGTTGATTCGGGACA	59.2	252
MC01_2678_1	6521042	ATTTGAGCATAGCTCGACGG	60.374	GTTCTTGTGTTTGAGCGGGT	60.156	230
MC01_2679_1	6522556	CGACTCCGTACCCGATTTTA	59.953	TGAGAATGGAAGTCCAGGTTG	60.096	293
MC01_2680_1	6522574	CGACTCCGTACCCGATTTTA	59.953	TGAGAATGGAAGTCCAGGTTG	60.096	293
MC01_2682_1	6525109	GCGGTGTCCGTACACTTTTT	60.037	CACCTGTTGTCCATTGGCTA	59.566	312
MC01_2683_1	6526549	TCGTTCATTCTAGATCCCGTG	60.081	AAATGTTTAACCTACCCCTGAGC	59.799	280
MC01_2684_1	6526585	TCGTTCATTCTAGATCCCGTG	60.081	AAATGTTTAACCTACCCCTGAGC	59.799	280
MC01_2690_3	6535137	ACAAGGTGTCCGTTGTGTCC	60.883	TCGGCATTCCTTCTCAAATC	60.155	240
MC01_2691_1	6536579	CATGTTGGCAAATAGCGTTG	60.133	GTGCAGCAGGGACTTTCTTC	59.997	322
MC01_2692_1	6542381	CCTTTGCTAAACACCCCACA	60.913	CACCGCAACAAACTGGTGTA	60.609	239
MC01_2696_1	6545007	ACTAATTGTGCGTCACGACC	58.652	TGGAAATTTGCACAAGGTCA	60.088	216
MC01_2697_1	6545222	CCCGATTCCCTTCTTCTTCT	59.646	TTTGCACAAGGTCCAACAAA	60.127	387
MC01_2698_5	6551801	GCTCTACTCCAGCAACGGTC	60.02	AAAGAGATTCGGAGGAAGGC	59.789	260
MC01_2699_1	6553157	TCTTAGGCGAAGGGTCTCAA	59.948	TTCTACCGATCTGGGTCGTC	60.073	289
MC01_2700_1	6554097	TTCAAGCGAGATTGACGTTG	59.988	ACGACACACCATTTTGACGA	60.008	345
MC01_2701_1	6554290	TCGTCAAAATGGTGTGTCGT	60.008	GACAATTCTTCGCCTTCTGC	59.962	291
MC01_2702_1	6554371	TCGTCAAAATGGTGTGTCGT	60.008	CCGTTGAGGAGAAGAAGACG	59.982	347
MC01_2703_1	6555146	TTCTTCTTGGAGGGGAGGAT	60.008	CATTGCTTGTTGATGGGATG	59.924	343
MC01_2704_1	6555932	AGGTACACGCTCCCAATGTC	59.997	GACGAATCTCTCATCGGAGC	59.917	428
MC01_2705_1	6556331	GCTCCGATGAGAGATTCGTC	59.917	GGCGTATTTCGTGTCGATTT	59.967	411
MC01_2706_1	6565072	CTCTTGCTGAGTTTGAGGGG	59.982	AAAGATGGTTAGGAGAGGGTGA	59.101	276
MC01_2707_1	6565593	TTCCCTCCTTGAAAATTTGG	58.992	GAGAGGAATGAGATTGCCCA	60.158	491
MC01_2714_1	6581284	AACGTGATTTCCGACAGACC	59.973	TCTTGAGCAATGGTCGTGAG	59.984	375
MC01_2715_1	6583320	GTCGTCTCTCCAATGTGGGT	59.969	AACAGCCAGGATTTTTGGAA	59.546	263
MC01_2724_1	6587323	TCTTCCACCTCAAAACTCGAA	59.838	AAAACCGCAAGTATGTCATCTC	58.264	214
MC01_2725_1	6587712	CGGATCAGTGGATGATCAGA	59.585	GTAGAAAACATGTGCGGTGC	59.203	173
MC01_2726_1	6588675	GTTCCCTCCACCAATCTTGA	59.903	TGAAGAGACACCTAGCGCCT	60.156	377
MC01_2729_4	6594567	TGTAAGAGACGACCAAGCCA	59.44	CTTTTAAACAGAGTGGCCCG	59.741	148
MC01_2730_4	6594644	GCACAACATGTCGTCTCCTG	60.319	CAGAGCGCCACGTAATTTTT	60.264	122
MC01_2731_1	6594889	AAAAATTACGTGGCGCTCTG	60.264	TTAAGGTGAGAGATTGGTGGG	59.038	204
MC01_2732_1	6595254	TGCATAAATTTCCGGGATTC	59.735	CAGGTCGGGACAACATTTTT	59.83	212
MC01_2737_1	6610468	GCGAGAAGCCACCTGTAAAC	59.882	ACAAGGATACAAAAGGGGGC	60.187	278
MC01_2739_1	6617433	TGAGTAGCCGTCTTGCCTTT	60.015	AATGCTCAAATGACTTGGGG	59.933	422
MC01_2743_1	6620023	TTGCAGATTGTTGGAGCTTG	59.988	GGTTACTGTTGCCCTCCGTA	59.993	316
MC01_2745_1	6621251	GGGACGCTTGCAAATATAACA	59.978	TTTTGCCCATTTTAAGGCTG	60.068	160
MC01_2748_1	6624807	AAAAACCCTAAATCTCTCGGC	58.769	CAATCTTCTCTCGCTCACCC	59.95	211
MC01_2750_5	6625527	GCTCACTCTCGCTCAACCTC	60.292	CAATCACTGACGATGGATGC	60.08	142
MC01_2751_2	6625774	CATCCATCGTCAGTGATTGC	60.08	ATCGTCCTTCCCAAAACACA	60.353	307
MC01_2752_1	6626850	TCGAGTGACTATGGAGGAGGA	59.812	TGCTCGTTTTGACTTTGAGTG	59.108	382
MC01_2753_1	6627212	AATCTCCCATCTCCACATGC	59.893	TGAGGGAATGAATAAACACCG	59.809	281
MC01_2754_1	6627270	AATCTCCCATCTCCACATGC	59.893	CTCACAGTTGACGCCAGAAA	60.025	370
MC01_2755_1	6627437	CCATGCTCACCCCTACAATC	60.34	CTCACAGTTGACGCCAGAAA	60.025	278
MC01_2756_1	6628170	GTTTTAGGCGGAGGAAGGAC	60.074	TTTCCCGCAGTAACTGAACC	60.11	294
MC01_2757_1	6629565	AGTGGTCGATGAGGACCAAC	59.969	GGTGACGGTAGCTTCTTCCA	60.255	414
MC01_2758_1	6629708	GGGACCAATCCTTAACCCAG	60.549	CAGGTGCACGATACCAAATG	59.988	247
MC01_2759_1	6631909	GTCGTGGAGGGTATGCTGAT	59.957	AGTTCCCTGCTCCATTCTCA	59.803	162
MC01_2760_1	6633674	CTTCAACCCTCACAAACGGT	60.005	TATTGGATGGCATGGGAACT	60.155	222
MC01_2762_1	6641447	TGTCCCAGTGAACCAAATGA	59.935	TGAGCACCTTGCACAGAAAC	60.032	397
MC01_2763_1	6641952	GTGTTTCTGCCCAAGCTCAT	60.263	ACTGGCAATTTGAGGGTACG	59.993	361
MC01_2764_1	6668733	AACCAGGTGACATGTGGTGA	59.846	TTTTTCTTCTCTCCACCAGC	57.113	161
MC01_2765_1	6668788	ACCAGGTGACATGTGGTGAA	59.846	GAACAATGGGAGAAATGTGGA	59.782	337
MC01_2766_1	6670411	GATGAGTTTTGCTTGGGAGC	59.82	TGTTGATTGTCCCAACATGG	60.216	236
MC01_2767_1	6671160	CGCTGTTCGTGATCTCGTTA	60.011	AGTGAAGAAGCCCGAGTTGA	59.989	304
MC01_2769_1	6674445	CGAGGGCGTAGATGAAGAAG	59.971	AGACGGCACAATTAGGGATG	59.955	237
MC01_2772_1	6679964	TGCAAGGATATGAGGGAAGG	60.029	AGACTGGCCATTTTGTGGAC	59.973	225
MC01_2773_1	6680041	AAAATGGCCAGTCTCAATGG	59.933	CATCTTTGTTTAGGGGGCAA	59.931	226
MC01_2776_2	6687033	CGCTGAACAGAAGAGAAGGG	60.126	CGATGGTTTTTAGCTTCCCA	60.067	230
MC01_2777_1	6687152	CGCTGAACAGAAGAGAAGGG	60.126	GCACTCAATAAAGCAACGCA	60.021	306
MC01_2780_1	6693835	TGCGCATGTAGTTGGGTTAG	59.752	ATGTAAAGTTCCCGGGGTTT	59.571	183
MC01_2781_1	6697138	AGGCGGAAATCGCTAACTTT	60.224	GAAGAGGAAGTGCACAAGGC	59.997	233
MC01_2782_1	6697488	GCCTTGTGCACTTCCTCTTC	59.997	AAGCTCGAATTGAATGCTGC	60.499	428
MC01_2783_1	6697499	GCCTTGTGCACTTCCTCTTC	59.997	AAGCTCGAATTGAATGCTGC	60.499	428
MC01_2784_1	6698228	TGAAAATAGCGTTTTCCCGT	59.586	CTTTGGTTCCTTGCTCTTGG	59.846	414
MC01_2786_1	6706352	AACCCATTTGGGCCATATTT	60.26	CAAAGTTGTTGCATGTCATCCT	60.037	166
MC01_2787_1	6709606	CGACGTGGGGTAATTGAACT	59.853	GGCCCACCAAAATGAACTAA	59.801	121
MC01_2791_1	6726261	GAACTTCACTGCTGCCACAA	60.032	CACTAAGTTGCCGCACAAAA	59.911	107
MC01_2792_1	6726380	GAACTTCACTGCTGCCACAA	60.032	TGCTCATCACTGTGAAAGGG	59.831	226
MC01_2794_1	6730250	CATAGGCTAAACTGAAAACCCA	58.323	GGGATTTGTGTGTTGTAATGGA	59.592	193
MC01_2795_1	6730646	TGATTCAATCCCTCACCCAT	60.135	AGTGAGGGACGATGATCCAC	59.928	352
MC01_2796_1	6731282	ATTGCCTCCCAAAACAGTTG	59.971	TTCATGGATGGCTTGTGAAA	60.049	157
MC01_2797_1	6732556	ACAGCGTCCAAATCAACCTT	59.598	CGTTGGACCCACATTAAACC	60.088	394
MC01_2798_1	6733972	AGACAGGGCACTCAAGCAAT	59.874	ATGCGACCGGATATGCTTAC	59.951	358
MC01_2799_1	6735605	TGGAAAAATGTACAACGGCA	59.969	ATGGATTTTGTGGAACTCGC	59.939	423
MC01_2800_1	6736243	GATGGGTTTTCATTGATGGG	59.991	CATTCCTCGCTCGTTTCTTC	59.955	146
MC01_2801_1	6736477	AAGAAACGAGCGAGGAATGA	59.955	GGACGAAGTTGGATTTCGCT	61.515	287
MC01_2804_1	6767668	TCAAACTTGAGCATGACGTG	58.409	TGTGCCAAACCAATCAACAT	59.823	142
MC01_2806_1	6768485	GCACAGTTCCATTCAAAGCA	59.847	AGCAATGGCATGAGGTTTTC	60.081	370
MC01_2807_1	6771571	AAGCAGCTGGGCTAATCTGA	60.118	ACTAAATCTGGCGCATCACC	60.103	293
MC01_2809_1	6773977	TGGATCCAAAAGTTGCCTTC	60.051	TGGTGCCAATCTTTCTCTTG	58.847	263
MC01_2810_1	6773988	TGGATCCAAAAGTTGCCTTC	60.051	TGGTGCCAATCTTTCTCTTG	58.847	263
MC01_2811_1	6778439	CACAAGCCAGGGAGGAATTA	60.066	GTCTGCAACCTTTGTGGGTT	60.012	357
MC01_2812_1	6778459	CACAAGCCAGGGAGGAATTA	60.066	GTCTGCAACCTTTGTGGGTT	60.012	357
MC01_2813_1	6779057	ATGTAAGATTGCACGGGCTT	59.597	AGGCTTTCAGTTGGTGATGG	60.111	224
MC01_2814_2	6780797	AGGCCGTAATTTAGCCCACT	59.987	AGCTACTGGATGATTCGGGA	59.653	378
MC01_2815_1	6781491	GACCCTGGTGTAGGGTAGCA	59.989	TTGGGTTTTAATGAGTGGGC	59.801	265
MC01_2816_1	6788071	AAGACCTGCTTCAAGGCAAA	59.993	TGCTGACACTTCTGGATTGC	59.992	153
MC01_2818_1	6793094	AAGTCGCTTCGGTTTTCAGA	59.993	ACCCGTTGTTTGGCTATTTG	59.861	182
MC01_2823_1	6801261	TTTCATTCCGACTTATGCCC	59.901	ATTTCCATGTCGATTCCTGG	59.75	251
MC01_2825_1	6801777	AGGTGCTTTAACCACTTTGAGA	58.061	CTCGTGATTGTTGAGACCCA	59.676	466
MC01_2826_1	6802499	CTCGGACAAAAACGAAATTAGC	60.128	TGCGAGCAAAGAAGTGTAAATG	60.429	228
MC01_2828_1	6806358	CGTGTTACCCATCATTTGCTC	60.38	ACCCACCATTGATCCAAGAA	60.173	201
MC01_2832_1	6813428	GCCCAATTTTCATCCAGAGA	60.014	TTCGAAAGGCGAAAAACACT	59.861	255
MC01_2833_1	6814697	GGAGAAATTAGCAAAATGCG	57.545	GGAAAAATACCCGATGCTGA	59.901	347
MC01_2834_1	6814772	GGAGAAATTAGCAAAATGCG	57.545	GGAAAAATACCCGATGCTGA	59.901	347
MC01_2835_1	6814784	GGAGAAATTAGCAAAATGCG	57.545	GGAAAAATACCCGATGCTGA	59.901	347
MC01_2837_1	6815036	TCAGCATCGGGTATTTTTCC	59.901	AATGTTGTTGGCTTTTTGGC	59.982	234
MC01_2838_1	6818856	CCAAGATGCAAAATGAGCCT	60.214	GCAATCCTCGTTTTTGTGCT	60.257	474
MC01_2839_1	6822783	CCCAGCAAATGATGAAGGTT	59.933	CGGGCTCCAGTAACAAACAT	59.993	421
MC01_2840_1	6823553	TTTAAGCCACGTGGAACGTA	59.226	TGGTGAATTCCAAATATCGC	58.43	337
MC01_2843_1	6828563	CCCTTTATTCTTGTTAGTGTAGGCA	59.968	GGGTGAGAATTCGAACCATT	58.838	253
MC01_2844_2	6828609	CCCTTTATTCTTGTTAGTGTAGGCA	59.968	GGGTGAGAATTCGAACCATT	58.838	253
MC01_2846_1	6843064	TCCAACTTTTAGCTGTAGGGATG	59.675	CTCCTCTTCCACACCCTCAA	60.229	189
MC01_2848_1	6845689	CCTTTGGCGGATTACAAAAA	59.937	CCTCCAGATTGAAGCTTTCG	59.948	200
MC01_2849_2	6849065	TCCAGCGTCTCTTTCCTCTC	59.679	TCGCTCTCGATCTCGATCTT	60.203	251
MC01_2854_1	6855836	CTGACGACCATCCTTTGGTT	59.966	AAAGACTTGGGGAGGGAGAA	60.045	166
MC01_2855_1	6856516	TTGGCGTCTGTCTCTCATTG	59.984	GGGCAAAAGTAGTCTTTTTGGA	59.646	280
MC01_2856_1	6858903	TTCATCGACTTGCACCTTAAAC	59.271	CGATAATTCAATAACCCTCCCA	60.036	197
MC01_2857_1	6859958	ACAGCCCTTTGGCCTTTATT	59.966	TGCTGAGCCAAGATGTCAAC	59.992	379
MC01_2858_1	6869906	ACAAAATGTGGGAGTGGGAG	59.82	ACACATCTGGCCTCTGGAAC	60.12	364
MC01_2860_1	6875511	AGGAAGTCCCAATCGACCTT	59.935	CGCCTGTGTCCAGTCATAGA	59.855	201
MC01_2861_1	6876657	GTGGCTTTTCGTTGGTTGTT	60.015	CATCCTGGCCAAGAGAACAT	60.073	147
MC01_2862_1	6882162	TTTTGCTTTCGGGAGTTTGT	59.724	CACCTCAACCCTTTCATCGT	59.966	140
MC01_2863_1	6886865	AAGGAAGGTTTTTCCCCTCA	59.912	GGCCCATTTAATTTGGGTTT	59.895	382
MC01_2864_1	6888055	GAATCAGCACAAACCTCCGT	60.119	CGAGCTATGGAAGACAAGCC	59.978	452
MC01_2865_1	6890143	TACGCGAACGCCTTAGTTTT	59.911	AGCACAAGGCGCACTAAAAT	59.911	303
MC01_2866_1	6891519	CCATTTGTTGGAAGGTAGCC	59.429	AGCTCATCCGAAGGTTCAAA	59.813	329
MC01_2867_1	6891749	ATATCTCCCAGATACGGCCC	60.138	TCCTTGCAAATCAGGGATTC	60.014	167
MC01_2868_1	6892221	GCTTTCTCTTTTGCCTCCCT	59.962	CCAACTTTCCCTCATCTTTCA	59.157	434
MC01_2869_1	6892348	CCGTTCCAAATAGGACGGAT	61.061	CCAACTTTCCCTCATCTTTCA	59.157	285
MC01_2870_1	6893309	TTGCGGTTTAGTGTGTCTCG	59.904	GCAAAGAAGTTCGATCCCAA	60.192	381
MC01_2871_1	6894716	GCCTCGTGGTGCCTTACTTA	60.27	GGAGAAACTCCATTTTGCCA	60.051	203
MC01_2872_1	6894879	TTCTCCCTTGTGTGCCTTTT	59.711	TGTTGTTTGGATGTTCACGAG	59.6	383
MC01_2873_1	6894902	TTCTCCCTTGTGTGCCTTTT	59.711	TGTTGTTTGGATGTTCACGAG	59.6	383
MC01_2875_1	6898998	ATAAAAATCCGAGCCTTGGG	60.272	TGATCTGGTGTCTGGGTCAA	60.088	195
MC01_2876_1	6907759	GTCAATGGTTGGCGTCTTTT	59.978	GGAATTAGGCTGAGCACTCG	59.978	355
MC01_2877_1	6907842	GTCAATGGTTGGCGTCTTTT	59.978	GGAATTAGGCTGAGCACTCG	59.978	355
MC01_2878_1	6908048	CGAGTGCTCAGCCTAATTCC	59.978	AACAGGAAAACCACAAACCG	59.869	250
MC01_2880_1	6913842	TCCACAGCTGATGCTTGTTC	59.992	GGCTACTCCTCTTGTTGCCA	60.397	282
MC01_2881_1	6916322	GAAGGTTCAAATGCCCAAGA	60.051	TACCACTGCAACCCATCAAA	59.964	119
MC01_2882_1	6916986	ACCTCCCAAAGAGGAGGAAA	60.045	AGGCGGTTAGATCAATGGTG	59.955	264
MC01_2883_1	6917375	CCTACATCCTGGCAAAAGGA	60.066	AAATGACAGCCCTGAAAAGG	59.17	204
MC01_2884_1	6918971	TTGACCGATTTCATGGTCTG	59.496	CCTGGAAAATGCCCTGTAAA	59.931	130
MC01_2885_1	6919613	AAGGAAAGGGAAGTTTTGCC	59.571	ACCATTGGCAGGAGACATTC	59.934	169
MC01_2886_1	6919627	AAGGAAAGGGAAGTTTTGCC	59.571	ACCATTGGCAGGAGACATTC	59.934	169
MC01_2887_1	6923405	TTTGGGAGAAGAGAAGGCAA	59.926	GGTCCTAACATAACACTGATGTGG	59.696	400
MC01_2889_1	6926414	TGGAAGAGTGGTAAGATGTTTGG	60.391	GCGACACGAGTGATGACATT	59.714	176
MC01_2890_1	6930583	TGATTTCGAGACTTCTGACCG	60.382	GGGTAGTGGGCCAATAACAA	59.685	211
MC01_2891_1	6937512	GGCCGTCGACGATAATACTC	59.556	CCAACCTTTTTGGAGACACAG	59.619	286
MC01_2892_1	6937832	TGCACCATTTCACTTCACAAG	59.749	TTAAAAGATCGGGTTGTGGG	59.795	407
MC01_2894_1	6953245	CGATTTGATTTCCCCAGAGA	60.006	TCTGAGCGTATGAATGGCAG	59.972	193
MC01_2895_1	6953865	ACTTTGATTTTCCGGCCTTT	59.945	GTTGACCATAGAATTTGAGCCT	57.376	261
MC01_2896_2	6955382	TCCCTGCAATTTCTCCAAAC	60.051	TTCCTTTTTCAAGGTGACGC	60.227	235
MC01_2897_1	6956259	GGGAGTAAGAGAGAGGCGCT	60.117	GGGATAAGATGCCAAACGAA	59.901	257
MC01_2898_1	6956853	TGGGAAGGAAGAGAAGAAGAGA	59.571	GCAAGACTGGCCTTTTTACC	58.836	210
MC01_2899_1	6958387	TTGTGAGGGGTCTCAACCAT	60.363	TTCATCCACTCACTCCCTCC	60.048	392
MC01_2900_1	6958509	AGAAGGAAAAGATGGGGGAA	59.875	TCAATGCCAACCGTGAAATA	59.93	185
MC01_2901_1	6958862	GGGACATATTTCACGGTTGG	60.051	CGTGGAGACAGAGGGAGAAG	59.978	302
MC01_2902_1	6959050	CTTCTCCCTCTGTCTCCACG	59.978	GTATGGATGGCAGTGTGACG	59.992	282
MC01_2903_1	6960254	GCGAGGGAGAGTGAGAACAG	60.135	TGGAACCATGAGGATGCTTT	60.461	222
MC01_2904_1	6960451	TCCTCATGGTTCCAAGACCT	59.505	TTGGACCACTGTATCACGTTG	59.475	214
MC01_2905_1	6960512	AAGCATCCTCATGGTTCCAA	60.461	TCCTCCTTTTAATCGTGGAAG	58.315	351
MC01_2907_4	6961176	TCTCTCTCTCCTCCTTCCCC	59.883	CTCCCATGTCCCTCCTTTTT	60.298	352
MC01_2908_1	6962716	CCACAGGAGTGTTTTCCCAT	59.82	TTGATGTCTTATTTCCCCGA	58.011	395
MC01_2910_1	6965526	GGCAAAACAAACAAAGGGAA	59.953	TGTGACTTCTCCCTGACGTG	59.864	188
MC01_2911_1	6965601	GGCAAAACAAACAAAGGGAA	59.953	GGGTGACTTGCGATTTGACT	60.119	287
MC01_2912_1	6965978	AGTCAAATCGCAAGTCACCC	60.119	ATGCCTTTCATTACATGCCC	59.791	417
MC01_2913_1	6967439	AGACTCGAGGTTGGCGTCTA	60.012	GCTCCGATTTGGGTGATTTA	59.901	341
MC01_2914_1	6967459	AGACTCGAGGTTGGCGTCTA	60.012	GCTCCGATTTGGGTGATTTA	59.901	341
MC01_2915_1	6967485	AGACTCGAGGTTGGCGTCTA	60.012	GCTCCGATTTGGGTGATTTA	59.901	341
MC01_2916_1	6967511	AGACTCGAGGTTGGCGTCTA	60.012	GCTCCGATTTGGGTGATTTA	59.901	341
MC01_2918_1	6967924	AGACTAACAAGTGGCAAGCCT	58.148	GGGAGGATTGAGAATAAGAGGA	58.666	411
MC01_2919_1	6967952	AGACTAACAAGTGGCAAGCCT	58.148	GGGAGGATTGAGAATAAGAGGA	58.666	411
MC01_2920_1	6969457	ATTCGTCAAGATGGTGAGCC	60.081	AAACTTTTGCCATCCCTTTG	59.064	232
MC01_2921_1	6969531	GCCCTCTCAACCTATCATGG	59.508	TGAACACTCGAACGTGAGAAA	59.475	361
MC01_2930_2	6980682	AAATCTGCAAAATTGGCACC	59.945	CCTTTAGGTTTGGCTTACTCCTT	59.268	376
MC01_2934_1	6986182	CGTGGGTTTGGCTACAATTT	59.861	TCGGCAGGTTTTCTTTCAAT	59.685	391
MC01_2935_1	6992782	ACTACTCAGCCGGGATTTTG	59.195	TTGATTCCAAAAGAGGAGGAG	58.372	408
MC01_2936_2	6993214	CGATGGAAATGTCGATGTCA	60.481	TTTTGTTTAGAAGGGGGAGTTG	59.514	341
MC01_2937_4	7000168	AAAATAATGGGCCAAAAGCC	60.148	TCCCAACAAAAGTCCCGTAG	59.964	316
MC01_2938_1	7000192	AAAATAATGGGCCAAAAGCC	60.148	TCCCAACAAAAGTCCCGTAG	59.964	316
MC01_2939_1	7005449	TTCACAATTCAGCCATCGAA	60.197	GGCCGGCTAGTTGGACTAAT	60.471	248
MC01_2940_1	7006033	GCCCTAGCTTTGCTCTCTTTC	59.76	CGACGAAAAAGGGAGTTCTG	59.846	448
MC01_2941_3	7006511	GGGCACCTTTAATCAATCCA	59.762	GAGCCCAAACCAAATCAGAA	60.051	217
MC01_2943_1	7008688	AAATGCCGCGTAACAAATTC	59.971	GCTCAAAACATACGGTACAGTGAC	59.995	114
MC01_2944_1	7008860	AAATGCCGCGTAACAAATTC	59.971	GGAGGAAGGTAGTTTCCCGA	60.434	357
MC01_2945_1	7010120	CCTTTGCGGTATTTGGTCAT	59.823	ATTCAGAAAGTCGAAGGGCA	59.813	299
MC01_2946_1	7011958	TCAAGCGACTCTCCTCCAAT	59.95	ATCCATGCTGATGGTTCTCC	59.893	185
MC01_2947_1	7012441	TGGTAGAAATGTGCACCCAA	59.964	GCGACATTTTACGCTTCCAT	60.103	293
MC01_2948_1	7017771	TCAATGATGGCGAGAACAAA	60.197	ATGGGGATTGATGAAACTCG	59.75	355
MC01_2949_1	7020791	AAATCCCAATACACCTCTCAAC	57.088	AGCTTTGGGCTTGAGAAACA	59.993	343
MC01_2950_1	7020896	AAATCCCAATACACCTCTCAAC	57.088	AGCTTTGGGCTTGAGAAACA	59.993	343
MC01_2955_1	7025399	TTCTCTTGCCCTGTTTGCTT	59.993	TGCTAACCGGGTATTTTCCA	60.315	138
MC01_2956_1	7025709	GGTCAGTTTTCTTGTGGCAGA	60.284	TGCAAAGGAAGAAGCAATCA	59.542	231
MC01_2957_1	7025849	GGTGATCACTTTCCTGCCTG	60.656	CAGTGGGAGTTTGAAGCACA	59.873	270
MC01_2958_1	7025932	GGTGATCACTTTCCTGCCTG	60.656	CAGTGGGAGTTTGAAGCACA	59.873	270
MC01_2959_1	7027365	GTTATTAGAAGGCCGCCACA	60.096	GATCCCTATGCCTTTGATGG	59.344	258
MC01_2960_1	7027406	GTTATTAGAAGGCCGCCACA	60.096	GATCCCTATGCCTTTGATGG	59.344	258
MC01_2962_1	7028059	GCACCTGCCAAATTGAAAAT	59.945	TTGCTGTTGAGTTTTGCTCG	60.172	383
MC01_2964_1	7028825	AGGAAACAATGGGGAGTCAT	58.297	TTTCGACCACATCTATCCCA	58.923	204
MC01_2967_1	7030328	CAAACTCACCCTTAATCATCCA	58.949	TTTCCAAGTGACCACCATGA	59.935	248
MC01_2968_1	7031382	GCAGTGGGAATGAATGGACT	59.934	ATTTGCACTCAGGGGAGAGA	59.803	225
MC01_2969_1	7032124	TGGGTTCATGTAGATATCGGTT	58.328	TGTCCATGGTGCTAAAACCT	58.076	378
MC01_2970_1	7032938	TCTCTATTACACTTCCCTTTGATCC	59.113	ATTTCAGAAAAGGCCGAGGT	60.074	403
MC01_2971_1	7033403	ATAGGACGCAACTCCAAACG	60.132	TCGAATCCAATTCCCAGTGT	60.317	336
MC01_2974_1	7034978	TGTATTCTGTGCTTGGGACCT	59.607	TCGTGGAAGAAAGAAGTGGAA	59.838	236
MC01_2975_1	7035189	TTCTTTCTTCCACGACTCCAA	59.838	TTTTGTTCATGGTTGCAGGA	60.088	202
MC01_2977_1	7036098	CGAAGGTTCAAGCTCTCCAT	59.43	AAGGTCCACACACTCTAACCAA	58.625	205
MC01_2978_1	7036309	TTGAAGGTTCAAACCCTCTTTC	59.61	AATTTGCTAAAAGGAGGGCG	60.558	197
MC01_2979_1	7037445	GTATGTATTTGGGACGCGCT	59.988	TCTTTTGCCCCTCTCATCAC	60.195	211
MC01_2980_1	7037501	GTATGTATTTGGGACGCGCT	59.988	CACCCAAAAATTCCAACCTC	59.264	347
MC01_2981_1	7037762	CGCACTCGCTAGAAACTTGA	59.366	CGTGGGTCATATGAAAGGCT	59.955	364
MC01_2982_1	7038105	AGCCTTTCATATGACCCACG	59.955	TTCTTGATGGGTTTTTGGGA	60.28	440
MC01_2983_1	7038179	TCCTCCCACATAGTTTATCAAAGAG	59.913	GGGAAAAAGGGGTATTTTCG	59.653	362
MC01_2984_1	7038270	TCCTCCCACATAGTTTATCAAAGAG	59.913	GGGAAAAAGGGGTATTTTCG	59.653	362
MC01_2985_1	7038452	TCCCAAAAACCCATCAAGAA	60.28	AAACATGATTGCTCACCTCG	58.724	370
MC01_2987_1	7040023	TTTCTGCAGTGATTGAAGGG	58.847	CCAAAAAGGTGCTGTAAGATGA	59.267	295
MC01_2988_1	7040379	CATCTTACAGCACCTTTTTGGA	59.267	GGTTTAAAAGGAAGTTTCAGGC	58.377	284
MC01_2989_1	7040403	CATCTTACAGCACCTTTTTGGA	59.267	GGTTTAAAAGGAAGTTTCAGGC	58.377	284
MC01_2990_1	7040587	GCCTGAAACTTCCTTTTAAACC	58.377	GATCATTTTTCGGGAGGACA	59.871	265
MC01_2991_1	7040784	CTCCCGAAAAATGATCCAAC	59.363	TCATGACCCATTTTGGGAAT	59.991	267
MC01_2992_1	7042390	TGGAGGGATGATTTGTACGAT	59.259	GAGACTGCATTTTGTGCGAA	59.995	289
MC01_2993_1	7042806	TTAAAAACGGCGAAAACCAG	60.102	TAATGATGGCTAAGTCGGGG	59.916	419
MC01_2994_1	7043250	ACAATTGGACACGCCATTTT	60.235	TTGGGTTACACACCAAATGC	59.297	400
MC01_2995_1	7043325	ACAATTGGACACGCCATTTT	60.235	TTGGGTTACACACCAAATGC	59.297	400
MC01_2996_1	7044309	GGCATAGCTGGTCGAAATGT	60.103	GAGGAGAAATGAAATTGGTCTG	57.786	461
MC01_2997_1	7044362	GTGGATTGTCATAGTTATGGTTAGG	58.004	GAGGAGAAATGAAATTGGTCTG	57.786	429
MC01_3002_1	7049832	AAGAAAATGGAAGATCCACTGC	59.598	ACCCGTGGCATGGTTAAATA	60.074	266
MC01_3003_1	7050039	CTCCGTCCTTTGATTGGAAA	60.044	CGAGGATGCAACTCATGAAA	59.799	442
MC01_3005_1	7052798	CACAAGCGACACTACATAATCCA	60.068	TGAATTGAGGGAGAGATGGG	60.003	100
MC01_3007_1	7054591	TGCCAATTATACCCCTGAGC	59.923	TGAAGATGAATGGAAAGGGC	60.014	316
MC01_3008_1	7055170	CCCTCGACCCTCTACCTTTT	59.571	TTTGCAAGAGACAAGAGCCT	57.826	154
MC01_3009_1	7057495	CTGACAACCTTTCAATCGGAG	59.72	ACAGAGGCTCAACCCATGAC	60.12	369
MC01_3010_1	7059335	AAAAACGCCCGTAGTTTCAA	59.625	AATTTTTGAACGGTGTTGGG	59.702	352
MC01_3011_1	7069957	CAAAGGGCATCATTTTCTCA	58.695	GTTTGGCCGTTTTCTTTCAA	60.089	359
MC01_3012_1	7074559	TCAATTGTTGTTCGGGTCAA	59.941	ACGAGCTCTACACCGTGGAT	59.751	289
MC01_3017_1	7087396	AGCGAAGTAGGCACACCATT	59.763	CTGGCTTTTCCATGACGTTT	60.11	332
MC01_3018_1	7087417	AGCGAAGTAGGCACACCATT	59.763	CTGGCTTTTCCATGACGTTT	60.11	332
MC01_3020_1	7088117	GACATCTCGCTGCTAAATTAAAGTG	60.634	CAGGGGTGTTCAAATGATTG	58.821	294
MC01_3021_1	7090121	GGTCCGAAACACACCCTAAA	59.83	CCATGGGAATCTTCTTCCAA	59.864	253
MC01_3022_1	7090173	GGTCCGAAACACACCCTAAA	59.83	CCATGGGAATCTTCTTCCAA	59.864	253
MC01_3023_1	7090648	CAAGAAAATGGAGGCTCTGC	59.955	AGCAGCCAAAAACAAAGGAA	59.861	349
MC01_3024_1	7096384	TTCCTTTAGTCGGGCAAGTG	60.241	CCTTGCAACATCCCATCTCT	60.073	240
MC01_3025_1	7097086	TGCATGGGATCTTCAAACAA	60.049	ATTTTTCCCTCCCACCATTC	59.996	342
MC01_3026_1	7102980	ACATTATCTCCAACCGCGAG	60.096	TGATTTGGGAAAATTGGAGG	59.733	210
MC01_3027_1	7104562	GGCACTGTTTTGGCTATTGG	60.502	CAATTATTTGACTGTGCGCC	59.186	293
MC01_3028_1	7105245	CTCTCCAATCCCACCAAAAA	59.903	GTGGGGATTTGAACTTCGAC	59.386	406
MC01_3029_1	7106980	GGGAAATCAATGCCTGAGAA	60.014	GCATTTTCATTGAGCCGTTT	60.081	450
MC01_3033_1	7114348	CCACCATGGATCCAGATTTT	59.605	GACATGTGTTGTCGACAGGG	60.005	134
MC01_3034_1	7114608	GACATGTCAGCAACATTGGG	59.967	TGGAGAGAAAAGCTAAGGAGAAAG	59.7	296
MC01_3035_1	7114956	TGAGCTAAAATTGCCTCCAA	58.506	CGTCCTATCCTGAGGGACAA	60.065	387
MC01_3036_1	7116193	GTGGTAGCATCTCTGTCGCA	60.016	TTTGGCCTTTGAATTTCACC	59.916	437
MC01_3037_1	7116251	TCTATAGGGAGTTTGGCCCC	60.278	TTTGGCCTTTGAATTTCACC	59.916	343
MC01_3038_1	7116915	GCAAGGAGGAGAGAGATTGAA	58.608	AAACCTCAGAGCGGAATTGA	59.813	147
MC01_3043_1	7124182	GCGAGAAATTTACAGAGCGG	59.982	TCCCTTGTCATTGATGCGTA	60.073	274
MC01_3047_2	7134015	GGAAGTGAGGTTTAAATAGGTAAGG	57.93	GTGGCGGCTGAGTCAACTA	60	357
MC01_3048_2	7134037	GGAAGTGAGGTTTAAATAGGTAAGG	57.93	GTGGCGGCTGAGTCAACTA	60	357
MC01_3049_2	7134056	GGAAGTGAGGTTTAAATAGGTAAGG	57.93	GTGGCGGCTGAGTCAACTA	60	357
MC01_3050_4	7134112	GGAAGTGAGGTTTAAATAGGTAAGG	57.93	GTGGCGGCTGAGTCAACTA	60	357
MC01_3055_1	7141854	GTCGTCGGAGATCTATGCGT	60.249	CTTCGACAAAAACCTCCCAA	60.081	450
MC01_3057_4	7143079	CCCTTCTTGTGCATACGCTT	60.27	CCCATAGCGAACCAATGTCT	59.955	106
MC01_3058_1	7145946	ATCTGCCTAAGCCTCGACAA	59.978	TGAAACATGTCTTGCGCTTC	59.995	232
MC01_3060_1	7152341	TAGCCGACATCTGTGACTCG	60.008	GCGGTTCTCTTAGCCACAAG	60.015	395
MC01_3061_1	7152468	CGCTAATCCGTTTTCGGTAA	60.089	AGTGTTTGCTTGTTTTGGGG	60.008	254
MC01_3062_1	7155478	TCTTTCCATCCAAAAATGCC	59.878	GATCAAGGAGCGAATGGGTA	60.036	246
MC01_3068_1	7160194	CAATCCACAAACCATGGACA	60.216	TTCCATGGTGAAAAAGGAGG	59.903	265
MC01_3069_1	7160342	CCTCCTTTTTCACCATGGAA	59.903	GCAGCAGATGCACCTATCAA	59.979	217
MC01_3070_1	7165820	TTGGGACAATCTCCCTGTTC	59.903	TGGTCATATTCTCCATGCCA	59.883	219
MC01_3073_1	7169895	AAACGGGCCTTACGTTTCTT	60.001	AGGTTTGACGACGTTCCTGT	59.622	362
MC01_3074_1	7170421	CACTGATGCACCATTTCCAT	59.374	TCGTTACTGGCTACTGCGAA	59.632	299
MC01_3075_1	7170983	TTCAAAACCAAATCCTTCGG	59.91	TGGCATCTTTGCTCTTCCTT	59.955	419
MC01_3076_1	7171001	TTCAAAACCAAATCCTTCGG	59.91	TGGCATCTTTGCTCTTCCTT	59.955	419
MC01_3077_1	7171531	CTCTCTTTACCCCTGCCCTC	60.204	GTGAGCTTTCAGCTGGCTCT	59.898	163
MC01_3078_1	7172717	TACCCCAAAAACAATGACCC	59.523	GAATCTGCAAATGCAAGCAA	59.96	313
MC01_3079_1	7173117	CCCCTTTTCTTTTTCTCGCT	59.829	GGCAAAATCAAAACGTTGGT	59.845	119
MC01_3080_1	7173290	ACCAACGTTTTGATTTTGCC	59.845	TTTTTACCCAATGTCAGCCT	57.217	231
MC01_3081_1	7175726	TTCATGCTCCATCTTGAACG	59.799	GTCCCTGCACAACGAGGTAT	59.997	429
MC01_3084_4	7179421	GGGAAACCAAACACCCCTAA	60.938	CGTTTTTATGATGATGGGGC	60.153	338
MC01_3085_4	7179517	GGGAAACCAAACACCCCTAA	60.938	CGTTTTTATGATGATGGGGC	60.153	338
MC01_3088_2	7180930	AATGGTGAGATTTATGGCGT	57.028	TTCGTTTTCCCCTTTCATTG	59.91	248
MC01_3089_1	7181721	CCTCATTTTAGCTGGGAGCA	60.344	CGAAGGTTTGATCTTTCCCA	60.044	404
MC01_3090_1	7184287	TTGGGCTGTTTTTCAACCTC	60.088	AAAAGACGTTGGAATCCGTG	59.971	318
MC01_3091_1	7184627	GGGCGGTCGTAGACTAATGA	60.096	TCTCTCCACGGCCATATTTC	60.036	236
MC01_3092_1	7184670	GGGCGGTCGTAGACTAATGA	60.096	TTTTGGGAGAGAAGGGTTCC	60.414	384
MC01_3093_1	7190517	AGATGTCACGTGGAAGACACA	59.167	CACATTATAGAGACTAGTAGAACGACG	57.135	201
MC01_3094_5	7192705	TGATGGTATCTCTCTTGTGTTTGAG	59.703	GCCCACTGCAGTTTTCTTTC	59.859	377
MC01_3095_1	7193115	CAAAATTAGGCGCAGAAAGG	59.847	CCGAGTTGTAGGTTTGAGTCG	59.782	268
MC01_3096_1	7193193	CAAAATTAGGCGCAGAAAGG	59.847	CCGAGTTGTAGGTTTGAGTCG	59.782	268
MC01_3097_1	7196441	CGTGACATGTGCCAGAGATT	59.707	CGAATCACATACATCACTGTGG	58.926	424
MC01_3100_4	7209117	ACAAAATTCACCGGCAAGTC	59.978	TCGGTGCTGTGAAAGAAAAA	59.439	206
MC01_3104_1	7216738	GAACTGGACTGGTGGTCGAT	59.969	CTTTCTCCGTCCTCCTCTCC	60.328	299
MC01_3106_1	7218875	AACAATGCATTCTCTCCCCA	60.461	CGATGGAAGATCGGAAAGAG	59.767	221
MC01_3107_2	7219342	GGAGATTGAGGAGAGATTGAAA	57.464	ACAAGGGAGGTTGTTTGCTG	60.149	366
MC01_3108_1	7220101	TCTCCTCTCCAGTCGCAAAT	59.95	AAAATCAGAACCCAATCCCC	59.996	344
MC01_3109_1	7220336	GGGGATTGGGTTCTGATTTT	59.996	ATCAAACCGGCCCTACTTTT	59.835	316
MC01_3110_1	7223396	TCCTTTTGATTTGGTGTGGT	57.894	GGCTGGTCTTTTGGTTTGTC	59.574	109
MC01_3111_3	7223511	GACAAACCAAAAGACCAGCC	59.574	ACCCACTCCGAACCAAAAAT	60.59	288
MC01_3112_1	7224376	CCTAATCTGACCCAACCCAA	59.784	GCATTGTTGAGAGGAGAGGG	59.803	281
MC01_3113_1	7224785	CAGCGCCACGTTAATTTCTT	60.264	ACCGCCAACATCTAGTCACC	59.997	402
MC01_3114_1	7224857	TGGTCTCAAGACGACCAACA	60.285	ACCGCCAACATCTAGTCACC	59.997	172
MC01_3115_1	7225388	ACGAGACGACCAAGCGTTAT	59.763	GGAGATTAAAGCAGACCAACG	58.847	258
MC01_3118_1	7226095	CTCATTTTCCTCGTCTTGCAG	60.001	GATACTAGGTGGGGCAAGCA	60.096	111
MC01_3119_1	7228266	TTTTCTCTTGGCTTTGATCTCC	59.835	TGAGCTACGTTGGTTAGCGA	59.632	409
MC01_3120_1	7229036	GGACTTGCCACGTGTAGGTT	60.035	ATTTGGTTTTGCATCTTCGG	59.938	399
MC01_3121_1	7229765	CCTCTGCCGAGTGTAACAAA	58.923	GGCATAAATGTTTGGGCCTT	61.039	249
MC01_3122_1	7230020	CCCAAACATTTATGCCCTCT	58.903	TCTCCCGAGCTTCGTAGGTA	59.971	383
MC01_3126_4	7235492	GGAAAAAGGTAGGGAAGGGA	59.393	TCAAGAGGGAGAGAAAACGG	59.401	413
MC01_3127_1	7235656	GGAAAACGTAAAGCTTGACACC	60.042	TCAAGAGGGAGAGAAAACGG	59.401	269
MC01_3128_1	7235811	CCGTTTTCTCTCCCTCTTGA	59.401	CCATAAGCAGAGAGGACTTTGAA	59.9	162
MC01_3130_1	7236661	CTCCAAATCTTAGGGACCAAAA	59.476	TCCCCTATCCTTCTCTCTCCTC	60.165	367
MC01_3132_1	7239134	GAGTTCGATCTTCATCCCCA	60.011	CCAGGCGAAGATCTTGGTAA	60.206	283
MC01_3133_1	7241262	TCCACGTGGCGGTATTATTT	60.209	CACATGGCAAAAACTGCATA	58.201	352
MC01_3134_1	7241443	TCGTCATATGAGTTGATGTTGC	58.653	TCACATGGCAAAAACTGCAT	60.119	314
MC01_3135_1	7242187	GCAAAGAACTGTCACCGTCA	59.88	CGCCATATTTTATCGCCAAG	60.424	129
MC01_3136_1	7242517	CGCGAGTTCGATCCTTAATC	59.807	TTTTCATCTCATGCGACCTG	59.799	246
MC01_3137_1	7243794	CAAAGTAATTTCCTTGGCGA	57.901	ATGTCCACAGATCACCGTCA	59.962	131
MC01_3138_1	7243805	CAAAGTAATTTCCTTGGCGA	57.901	ATGTCCACAGATCACCGTCA	59.962	131
MC01_3141_1	7250533	GACAAAACTCCACCCGTGAT	59.827	TAGCCATTGGAGGGATTGAG	60.029	297
MC01_3142_1	7253650	TTCCGAGCTGAAGGACATCT	59.95	CCAAAATGTAAGCATCCCCA	60.692	212
MC01_3143_1	7253883	TTTTTGGTCTCAGATGGGGA	60.43	GAAATTTGTGGGCATGAGGT	59.797	403
MC01_3144_1	7254378	GAAACCTTTTGAAAACGCCA	60.089	TCTTCAGATGAAATCGTGCG	59.948	169
MC01_3145_1	7254466	GAAACCTTTTGAAAACGCCA	60.089	TCTTCTCCGGCACAATTTCT	59.813	363
MC01_3146_1	7257974	TTTTTGACATGCTGCCGATA	60.215	GAGCACTAAGCTCGACCCAC	60.02	382
MC01_3147_1	7259782	TGGCTTAATTTGGGTGCTTT	59.586	TGAGAACGGTTGGTTGAGTG	59.72	270
MC01_3148_1	7259989	GCTGGGATGTTTTTGTGCTT	60.118	TCGATTTTCCTCCCTTTGTG	60.044	304
MC01_3149_1	7260196	TGTTGGTTTCCATCAGGGTT	60.21	GGGCCTGCCTCCTATAAAAC	59.93	244
MC01_3151_1	7260470	GTTTTATAGGAGGCAGGCCC	59.93	CGATGTCGATAGAAATGACGG	60.475	382
MC01_3152_1	7262062	TCGTATCACAACTCAGAGGCA	59.455	TGGTTGAATTAAAAGGCTCG	57.901	104
MC01_3153_1	7265232	GGTTGGAGTTTCTATCCCTCG	59.948	TGACCAAACAAGGTCATTCG	59.541	114
MC01_3154_1	7265683	TTCCAAAACGCGAACCTATC	60.074	TGCAGCTTCTGCTTCTCAAA	60.011	316
MC01_3155_1	7265821	GGAAATCGACTGTCGGAAAA	60.051	TGCAGCTTCTGCTTCTCAAA	60.011	124
MC01_3156_1	7266828	TCATGACGGTGATCCAACAT	59.769	TGGGTCACGCATGTTAAAGA	60.111	421
MC01_3159_1	7269947	TTTTCGTTCGTTTGGTCTCA	59.293	ACCCGCACATGTTGTACTGA	60.032	252
MC01_3162_1	7284281	GATCATTCTCGGTCTCGCTC	59.917	TCATGGAAAAAGGAGCCATC	60.014	222
MC01_3163_1	7284372	GATGGCTCCTTTTTCCATGA	60.014	ATCGCATCGTCACATAAGCC	61.034	201
MC01_3164_1	7284480	GATGGCTCCTTTTTCCATGA	60.014	AATCGCATCGTCACATAAGC	58.752	202
MC01_3165_1	7285103	CCAATAGGTCTCGAGTAACACAAA	59.597	AAAAAGTGTGGGTGGATTGG	59.688	483
MC01_3166_1	7286061	TACGACAAAGAAGGGATGGC	60.074	CAACTTCAGGCCCAGAGAAG	59.982	233
MC01_3167_1	7286143	TGGCTGCCATTTTAAAAACC	59.943	CAGTAGCATTCACGGAAGCA	60.011	266
MC01_3168_1	7287210	ATTTGGCTATCCCAGTGGTT	58.386	TTATGGCACCAGTGCAACTC	59.722	105
MC01_3169_1	7291838	AAGATGTTGTCGAGGGATGC	60.081	GCAAACTTGTGTTGTTTGCG	60.338	220
MC01_3171_3	7293120	AGGGAGGGTTTCGAGAGAGA	60.328	CAACATATCGAGTCTTGGAAATGAG	61.188	288
MC01_3173_3	7294628	CGTCTCTTGACGACCAACAA	59.873	AAAGGCATGGTCATCTCTTCA	59.685	100
MC01_3174_1	7294677	ACTCAGCGCCACGTTACTTT	59.943	GAAGTCATGGTCGTCTCTTGAA	59.333	146
MC01_3176_1	7303005	GTTCGAACCTTCTGACGAGC	59.997	TGAGGGCTACCTTTTCCCTT	60.068	140
MC01_3177_1	7306719	TGGTAAACGGGAAGGAAAAA	59.424	AGATAAGCTTGCCCAAACGA	59.845	248
MC01_3178_1	7311108	AGGTTGTGATCGGTTTGGAG	59.966	ACAAACTTTGAAGCGTGCCT	59.92	357
MC01_3181_1	7322818	TGCTTGTTAAAACTCATTCCCC	60.344	GGGAAGGAAGAAGATGGGAG	60.008	214
MC01_3186_1	7327854	CAGAAATTGGAAAGACGTGGA	60.096	ACGATGAAGATGGGCAAAAA	60.448	291
MC01_3190_2	7338550	GAAAAAGTTTCTCCCTATAGCCCT	59.585	GTGAATCCATGGGAGGACAT	59.593	480
MC01_3191_1	7339734	GCGAAATTAAGATGCAAATGGG	62.725	AATGGGCGACTATGGATTTG	59.784	350
MC01_3192_1	7348038	ATCAGGTGCATGACTTGCTG	59.862	CCATGCTTTTGCTTGTGCTA	60.014	330
MC01_3193_1	7353304	TTTGACATGACTGGTCTCGG	59.676	CACGAACAAATGGGTTTGAA	59.415	161
MC01_3194_1	7355540	CTCTCGGCACAAATGAACAA	59.84	TTTCCAGCCAAACAAACTCC	60.088	269
MC01_3195_1	7358354	ACCTCCGACCTCATGTCAAC	59.969	TATTCCACCCATGCATTTGA	59.745	292
MC01_3196_2	7360876	TCAGGATCGTTCGATTCTCTATC	59.701	AAGGTGGTGATTTCGTCCTG	59.966	301
MC01_3197_1	7363597	GGCAAAGCTTCCTTCTTCCT	59.962	CCGCCAAGTATTGATACGGT	59.845	301
MC01_3198_1	7365273	CGTGTATGTGGACAATTCGC	59.995	GATCCTAAGAGATTGTTTGGTAACG	59.491	172
MC01_3200_2	7367131	GAAAATTGGAACACATTGGC	57.915	CGCTACGTTGGGTTGAGATT	60.132	229
MC01_3201_1	7367662	CGCAAAACTGAGAAGAACCA	59.047	AATTCCCACTCCCACGACTT	60.746	486
MC01_3202_1	7368755	TGGTCTCACACCTTGCTGTC	59.872	ATTGCCCAAGTTTGATCACC	59.797	279
MC01_3203_1	7369713	AATCTCCCACAAACGTCGTC	59.973	CTTTTTGTGGCGAATGACCT	60.11	487
MC01_3207_1	7377199	GCATAAACGCATCTCGAAAA	58.914	TGGGTTGAGCAGGTTTAAATAG	58.323	463
MC01_3208_1	7391561	GGATCTCCCAAGGGAAGAAA	60.38	AAGAATGGGCATGAAACAGG	59.933	224
MC01_3210_1	7392505	CAAGTCAATTGGGAGGGCTA	60.066	TCAAGATTTGGGTTTCAGCC	60.051	460
MC01_3211_1	7393007	GTTTGAATCCTCCACCTCCA	59.903	TGATGCGGTAGAAATGTTGA	57.702	319
MC01_3212_1	7406285	TCAAAACGATCAACACCGAA	60.088	GGTGGAAGAGACCTGGTCAA	60.088	373
MC01_3213_1	7407497	CGAAGGTTAACAAATCCCCA	59.795	ATGACAAACCAGGCCATAGG	59.813	384
MC01_3214_1	7408410	TTGAATTGCACGTAAGCTGG	59.872	GGAATTATATCTGCCCCGGT	60.006	312
MC01_3215_1	7414339	CATACCTTGGCAATCCGTCT	59.955	GAATGGACTGAAGCGGAGAG	59.95	361
MC01_3216_1	7417710	CTTGATACAAACCTACCCACTTACA	58.625	CAAACAGAACAATTGGCCCT	59.971	476
MC01_3217_1	7421466	CCGCTAAATGGAGACAAAGC	59.845	AGGGCATGCATAATTTGGAA	60.289	227
MC01_3218_1	7421565	CCGCTAAATGGAGACAAAGC	59.845	AGGGCATGCATAATTTGGAA	60.289	227
MC01_3219_1	7422207	GCCTCACGATTGTATTTTTGG	59.465	GTCAATGCATGCTGGTTTTT	58.627	318
MC01_3222_1	7429630	CCGAAATTTATCGGGGATTT	59.982	AAAAGGAGACAAACCACTACTACC	57.101	464
MC01_3225_1	7437744	GTGCCCAAGAAATTGGTAGC	59.574	TGATTGCAACTTTTCGTGGA	60.234	194
MC01_3226_4	7438020	TCCACGAAAAGTTGCAATCA	60.234	GTCGATGTTGATGGAAATGTCA	60.765	442
MC01_3227_1	7438086	CAACATGAGGGATAGATCGACA	59.955	GGTATTTGAAGGCCATGATGA	59.776	347
MC01_3228_1	7439972	TCATGCCCAAACTAACCCTC	59.933	TGCTTAATTAGAAACCACTCTCCC	60.026	122
MC01_3229_1	7440009	TCATGCCCAAACTAACCCTC	59.933	TGCTTAATTAGAAACCACTCTCCC	60.026	122
MC01_3230_1	7440483	AACACATGGACCAGAAAGGC	59.973	TTTTCTCCCTTACATGCCCT	58.646	321
MC01_3231_1	7441463	ATTCACCTCCAACAACCAGC	59.973	TGGAGCAGAAGCTCGAAACT	60.277	251
MC01_3232_1	7441953	CACATGGGACCTAGTGTTTGAA	59.891	CGTGGGAATCCAGATGCTAT	59.917	303
MC01_3234_1	7444377	CACGATCGTACTTCGACTGC	59.47	ACAAATAAGGACCGATGGCA	60.331	200
MC01_3235_5	7449604	ATCAACAGCCTCTTCAACCG	60.255	TGGGGGAATCGAATTTATGA	60.088	274
MC01_3236_1	7450516	CCAGCAGACATTTAGTTTCGG	59.755	CACTGCATCAGCATCGAGTT	60.016	262
MC01_3237_1	7451509	CGTATTCTTCCGGTGCTTGT	60.132	TGACCATCTGTGATGAGAACG	59.692	344
MC01_3238_1	7451687	AAAGTTAGTGGGGCCTTTATGA	59.057	TGTCAGCCACAATTAAATCCG	60.871	144
MC01_3239_1	7451949	CGTTCTCATCACAGATGGTCA	59.692	TTGGGTTGTAACAGCGACAG	59.758	497
MC01_3240_1	7452322	CGCTGTTACAACCCAACTCA	59.758	TGGTGGGTCTCTTCAAACAA	59.109	278
MC01_3241_1	7452417	CGCTGTTACAACCCAACTCA	59.758	CGAACAATTGCAACGTTTGT	59.632	423
MC01_3242_1	7453597	GTTTGGACCTTCGACCTCAA	60.088	TGCATGTAATTGCTTTTGGC	59.708	183
MC01_3243_1	7453672	GTTTGGACCTTCGACCTCAA	60.088	TGAGAGCCTTACCGAGCACT	60.156	468
MC01_3246_3	7455204	CAAAAAGGAGGGTCATTGGA	59.903	TGCGAAGATTGCTACTGCTG	60.302	117
MC01_3247_1	7458529	GTAGCATCGTGAGTTTGCGA	60.019	CAACTTGCGCAGAACGAATA	60.014	283
MC01_3248_1	7459646	TCATGCACTACGTGCAACATT	60.195	CATGGCCACGACATTTATGA	60.343	356
MC01_3249_1	7462404	CCCCTCGAGAAAATCATTCA	60.006	GCCGATGAGAAGAGGATGAG	59.91	171
MC01_3250_1	7462493	CCCCTCGAGAAAATCATTCA	60.006	GCCGATGAGAAGAGGATGAG	59.91	171
MC01_3251_1	7465227	CGGGTTGAAACAAAAAGTACG	59.539	AATAGTGCCAGGGTGTGAGG	59.989	457
MC01_3252_1	7466992	AGGGCTCTTGGCTGGTTAAT	60.096	TTTTCCCACCATCCAAACAT	60.029	135
MC01_3253_1	7468288	AGCAAAGGCCCCCTTTATAC	59.463	TTGTGCCGTGATCCAATTTA	59.93	237
MC01_3254_1	7469004	ATACTGCCCAACTCGTCAGG	60.134	AGGTCGGATCTCCGAATTTT	59.903	187
MC01_3255_1	7470704	GATCCAAATTAAGCCTAGAGCA	57.686	CTGGTGAGGTTGGGTTTGAA	60.923	211
MC01_3256_1	7470897	TTTTCAAACCCAACCTCACC	59.807	TCCAGAAATGGGCTATTTGG	59.894	382
MC01_3257_1	7475902	TCTGGGAGAAAAGGGTGTTG	60.081	GGAATCGATGCCGTGTAGTT	59.962	408
MC01_3261_1	7480190	AATATGTGTGGTTGGCCTCG	60.776	CAGTGCTTGGGACAGTCAAA	59.873	189
MC01_3262_1	7480274	TTTGACTGTCCCAAGCACTG	59.873	CAAATCGTTGCAAGACTTATCC	58.766	126
MC01_3263_1	7481550	AAAAAGGCTCCCGCTCTTAC	59.856	GTGAGATTCCAGTGGGGAGA	60.048	287
MC01_3264_1	7484785	ACAAGATAGGCTGCCCTTTT	57.956	CCTTTAGCGGAGAGAAGCAA	59.724	330
MC01_3265_1	7484951	TTGCTTCTCTCCGCTAAAGG	59.724	TCCGTTTAGCCAAGGTTAGGT	60.008	352
MC01_3266_1	7495739	GAGGTCGATCACCACTTTTGA	60.104	TCCTCAATCTCAGGGTAGTGC	59.298	425
MC01_3267_1	7496018	GCACTACCCTGAGATTGAGGA	59.298	CATTCGGGGCAAAATTAAAG	59.429	259
MC01_3268_1	7499661	GTTGCCCCCTACTTTTCTCC	59.94	GAAAACTCGGCCTCAGAATG	59.813	257
MC01_3269_1	7500586	GCACACCATTTTGAAACCCT	59.836	AACGGGGCTTAGGTGAAAAT	59.835	430
MC01_3270_1	7508308	GGGATGAATTCCCCTCTTTG	60.632	AAGGGAAGGAAACCAAGGAA	59.912	316
MC01_3271_1	7508474	CTTCCCTTGAAGCAAACGAG	59.986	CACCCAAACATGTCCCAAAT	60.474	255
MC01_3272_1	7509513	TGGAGAGAGAGAAACTCGATGA	59.162	GGTGGATAAGAAAGTGGAGGAA	59.46	190
MC01_3274_1	7509776	TGCAAAGGGGAAAGTTAGGA	59.679	GGTCGGTTGCTTAACGAAGA	60.249	252
MC01_3275_1	7511510	TCACAGCAGTCGAGTTTTGG	60.025	CCTCTGCACCCCATTAAAAA	59.931	284
MC01_3276_3	7518211	AAATCTCCCCCTCCCTTTCT	60.256	GCCTAAAACGCTCAAACATCA	60.258	171
MC01_3277_1	7520450	CATATGGGAGGTGGCCTAAA	59.778	TGATTCGTGCAGCTTCTCAC	60.144	477
MC01_3280_1	7527020	CTCTTAGTGACGACGAGCCC	60.012	CTCTACCATCGAAGCGAACC	59.836	174
MC01_3281_1	7527033	CTCTTAGTGACGACGAGCCC	60.012	CTCTACCATCGAAGCGAACC	59.836	174
MC01_3283_1	7529393	TCCAAGGAAGGGATGAGCTA	59.767	GGACAACACACCCAACAGGT	60.735	234
MC01_3284_1	7533172	CCATCTGCATCGACATTTTG	60.073	AAGGCCGCATTTGATGATAG	60.06	283
MC01_3285_1	7533432	CGGCCTTAGCTGTCTTCTTG	60.147	GTGAGAAGTGGGATGGCATT	59.934	315
MC01_3286_2	7535696	GAGCTGGCTGGACTTGTACC	59.874	GCACGAAATCTTGTTGCTTG	59.469	466
MC01_3287_1	7536366	GACTGAATTGGAAATTGAGGGA	60.299	GAGGGAATGTTGGGTTCAAA	59.767	299
MC01_3288_1	7537130	CGTTGAGAGAAGGAGACGGA	60.523	AGGTCGAGGGAGGACAGAAT	60.073	303
MC01_3289_1	7537593	ATTCTGTCCTCCCTCGACCT	60.073	ATGCTGCAATCTCCCAATTC	60.043	281
MC01_3290_1	7539088	TTTTGGGGGCTAGGTTAGGT	59.829	CAGCGAAGATCAAACGGATT	60.214	190
MC01_3291_1	7540450	AGTTTCCAGGTGCCATGAAG	60.111	TCTAATGAGAATGGCCCGAG	60.17	353
MC01_3292_1	7540762	TTTATGAAGGTGGGGACTCG	59.926	TGTTGAGTGGCCGTAGACAG	59.897	209
MC01_3295_1	7547315	GTGCCAATTTTATGATGGGG	60.016	TTTAAGGGCAATGGTGTTCC	59.801	127
MC01_3296_1	7547412	GGAACACCATTGCCCTTAAA	59.801	TGGACATCCCAATGAAAGAA	58.897	151
MC01_3298_1	7562631	TCGACTCACCGATTAAACCC	59.933	CCTCAGCCCCTTCTTTCTTT	59.821	102
MC01_3299_1	7562675	TCGACTCACCGATTAAACCC	59.933	TTTAGGGTTTCTGCACCACC	59.971	300
MC01_3300_1	7562908	TGGTGCAGAAACCCTAAACC	59.971	TCGAAGAACCTGAGCAACCT	59.989	206
MC01_3301_1	7565462	AACAGAACATTTCGGTTCGG	59.971	AGGCGAAATCGAGTTTGAGA	59.955	307
MC01_3302_1	7565474	AACAGAACATTTCGGTTCGG	59.971	AGGCGAAATCGAGTTTGAGA	59.955	307
MC01_3303_1	7565889	CTCAAACTCGATTTCGCCTC	59.955	GAACATGAGGGCCAACCTAA	59.933	465
MC01_3304_1	7568373	CCTCTCCCTCCACTTCTTCC	60.186	ACCCTTCCTTGAGCCAATTT	59.94	136
MC01_3306_1	7573784	TTTGCTAATACCCGTGAGCC	60.096	AAATTGTGGGTTCTTTCCCC	60.032	104
MC01_3311_1	7578300	TCAACAGGGGTAAATTCGGA	60.301	TGTCGGAAGCCTTCACTTTT	59.853	350
MC01_3312_1	7578524	AAAAGTGAAGGCTTCCGACA	59.853	TCTCTTCAAGATACGACCACAA	57.483	147
MC01_3315_1	7581768	TGAGAAAAACAGGGGGTCTG	60.081	GAGGGGCACTTGATGTGAAT	59.934	196
MC01_3316_1	7590285	AAAGGAATGGAGTGGTCTCAAA	59.976	CACCTGTGAAGAGACGACCA	59.864	328
MC01_3317_1	7590445	AAAGGAATGGAGTGGTCTCAAA	59.976	AGAGACGACCATCCCTTGTG	60.112	468
MC01_3318_1	7590816	ACAAGGGATGGTCGTCTCTG	60.112	GAATCCATCGGCTTCATGTT	59.9	286
MC01_3319_1	7591397	GGAGTGTCCCGTTGAAATTG	60.353	GCATTCGCTTTCACAACAAA	59.856	228
MC01_3320_1	7591427	GGAGTGTCCCGTTGAAATTG	60.353	GCATTCGCTTTCACAACAAA	59.856	228
MC01_3321_1	7592520	TGAATGTAAATGCGTCCCAA	59.93	TTGAAACTCCACGATGGTCA	60.088	267
MC01_3322_1	7594555	GTGGATCTGGCTTGTGGTTT	59.973	AGCTTAATGTCTCCCGGGTT	59.962	432
MC01_3324_5	7597596	TACATGATCCGATCCATTCG	59.305	GGGTGTTTGATAACCGATTCA	59.677	315
MC01_3326_3	7600768	GGACTCCTCCTGGACACAAA	60.088	AAACCTGAGCATCGGTCAAC	60.119	215
MC01_3327_1	7603347	GTTTTGGCGGATTCCAAATA	59.773	AGTCTCGAGTTTGGGGTGAA	59.697	449
MC01_3329_1	7607357	TGATCGAGAGGGTTTGAGTTC	59.274	CTCACATCCTTGCCACTACG	59.314	299
MC01_3330_1	7607418	GTTTGGTGCTTTTTGTTCCC	59.452	CTCACATCCTTGCCACTACG	59.314	229
MC01_3331_1	7614027	GCCTTGGCCAATAGTGTCAT	59.962	CCAGGGAGAATTCCGTAACA	59.926	313
MC01_3332_1	7624339	TAAGGGCAGGCAAAGTCAAC	60.249	ATGTGGCATCTCCTGGTCTC	60.08	312
MC01_3335_1	7634253	CCACCCGTCCTAGACTGATT	59.014	TATTGGAAGGTCCTCGGATG	59.887	210
MC01_3336_1	7636945	AATCCTTCAACCCACACGAG	59.966	AATGTCCGACTTTGCCTTTG	60.11	267
MC01_3337_1	7637917	TTCAATTTTTCCTTGTCGGG	59.91	GAGCCAAGAACACACCCAAT	59.973	318
MC01_3338_1	7638055	TGCCTTTCTCTCCCTCAGAA	60.065	GAGCCAAGAACACACCCAAT	59.973	152
MC01_3339_1	7638084	TGCCTTTCTCTCCCTCAGAA	60.065	GAGCCAAGAACACACCCAAT	59.973	152
MC01_3340_1	7638419	AGTCTGCTCCTTGGCCATAC	59.313	CAAGCTCAAGCTCAAACATACA	58.253	165
MC01_3341_1	7638517	AGTCTGCTCCTTGGCCATAC	59.313	TGGTGGTTCCTTCAACATTT	57.894	380
MC01_3343_1	7639483	AATCTGCAAACCAGAAACCG	60.11	TTGCTTGATGCTTGTTTTGG	59.849	192
MC01_3345_1	7640936	CTCCACTTCCCACTCAGAGC	59.986	GAGGCATCGTTATTCCTCCA	60.036	184
MC01_3346_1	7640977	CTCCACTTCCCACTCAGAGC	59.986	GAGGCATCGTTATTCCTCCA	60.036	184
MC01_3347_1	7642306	AGCCGAAGTTGAAAACAGGA	59.853	AACATTCCAACGGCAGAATC	59.939	358
MC01_3348_2	7642941	CCAAAATCCTGCCAACTTGT	59.971	GGGGATCGAATTTTCAACCT	60.131	300
MC01_3349_2	7643106	CCAAAATCCTGCCAACTTGT	59.971	GGAAGGGTAAAATGGACCGT	60.053	355
MC01_3351_4	7652285	ACGGGTCACACCTCAAAGAG	60.151	TCTTGAAAAATCCAACCCCA	60.28	382
MC01_3352_1	7654651	CAGGTCCCCTGTTTTGACTC	59.549	AGGGGTCTACAATCACGTCG	59.989	415
MC01_3353_1	7655370	GGGTTTCGAAAACACAGTGG	60.388	GCGAGTGAGATACCGTGTGA	59.862	219
MC01_3354_1	7656076	ATTTGCCGATGAGGACAAAG	60.074	TAAACAAGCCCGTGTTTCAA	59.202	170
MC01_3358_1	7677812	CAAAGCGAAAGGCTTGTAGG	60.011	ACAACTTGTAGGGCGTGGTC	60.035	321
MC01_3359_1	7678738	GAAACGGGATGCTGACATCT	60.081	CTCATTAAACTGCAGGGGGA	60.066	330
MC01_3362_2	7685495	GATACCCCGCATCTCCATTA	59.745	CTGGTTCTTTCCACTGCCAT	60.111	283
MC01_3363_1	7690141	CCATTGATTCCCTAGACTTGTTG	59.879	TTGGGCTTAGTTGTTGGTCC	59.971	289
MC01_3364_1	7690153	CCATTGATTCCCTAGACTTGTTG	59.879	TTGGGCTTAGTTGTTGGTCC	59.971	289
MC01_3365_1	7690846	CCGACAAAGAAAGCATGAAA	58.892	TCCAAAAACCGACCTCACTC	60.088	353
MC01_3366_1	7694407	AAAAGGCAATTCCACAATGG	59.801	ACTCGAGGTCGAAGCAGTGT	60.057	258
MC01_3367_1	7697924	CGGAGGAAACCCAGAATGTA	59.926	AATTGAATGCGACCAAAACC	59.807	189
MC01_3368_1	7698299	TTCAACGTGGACATAAGAGGTG	60.03	TGGACTTAACACTCTCCTAACCAA	59.236	345
MC01_3369_1	7699021	ATGAAAATGTCACCAACGGA	58.824	TTCCAACCGATCGAAACAAT	60.309	289
MC01_3370_1	7699604	TGGGAAGGAAAACAAACACC	59.807	GTACGTAGGCACGCAACAAA	59.799	435
MC01_3372_1	7701313	CTTGTCTTGTGTGAAAAGGGAA	59.258	GTCATCTTCAAACCTCCCCA	59.903	473
MC01_3373_1	7702680	AATATTAAATTTGCCCCGCC	60.011	TGCCGACTGAAATAAAAGGG	60.067	336
MC01_3374_1	7702844	CTGTCATCACCATCTCCCCT	59.92	GGGGGCAATTATTATGGGAC	60.227	101
MC01_3375_1	7705032	GTTCGATTGGATTTGCAGGT	59.939	AGCACAAACGCGAGAGAAAT	60.022	176
MC01_3376_1	7708345	ACTCTGCCCTTTTCCTCTCC	59.817	GCATGGTTCCTGAAATTGGT	59.797	414
MC01_3377_1	7708357	ACTCTGCCCTTTTCCTCTCC	59.817	GCATGGTTCCTGAAATTGGT	59.797	414
[truncated: 136,729 more rows]
